# Supplementary material for: Tobacco drought stress responses reveal new targets for Solanaceae crop improvement
Source: BMC Genomics. 2015 Jun 30;16(1):484. doi: 10.1186/s12864-015-1575-4 (PMC4485875; doi:10.1186/s12864-015-1575-4)
Supplement: Additional file 1: Table S1. — Changes in metabolites in tobacco root and leaf tissue during drought. [file 12864_2015_1575_MOESM1_ESM.xlsx]

## Sheet: Explanation
	OrigScale	Raw data; integrated peak raw ion counts
	ScaledImpData	Each biochemical in OrigScale is re-scaled to have median equal to 1.
		Missing values are imputed with the minimum detected value for that compound.
	Pathway Heat Map	"Heatmap" associated with the statistical analysis of the data , sorted by biochemcial pathway designation.
		Fold of Change indicates ratios of means for compared groups; p- and q-values for each comparison; means calculated from imputed data; %Detected by group (non-null) in raw data.
		0.55	Green: indicates significant difference (p≤0.05) between the groups shown; GREEN indicates a ratio < 1
		0.55	Light Green: indicates differences approaching significance (0.05≤p≤0.1) between the groups shown; LIGHT GREEN indicates a ratio of <1
		1.71	Red: indicates significant difference (p≤0.05) between the groups shown; RED indicates a ratio > 1
		1.71	Pink: inidicates differences approaching signicance (0.05≤p≤0.1) between the groups shown; PINK indicates a ratio of >1
		1.2	Non-colored text and cell: mean values are not significantly different for that comparison
	* indicates compounds that have not been officially confirmed based on a standard, but we are confident in its identity
	Line Plots	Means +/- 1 sd. Presented alphabetically in cells of Excel table.

## Sheet: OrigScale (LEAF)
									SAMPLE_NAME	SDSU-00121	SDSU-00122	SDSU-00123	SDSU-00124	SDSU-00125	SDSU-00126	SDSU-00127	SDSU-00128	SDSU-00129	SDSU-00130	SDSU-00131	SDSU-00132	SDSU-00133	SDSU-00134	SDSU-00135	SDSU-00136	SDSU-00137	SDSU-00138
									CLIENT_IDENTIFIER	1	2	3	4	5	6	7	8	9	10	11	12	13	14	15	16	17	18
									SAMPLE_ID	1427394	1427375	1427373	1427391	1427378	1427386	1427380	1427374	1427395	1427390	1427382	1427372	1427388	1427389	1427381	1427383	1427379	1427387
									PARENT_SAMPLE_ID	1415426	1415427	1415428	1415429	1415430	1415431	1415432	1415433	1415434	1415435	1415436	1415437	1415438	1415439	1415440	1415441	1415442	1415443
									GROUP	Untreated_0_min	Untreated_0_min	Untreated_0_min	Treated_20_min	Treated_20_min	Treated_20_min	Treated_40_min	Treated_40_min	Treated_40_min	Treated_60_min	Treated_60_min	Treated_60_min	Treated_120_min	Treated_120_min	Treated_120_min	Treated_240_min	Treated_240_min	Treated_240_min
									SD_MATRIX	Leaf	Leaf	Leaf	Leaf	Leaf	Leaf	Leaf	Leaf	Leaf	Leaf	Leaf	Leaf	Leaf	Leaf	Leaf	Leaf	Leaf	Leaf
									TIME_POINT	0 min	0 min	0 min	20 min	20 min	20 min	40 min	40 min	40 min	60 min	60 min	60 min	120 min	120 min	120 min	240 min	240 min	240 min
BIOCHEMICAL NAME	SUPER_PATHWAY	SUB_PATHWAY	COMP_ID	PLATFORM	RI	MASS	CAS	PUBCHEM	KEGG	SDSU-00121	SDSU-00122	SDSU-00123	SDSU-00124	SDSU-00125	SDSU-00126	SDSU-00127	SDSU-00128	SDSU-00129	SDSU-00130	SDSU-00131	SDSU-00132	SDSU-00133	SDSU-00134	SDSU-00135	SDSU-00136	SDSU-00137	SDSU-00138
1,3-dihydroxyacetone	Carbohydrate	Glycolysis	35981	GC/MS	1349	306.1	96-26-4;62147-49-3;	670	C00184	99035.3	99090.7	131982	157924	94748.7	80288	135089	189365	123778	97983.6	139144	109112	145192	138336	136558	147691	171966	216026
1,6-anhydroglucose	Carbohydrate	Glycolysis	21049	GC/MS	1679.5	204.1	498-07-7;	11412545		143798	116454	215320	162396	213575	127223	182673		167171	123998	170080		86742	113283	159896	191850	182757	229773
1-palmitoylglycerol (1-monopalmitin)	Lipids	Glycerolipids	21127	GC/MS	2119.5	371.3	542-44-9;	14900		34511	68003	56969.9	91961	80661.9	83825	80069	53860	90485	81822	88424	65577.2	109580	86062.2	121491	130619	136177	159782
1-palmitoylglycerophosphocholine	Lipids	Phospholipids	33955	LC/MS Pos	5671	496.4	17364-16-8;	86554			45931.5	19249.4	61177.4		46179.1	73391.1	51708.8	69609.6	41167.1	69407	61520.2	84736.4	61920.1	71820.6	109176	140130	131644
1-pentylamine	Xenobiotics	Chemicals	43423	LC/MS Pos	1982	88.1	110-58-7;	8060		455510	527748	528912	853196	762680	840187	635185	766303	776366	683337	661113	664495	565294	527202	498272	781229	837634	885599
3-deoxyoctulosonate	Carbohydrate	Sucrose,glucose,fructose metabolism	15942	GC/MS	1942	373.2	103404-70-2;	4636210			28235.9			27554		22096	16134			13989		33462	20692	21747	43552.6	30664	31741
4-guanidinobutanoate	Amino acid	Serine family (phosphoglycerate derived)	15681	LC/MS Pos	1085	146.1	463-003;463-00-3;	500	C01035	116944	103183	119925	137483	162606	136357	173061	173203	175602	148642	153170	143201	138126	132760	123442	162938	156743	164198
5-aminovalerate	Amino acid	Glutamate family (alpha-ketoglutarate derived)	18319	LC/MS Pos	860	118.1	660-88-8;	6992101138	C00431	71410	64730.6	78264.8	86403.9	58881.5	70772.1	74339.6	98700.4	71958.6	71324.3	75613	66112.3	85781	87112.7	74737.1	69190.5	86426.7	83037.3
5-methylthioadenosine (MTA)	Amino acid	Amines and polyamines	1419	LC/MS Pos	2427	298.1	2457-80-9;	439176	C00170	15694	9034	13183.8	23493.2	21111.3	15872.5	12919.3	18809.8	11989.2	14754.2	16527.3	13490.1	19245.6	20747.7	22044.5	24779.9	25825	27284.2
5-oxoproline	Amino acid	Glutathione metabolism	1494	LC/MS Neg	744	128.2	98-79-3;	7405	C01879	25766.2	36435.3	31388.7	74177.2	69553.7	63073.2	50481.8	55712.2	53382.7	52189.8	51458.1	57224.7	40044.7	42209.5	47768.8	55646.3	53138.7	64257.9
9-HODE	Lipids	Oxylipins	37373	LC/MS Neg	5259	295.3	73543-67-6;	5312830	C14767	140968	201058	208692	189990	173386	183563	168307	190925	191196	125806	143020	142096	210984	185186	224312	212239	228456	212406
adenine	Nucleotide	Purine metabolism	554	LC/MS Pos	1003	136.1	73-24-5;	190	C00147	805291	1.00778e+06	912961	1.19833e+06	1.30344e+06	1.22257e+06	1.22348e+06	1.31607e+06	1.30014e+06	1.11029e+06	1.11351e+06	1.1545e+06	1468791	1.42298e+06	1479230	1.61993e+06	1.73744e+06	1.74487e+06
adenosine 2'-monophosphate (2'-AMP)	Nucleotide	Purine metabolism	36815	LC/MS Pos	1625	348.1	130-49-4;		C00946	21394.9	22666.3	25876	21184.3	21904.5	18810.4	24772.3	25531.8	22967.1	28531.3	25016.6	20538.8	27860.8	23895.2	24322	28470.1	26412.1	20582.3
alanine	Amino acid	Aspartate family (OAA derived)	1126	GC/MS	1147.6	115.9	56-41-7;	59507311724	C00041	10196807	12958803	10899249	19407358	20941524	19848348	16852178	17676650	16155867	14312402	14685368	14298998	18684702	17500648	17799074	20525486	21705056	20737022
alanylleucine	Peptide	Dipeptide	37093	LC/MS Pos	2150	203	1638-60-4;	259583		22185	40013.5	23732.8	33597.5	36119.6	23858.2	35327.7	31974.3	41937.1	23203.2	31723.2	28578.5	37939.5	29193	27369.7	50081.8	63909.5	49093.4
allantoin	Nucleotide	Purine metabolism	1107	GC/MS	1809.8	518.3	97-59-6;	204	C02350	328713	275971	422428	420536	434717	428611	174136	268309	292709	287096	296890	242231	144772	76821.5	149027	86710.9	66328	85949.3
alpha-ketoglutarate	Carbohydrate	TCA cycle	33453	GC/MS	1779	419.1	305-72-6;328-50-7;22202-68-2;	51	C00026	24254.2	79143.6	86821.7	164806	85369.9	162661	42910.6	94574.2	73500.8	97580.3	46476	127440	71602.7	27125.7	30530.2	23172.8	34874.9	66887.8
alpha-tocopherol	Cofactors, Prosthetic Groups, Electron Carriers	Tocopherol metabolism	1561	GC/MS	2305.4	502.5	59-02-9;10191-41-0;	14985	C02477	7094		8847.4	21222		18322.1	15628.1	18595.9	12080.2		16047.8	7375	34743.6		21995	16835.7	17424.9
anatabine	Secondary metabolism	Alkaloids	43473	LC/MS Pos	1473.2	161.1	2743-90-0;	11388	C10126	1.60757e+06	2.07536e+06	1.87308e+06	2743949	2.64967e+06	2.67537e+06	3.16836e+06	3.70294e+06	3.49558e+06	1.79139e+06	1887533	2.09435e+06	3.39509e+06	3614168	3.66501e+06	4.82234e+06	5306067	5.12682e+06
arabinose	Carbohydrate	Amino sugar and nucleotide sugar	575	GC/MS	1631.6	217	28697-53-2;	66308	C00216	138477	259983	195332	282869	355200	382292	341436	364479			275895	304921	295279		274545		352939
arabonate	Carbohydrate	Amino sugar and nucleotide sugar	37516	GC/MS	1736	292.1	7643-75-7;	122045		163997	189567	241616	772005	771786	724486	327247	307528	354848	284308	257856	276639	306019	270411	291684	369414	353506	357071
arginine	Amino acid	Glutamate family (alpha-ketoglutarate derived)	1638	LC/MS Pos	650	175.2	1119-34-2;	5246487232	C00062	175253	258998	187505	261314	240929	242024	208657	212998	219398	175553	184217	170080	198968	226960	220744	191397	193626	197770
ascorbate (Vitamin C)	Cofactors, Prosthetic Groups, Electron Carriers	Ascorbate metabolism	1640	GC/MS	1850.1	332.1	134-03-2;		C00072	39343	61494	69247	57247	67374	99480.4	73403	113244	91390.4	98830	61653	63145	137033	96191	67702	93861	108615	116332
asparagine	Amino acid	Aspartate family (OAA derived)	512	LC/MS Pos	669	133.1	70-47-3;	62676992089	C00152	609368	802915	643306	288131	234566	272144	290902	302033	345259	327948	314882	366047	205903	241270	247649	146865	185332	151168
aspartate	Amino acid	Aspartate family (OAA derived)	15996	GC/MS	1529.7	232	56-84-8;	5960	C00049	10454335	16539088	12802784	11740569	9827336	13401536	152771	14199755	7.25677e+06	8.34246e+06	38579	20128686	23995	50137	38157	42088	63621	30358.9
azelate (nonanedioate)	Lipids	Free fatty acid	18362	LC/MS Neg	1322	187.2	123-99-9;	2266	C08261	4911.5	5285.5	3498.9	10610.7	9098.7	9112.3	10600.9	8251	12836.6	9657	9441	5920.8	12895.9	11893.1	11749.5	16940.5	19497.3	24790.5
beta-alanine	Amino acid	Aspartate family (OAA derived)	55	GC/MS	1451.8	174	56-41-7;107-95-9;	2394755801	C00099	90221.7	67303.5	79267.6	178272	238684	213132	253608	185894	261730	257846	230704	213362	73845.6	107146	79599.6	204493	244585	161072
beta-sitosterol	Lipids	Sterols	27414	GC/MS	2380.8	357.4	83-46-5;	222284	C01753	127090	211458	131613	222324	184050	199040	263024	252373	222100	227655	248774	176728	234191	256823	226841	300344	307079	291609
campesterol	Lipids	Sterols	39511	GC/MS	2353	343.4	474-62-4;	173183	C01789	250026	249489	220618	339834	304819	300772	338484	383604	410236	293576	405002	274419	368673	345681	332380	425300	439657	459433
citrate	Carbohydrate	TCA cycle	1564	LC/MS Neg	591	191.1	77-92-9;	311	C00158	42834.2	57469.3	65415.7	107764	97157.3	99354.5	69015.1	75050.8	87906.8	66132.3	84142.4	66129.3	85865.6	91987.4	109288	78688.7	83610.7	75015.9
citrulline	Amino acid	Glutamate family (alpha-ketoglutarate derived)	2132	LC/MS Pos	715	176.1	372-75-8;	833	C00327	31626.4	42515.1	36629.5	30518.7	28271.4	27600.3	24916.8	25635.2	29121.6	28359.9	30295.8	28700.1	29024.2	28080.7	31199	21436.4	21865	17929.4
cycloartenol	Secondary metabolism	Terpenoids	34019	GC/MS	2407	365.4	469-38-5 ;	92110	C01902	30141.2	24145	36381.4	75315.1	71442.8	44173	32984	76696.6	89602.5	42697.9	43706.2	36016.4	73369.5	92203.6	56104.9	91686.3	96228.4	108786
cytidine	Nucleotide	Pyrimidine metabolism	514	LC/MS Pos	1065	244	65-46-3;	6175	C00475	100072	102114	110720	116103	124956	115672	123790	125459	123300	123715	114292	108718	151434	145259	155048	195174	166058	165538
dehydroascorbate	Cofactors, Prosthetic Groups, Electron Carriers	Ascorbate metabolism	1659	GC/MS	1800	245.1	490-83-5;	835	C05422	415314	579608	598885	817270	665473	686087	867262	960276	967454	663831	663050	815176	913276	814215	767705	901799	1.01376e+06	1.06089e+06
erythritol	Carbohydrate	Amino sugar and nucleotide sugar	20699	GC/MS	1517.5	217	149-32-6;		C00503	473821	647994	611787	851888	1.01694e+06	932390	698016	721396	704791	487552	438235	551344	772934	659346	661598	823230	764196	795530
erythronate*	Carbohydrate	Amino sugar and nucleotide sugar	33477	GC/MS	1546.9	292.1	88759-55-1;	2781043		100718	70346.1	81006.8	201313	124504	170320	186302	174845	135862	143971	104472	111945	138218	149590	163294	224728	209076	146949
ethanolamine	Lipids	Choline metabolism	1497	GC/MS	1304	174.1	141-43-5;		C00189	19131764	21300380	19441114	31823280	32124630	30378962	32503116	37028384	34911192	31242782	30987158	31809678	39197908	33753932	35320448	46207576	49989168	47196344
fructose	Carbohydrate	Sucrose,glucose,fructose metabolism	577	GC/MS	1758	217	57-48-7;	5984	C00095	66750596	75983352	89432880	145211920	152684256	142013760	132314624	149503152	145329168	144515216	146071056	153558112	177771280	158708048	164911664	221741920	229250880	229038112
fructose-6-phosphate	Carbohydrate	Glycolysis	12021	GC/MS	1994.9	315.1	103213-47-4;		C05345	83756	178961	129920	171014	150476	123148	141354	195865	210054	186383	218042	133221	129575	115612	100694	64252	107124	123836
fucosterol	Lipids	Sterols	21187	GC/MS	2380.1	386.4	17605-67-3;	5281328	C08817	30456.9	53672.9	25715	51597.4	50826.6	46039	40695.1	47577.2	47447.5	32234	43631.9	41186	54223.5	61450.8	48650.2	69650.5	72419.2	82057.4
fumarate	Carbohydrate	TCA cycle	1643	GC/MS	1382.1	245	100-17-8;		C00122	741867	618378	1.31426e+06	1202398	1.06421e+06	1.02069e+06	992930	1090315	899056	620375	726214	760695	751513	709848	644652	769403	879992	819202
galactinol	Carbohydrate	Sucrose,glucose,fructose metabolism	21034	GC/MS	2226.1	433.3	16908-86-4;		C01235																41359.8	59897.4	38114.1
gamma-aminobutyrate (GABA)	Amino acid	Glutamate family (alpha-ketoglutarate derived)	1416	GC/MS	1539.7	304.1	56-12-2;	6992099119	C00334	4625205	5037800	5.28107e+06	8.09739e+06	8.3512e+06	7899600	6.44434e+06	8283523	7.28966e+06	6206747	5059588	6.63635e+06	3.53779e+06	987608	468580	404490	940632	714984
gluconate	Carbohydrate	Amino sugar and nucleotide sugar	587	GC/MS	1879.4	333	527-07-1;	10690	C00257		32720.5	39529	145213	158516	160049	68814	79954	99830	80384.1	88889.7	70240.9	150570	130154	169935	71450	136921	137360
glucose	Carbohydrate	Glycolysis	20488	GC/MS	1866.8	217.1	50-99-7;	79025	C00031	30023738	31465536	39681836	72079032	77978840	71882256	62714436	72555080	67898624	70247104	71457944	74099280	87867128	79419024	81513600	123775304	128602488	127509728
glucose-6-phosphate (G6P)	Carbohydrate	Glycolysis	31260	GC/MS	2042.7	387.2	103192-55-8;		C00668	441596	724391	571864	732522	618497	650859	838114	935105	808802	858410	833260	817984	667427	529845	548799	422130	460406	556691
glutamate	Amino acid	Glutamate family (alpha-ketoglutarate derived)	57	LC/MS Neg	643	146.1	56-86-0;	611	C00025	35026.3	57090.3	56050.3	43388	57216.3	55915.5	53660.3	51718.9	43878.8	51284.4	46561.9	54616.3	69582.5	71163.3	79566.9	82674.6	86159.3	86279.4
glutamine	Amino acid	Glutamate family (alpha-ketoglutarate derived)	53	GC/MS	1698.4	227.1	56-85-9;	5961	C00064	37261324	60273020	49537976	60446940	57306796	58353736	88510480	120975800	92175232	80616904	76310528	102264472	59330256	45128640	51273344	78917352	95634200	90877040
glycerate	Carbohydrate	Glycolysis	1572	GC/MS	1360.7	189	600-19-1;	752	C00258	1660699	2.41799e+06	2.00426e+06	2.21516e+06	2.28214e+06	2186222	1.95827e+06	2.31944e+06	2033482	1.59296e+06	1.65586e+06	1.54127e+06	1.75761e+06	1.73154e+06	1.58902e+06	1.33472e+06	1.36427e+06	1.36581e+06
glycerol	Lipids	Glycerolipids	15122	GC/MS	1311	205	56-81-5;	753	C00116	6197145	10216531	7851725	10644081	10796669	10215102	9953234	11116674	10475707	8494146	5.69492e+06	9560581	12111961	11122675	11189118	15815469	17655012	16632369
glycerol 3-phosphate (G3P)	Lipids	Phospholipids	15365	GC/MS	1719.7	357.1	29849-82-9;	754	C00093	402253	446713	464946	825922	768660	901558	797053	810894	789474	878031	867917	690987	894772	715204	746673	1.10203e+06	1.20024e+06	1.24999e+06
glycine	Amino acid	Serine family (phosphoglycerate derived)	11777	GC/MS	1166	101.9	56-40-6;	5257127750	C00037	1.3943e+06	3.5544e+06	2267741	2254909	2.27362e+06	2.26647e+06	1.07247e+06	2584838	1455649	620034	367354	1.30085e+06	162239	57968	123886	73970	115020	81519
guanine	Nucleotide	Purine metabolism	32352	LC/MS Pos	1022	152.1	73-40-5;	764	C00242	165459	119824	153978	156094	217266	160481	210365	212690	162844	124460	186994	155235	176059	228712	245300	256736	225716	286022
guanosine	Nucleotide	Purine metabolism	1573	LC/MS Pos	1676	284	118-00-3;	6802	C00387	38082.4	38319.3	32178.7	51365.4	69377.5	54322.9	52453.3	52737	44900	49661.9	67381.6	52150.4	57704.1	58752.9	57801.4	65365.4	61738.4	61341.3
gulono-1,4-lactone	Cofactors, Prosthetic Groups, Electron Carriers	Ascorbate metabolism	33454	GC/MS	1862	333.1	1128-23-0;	608	C01040	32693		16350.3	54372	56471	33416	49009	53000.6	45636.9	56229.1	22199	63971	73209.1	51653	39563	115432	47513	104270
heptanoate (7:0)	Lipids	Free fatty acid	1644	LC/MS Neg	3695	129.2	111-14-8;	8094	C17714	19163.3	7450.9		23484.9	10603	13731.1	13743.2	6889.4	16658.8	20495	20471.3		15710	15554.9	15567.4	14778.4	7414	18589.6
histidine	Amino acid	Glutamate family (alpha-ketoglutarate derived)	59	LC/MS Neg	757	154.1	5934-29-2;	7733651426	C00135	9304.1	12454.1	12740.1	21921.4	20059.6	17775.9	16469.7	19001.6	18388.8	18728.4	21836.5	19973.4	18163	20709.4	20776.5	19300.4	24352.1	25280.5
inositol 1-phosphate (I1P)	Carbohydrate	Inositol metabolism	1481	GC/MS	2057.8	318.1	106032-59-1;		C04006	72052.6	99461.6	125955	192296	190506	238350	178400	202623	205888	198309	170213	184937	244563	197781	159851	207979	221933	287202
isoleucine	Amino acid	Branched Chain Amino Acids (OAA derived)	1125	LC/MS Pos	1614	132.1	73-32-5;	791	C00407	900578	1179989	956261	1.09996e+06	1.10604e+06	1.11709e+06	1.07044e+06	1.21466e+06	1.25031e+06	937451	1019926	890537	1.27447e+06	1.17074e+06	1.23177e+06	2.05384e+06	2.13846e+06	2.23033e+06
leucine	Amino acid	Branched Chain Amino Acids (pyruvate derived)	60	LC/MS Pos	1674	132.2	61-90-5;	70457986106	C00123	1.14739e+06	1.49505e+06	1.2571e+06	1.47796e+06	1.58895e+06	1.50863e+06	1.50986e+06	1.6074e+06	1.59605e+06	1.3407e+06	1.44892e+06	1.31932e+06	1.69255e+06	1649876	1.7238e+06	3.1343e+06	3.41918e+06	3.36391e+06
linoleate (18:2n6)	Lipids	Free fatty acid	1105	LC/MS Neg	5533	279.3	60-33-3;	5280450	C01595	119902	214289	416601	220012	236582	227354	229705	552780	197519	197359	213862	591922	215768	204646	240984	224941	265898	229110
linolenate [alpha or gamma; (18:3n3 or 6)]	Lipids	Free fatty acid	34035	LC/MS Neg	5450	277.3			C06427	165069	304680	658365	345672	406938	389033	317281	745219	231652	297140	278240	823522	293998	322669	387431	345785	454774	351863
lysine	Amino acid	Aspartate family (OAA derived)	1301	GC/MS	1836.7	317.2	56-87-1;	5962	C00047	426220	743377	532041	793848	680228	716862	731288	838858	763864	558960	541990	627486	865701	760538	637411	1.11084e+06	1.4065e+06	1.19724e+06
malate	Carbohydrate	TCA cycle	1303	GC/MS	1502	233	6915-15-7;	525	C00149	5732740	5240926	7430143	7.94827e+06	8436571	7429931	10655855	11979414	11660793	11263777	11899805	11976694	9772373	8244930	9124774	12402874	14295735	14409970
mannitol	Carbohydrate	Sucrose,glucose,fructose metabolism	15335	GC/MS	1839	319.1	69-65-8;	6251	C00392	105296	181918	98444	222956	176741	202742	213125	218182	202425	204438	173624	193981	258601	204636	213994	265780	247669	333934
mannose-6-phosphate	Carbohydrate	Sucrose,glucose,fructose metabolism	1470	GC/MS	2035.9	387.2	70442-25-0;104872-94-8;		C00275	61310.7	98889.3	69628	115467	109522	94042.7	138507	130552	99774.8	95152	127186	104559	65467	75205	84253.2	32950	62683	99300.6
methylphosphate	Cofactors, Prosthetic Groups, Electron Carriers	Oxidative phosphorylation	37070	GC/MS	1221	240.9	7023-27-0;	13130		87154	175294	197226	149011	171631	162147	210930	260649	182311	144462	192364	280472	223958	183412	222237	214630	319702	250510
myo-inositol	Carbohydrate	Inositol metabolism	19934	GC/MS	1924.9	217	87-89-8;		C00137	9210727	9787142	11364371	23309642	23961148	21877058	20823840	23107786	22812290	17948026	18789496	18746156	23209462	21035540	21262660	26712042	27288706	27608868
N-acetylglucosamine	Carbohydrate	Amino sugar and nucleotide sugar	15095	GC/MS	1903.3	245	7512-17-6;	24139	C00140	59435	74910	112990	152926	53064.6	111756	33798	128378	113011	87150	38901.5	124548	80391.7	33233			69830	57696.6
N-acetylputrescine	Amino acid	Glutamate family (alpha-ketoglutarate derived)	37496	LC/MS Pos	895	131.1	18233-70-0;	122356	C02714	146990	175827	182818	160491	184897	159801	199569	182330	197153	150321	144289	158527	168442	162138	166722	220318	229791	240961
N-delta-acetylornithine*	Amino acid	Glutamate family (alpha-ketoglutarate derived)	43249	LC/MS Pos	836.2	175.1		9920500		60819.4	80929.2	59777.3	94762.4	90071.3	86030.8	91204.2	88496	96563.7	79767.8	82597.4	80692.3	111280	110027	113303	109426	122617	110066
nicotianamine	Cofactors, Prosthetic Groups, Electron Carriers	Nicotinate and nicotinamide metabolism	43026	GC/MS	2121.4	186	34441-14-0;	9882882	C05324	187122	408953	373145	593412	337752	505921	160131	691325	504305	312349	83479.4	618955	53852
nicotinamide ribonucleotide (NMN)	Cofactors, Prosthetic Groups, Electron Carriers	Nicotinate and nicotinamide metabolism	22152	LC/MS Pos	886	335.1	1094-61-7;	14180	C00455	33769.2	40611.5	43339.7	45255.5	42468.2	41128.1	46259.5	59641.1	53596.5	47403.4	46593.2	41703.1	57763.3	61102.1	54981.3	52547	58300.8	59438.8
nicotinate	Cofactors, Prosthetic Groups, Electron Carriers	Nicotinate and nicotinamide metabolism	1504	GC/MS	1334.1	180	59-67-6;	938	C00253	379056	604782	501411	658443	654721	669424	701887	645353	536741	414245	507637	572755	767219	643518	705314	777099	819748	776135
nicotinate ribonucleoside*	Cofactors, Prosthetic Groups, Electron Carriers	Nicotinate and nicotinamide metabolism	33471	LC/MS Pos	1105	256	2625-49-2;	161233	C05841	224938	280472	251844	362087	397794	375415	321276	344648	348971	301099	306990	297425	410347	423306	394055	419770	427572	471299
nicotine	Secondary metabolism	Alkaloids	38666	LC/MS Pos	1284.8	163.2	54-11-5;	89594	C00745	19153758	22168078	18967398	18547974	9261126	14261728	15937397	14769465	29440152	13923732	14028818	12466200	18511690	25650598	30149292	18061142	16301557	20179992
N-methyl-4-aminobutyric acid	Amino acid	Glutamate family (alpha-ketoglutarate derived)	39577	LC/MS Pos	749.2	118.1	1119-48-8;	155004270703		377257	321572	391685	194838	145632	214125	176609	204099	216872	231451	213390	245140	79209.3	112514	75638.7	109232	122784	109470
pantothenate	Cofactors, Prosthetic Groups, Electron Carriers	CoA metabolism	1508	LC/MS Pos	2218	220.1	137-08-6;	6613	C00864	32533.3	40942.5	34191.3	49742.1	53887.6	58894.7	64959.6	50144.3	50243.1	37740.9	47416.1	42830.8	47955.7	49351.5	44843.1	53807.9	63570	70172.4
phenethylamine (isobar with 1-phenylethanamine)	Secondary metabolism	Amine derived	38763	LC/MS Pos	2114.7	122.1			C02455	1969933	2.35948e+06	2.27691e+06	2.23529e+06	2449698	2.23151e+06	2.25083e+06	2.38816e+06	2.55e+06	1.89215e+06	1.84401e+06	1.81559e+06	2287135	2.11464e+06	2.16981e+06	2.24493e+06	2.29704e+06	2.38652e+06
phenylalanine	Amino acid	Aromatic amino acid metabolism (PEP derived)	64	LC/MS Pos	2056	166.1	63-91-2;	69256656140	C00079	1.03786e+06	1.45064e+06	1.13841e+06	1.39586e+06	1.49899e+06	1.45896e+06	1.58104e+06	1683744	1645813	1449826	1.55413e+06	1409844	2.12401e+06	2.0263e+06	2.0433e+06	3.44778e+06	3.78496e+06	3737926
phosphate	Cofactors, Prosthetic Groups, Electron Carriers	Oxidative phosphorylation	11438	GC/MS	1307.7	298.9	7664-38-2 ;	1061	C00009	112621504	146724656	178822752	233417904	252730304	230533008	243618304	254967152	238352912	229528160	255679616	270750432	228523824	223925664	221885280	279026784	308537568	289588768
phosphoethanolamine	Lipids	Phospholipids	1600	LC/MS Neg	644	140.1	1071-23-4;	52323241015	C00346	5435.6	3833.2	5152.5	3909.7	3289.8	4766	4770.6	5446.3	6143	4651.5	5101.3	5143.9	5800.1	6204.1	7891.6	6393.6	7632	6817.9
phytol	Cofactors, Prosthetic Groups, Electron Carriers	Chlorophyll and heme metabolism	40140	GC/MS	1964.7	143.1	150-86-7;	5280435	C01389	856926	1.60735e+06	858993	1154177	1.04258e+06	1213341	1.71669e+06	1.34187e+06	1.65161e+06	1203796	1.27065e+06	760550	1561383	1508757	1.7625e+06	1.81809e+06	1.8085e+06	1.71689e+06
phytonadione (Vitamin K1)	Cofactors, Prosthetic Groups, Electron Carriers	Quinone metabolism	12250	GC/MS	2407	596.5	84-80-0;	5284607	C02059	66912	119023	77381	80422	90746	67645	114026	86864	121825	75298.7	84413.6	70766.3	142585	147305	77015.9	127468	114735	120272
proline	Amino acid	Glutamate family (alpha-ketoglutarate derived)	1898	LC/MS Pos	796	116.1	147-85-3;	1457426971047	C00148	956321	740988	1.06333e+06	1110547	1.31095e+06	1.3116e+06	1.29083e+06	1.31796e+06	1.1413e+06	1228362	1.2901e+06	1.27979e+06	1.36641e+06	1.26921e+06	1.24759e+06	2.113e+06	2.25907e+06	2320676
putrescine	Amino acid	Amines and polyamines	1408	GC/MS	1705.8	174	110-60-1;		C00134	10102099	14552718	11259144	9066298	9155905	8777562	11695731	13471207	12647612	12388529	13020448	13213641	17500640	16222185	16388749	19955042	21023316	20106196
pyridoxal	Cofactors, Prosthetic Groups, Electron Carriers	Vitamin B metabolism (B6 or B12)	1651	LC/MS Pos	1210	168.1	65-22-5;	1050	C00250	25731.4	41094.9	43148.5	82692.6	42894	50958.2	44453.7	39856	49259.9	36900.4	37672.2	35382.1	64613.7	68321.5	62110.5	59606.5	62986.6	73797.7
pyroglutamine*	Amino acid	Glutamate family (alpha-ketoglutarate derived)	32672	LC/MS Pos	764	129.2	2353-44-8;	134508		27297.4	64149.1	16795.5		14662.6	26061.7	58541.9	73896.7	26281.1	57951.4	35438.5	49242.2	49189	67430.9	63261.8	21767.3	53585.8	27677.9
pyruvate	Carbohydrate	Glycolysis	599	GC/MS	1130.6	217	127-17-3;	107735	C00022	93263	134945	98191	114057	103068	103700	88454.1	73167.6	130467	54038	78778	77421	124155	59663	88448	73071	93458	88413
quinate	Amino acid	Aromatic amino acid metabolism (PEP derived)	18335	GC/MS	1793	345.1	77-95-2;		C00296	6.06795e+06	5439930	10610344	11387248	13184888	11237174	14386301	13896533	15538376	12962572	13337903	13746763	15601332	12561880	13813384	17393100	20425984	23085454
raffinose	Carbohydrate	Sucrose,glucose,fructose metabolism	586	LC/MS Neg	997	503.2	17629-30-0;	439242	C00492																24543.2	27424.7	24508
ribitol	Carbohydrate	Amino sugar and nucleotide sugar	15772	GC/MS	1692.4	217	488-81-3;		C00474	478603	590032	571301	1.01095e+06	1.25569e+06	946291	753824	1.10033e+06	986927	764889	750968	785401	1.1465e+06	1.07451e+06	1.04678e+06	1.06413e+06	1.26641e+06	1224926
riboflavin (Vitamin B2)	Cofactors, Prosthetic Groups, Electron Carriers	Riboflavin and FAD metabolism	1827	LC/MS Pos	3111	377.2	83-88-5;	493570	C00255	41311.8	44841.9	36900.4	46166.3	48626	47817.2	46617.4	53290	48803.9	39523.7	33502.3	31841.1	64652.6	57619.2	56812.9	60956.5	66351.2	70012
ribose	Carbohydrate	Amino sugar and nucleotide sugar	12080	GC/MS	1639.2	204	50-69-1;	5311110	C00121	1.47772e+06	2.10359e+06	1.79811e+06	2.844e+06	3.02583e+06	2.75942e+06	2907265	3.07898e+06	2.85244e+06	2.45933e+06	2643243	2.74006e+06	3.7573e+06	3.20427e+06	3236671	3.9089e+06	3826253	4.04482e+06
ribulose	Carbohydrate	Amino sugar and nucleotide sugar	35855	GC/MS	1662	306.1	488-84-6;	79021	C00309		24654.6	37922	69945	98490	76587	83468	65995.6	37034.4	35170	40645.3	41446.8	53735.3	58258.2	40825.5	46938	52711.9
serine	Amino acid	Serine family (phosphoglycerate derived)	1648	GC/MS	1389.1	204	56-45-1;	59516857581	C00065	22963240	29604084	29060540	25359124	23589430	25204702	2.81057e+06	30304952	5626442	12106540	2.1617e+06	27884044	681013	1.08659e+06	977201	682640	814302	385127
shikimate	Amino acid	Aromatic amino acid metabolism (PEP derived)	15144	GC/MS	1758.1	204	138-59-0;	8742	C00493	1857173	1690334	2409420	1.94891e+06	2081957	3.05005e+06	3154983	3786011	3551050	2369586	3393216	3601132	3.68637e+06	2134155	3746924	1867231	2239334	2081577
spermidine	Amino acid	Amines and polyamines	485	LC/MS Pos	533	146.2	124-20-9;	1102	C00315	326757	487146	427358	418467	492766	452656	508824	562907	499173	420528	413149	389685	597575	524914	521548	566978	687174	638628
stigmasterol	Lipids	Sterols	21183	GC/MS	2359	255.3	83-48-7;	5280794	C05442	378200	585820	498251	571984	501020	538906	638166	670978	716973	547237	585972	530769	762107	665776	717525	925953	799676	849444
succinate	Carbohydrate	TCA cycle	1437	GC/MS	1348	247	110-15-6;	1110	C00042	51154	50510	44665	107226	100630	101303	69759	112885	112417	76752	88420.7	123714	106838	104914	149798	172340	150610	152947
sucrose	Carbohydrate	Sucrose,glucose,fructose metabolism	1519	GC/MS	2136.1	361.1	57-50-1;	5988	C00089	145432	294404	219632	388926	550928	559376	243870	349376	355614	571976	561736	578352	448408	372126	364261	673888	632027	588211
thiamin (Vitamin B1)	Cofactors, Prosthetic Groups, Electron Carriers	Thiamine metabolism	5341	LC/MS Pos	740	265.1	59-43-8;		C00378	43085.4	56581.1	47263	52970.2	45723.4	54593.3	66182.7	70103.2	70024.1	58195.3	64948.9	59920.9	80507	80539.7	83628.9	102660	117926	113045
threitol	Carbohydrate	Amino sugar and nucleotide sugar	35854	GC/MS	1513	217.1	2418-52-2;	169019	C16884	68294	109435	95538.4	131946	187582	113488	125880	98493	114439	121543	132826	112407	156944	176952	178649	166670	178636	157908
threonate	Cofactors, Prosthetic Groups, Electron Carriers	Ascorbate metabolism	27738	GC/MS	1560.7	292.1	70753-61-6;	151152	C01620	2.43934e+06	2.39089e+06	2843426	2.89392e+06	3.33132e+06	2872373	4671862	4.96454e+06	5.12198e+06	3978930	4.001e+06	4422351	3.64632e+06	3084630	3.10171e+06	5.69318e+06	6612473	6.73743e+06
threonine	Amino acid	Aspartate family (OAA derived)	1284	LC/MS Pos	713	120.1	72-19-5;	69710196288	C00188	130376	185666	148572	173052	154298	150655	94130.5	106608	103529	87535	84911.6	88753.8	89117	84056.2	96588.6	104962	103744	105222
trans-urocanate	Amino acid	Glutamate family (alpha-ketoglutarate derived)	607	LC/MS Pos	1119	139.1	104-98-3;	736715	C00785	61501.6	52393.5	39488.8	55887.2	28551.5	48164.1	15680.2	15225.3	38442.3			23028.6	20482.6	32060.7	35798.3	137808	40436.4	35664.6
trigonelline (N'-methylnicotinate)	Cofactors, Prosthetic Groups, Electron Carriers	Nicotinate and nicotinamide metabolism	32401	LC/MS Pos	757	138.1	6138-41-6 ;	5570	C01004	30156.5	32808.1	30713.8	30515.4	29507.9	32733	30327.2	34263.8	37625.2	20606.7	25211.5	25699.1	43641.3	42989.4	43826.8	34495.1	43076.5	42174.8
trizma acetate	Xenobiotics	Chemicals	20710	GC/MS	1525	306.2	6850-28-8;	8129116218782	C07182	698414	1.36354e+06	772340
tryptamine	Secondary metabolism	Amine derived	6104	LC/MS Pos	2323	161.1	61-54-1;	1150	C00398	44500.3	44488.6	54551.6	48085.6	48198.8	74650	42254.5	63745.4	63199.1	51765.1	44312.3	51859.6	67890.1	73554.6	52887.3	57187.9	63247.7	80270.1
tryptophan	Amino acid	Aromatic amino acid metabolism (PEP derived)	54	LC/MS Pos	2445	205.1	73-22-3;	69235166305	C00078	330473	453345	388644	325008	353762	368546	363928	424172	422518	398943	434634	372052	558985	501602	531178	801841	828696	903500
tyramine	Secondary metabolism	Amine derived	1603	LC/MS Pos	1503	138.1	60-19-5;	5610	C00483	443515	461711	535483	724337	809295	763989	604854	662620	636152	638873	645990	620402	788220	865086	780994	979867	1075853	1.08228e+06
tyrosine	Amino acid	Aromatic amino acid metabolism (PEP derived)	1299	LC/MS Pos	1516	182.1	60-18-4;	60576942100	C00082	234470	320656	333816	332883	372046	350096	290544	374658	376963	300253	296855	283022	399660	373347	405507	612773	660197	656547
uridine	Nucleotide	Pyrimidine metabolism	606	LC/MS Neg	1430	243.1	58-96-8;	6029	C00299	243269	292435	300295	307826	283000	288459	284663	325198	319634	288462	298287	291280	302252	372818	368852	358987	383215	377936
valine	Amino acid	Branched Chain Amino Acids (pyruvate derived)	1649	LC/MS Pos	1040	118.1	72-18-4;	69710186287	C00183	701508	911215	766029	1025733	1.0788e+06	1.06194e+06	1.07472e+06	1.19558e+06	1.22701e+06	888165	950961	832504	1.1587e+06	1.07016e+06	1.11848e+06	1.91653e+06	2.03785e+06	2.07146e+06
xylonate	Carbohydrate	Amino sugar and nucleotide sugar	35638	GC/MS	1722	292	73686-31-7;	6602431	C05411	58209	56443	58612	178745	136982	151751	127543	141536	161230	158456	99889	146448	125623	106170	140829	176817	163973	164262
xylose	Carbohydrate	Amino sugar and nucleotide sugar	15835	GC/MS	1723.9	204	609-06-3;	95259	C00181	441007	696663	685768	1.0189e+06	1.00788e+06	1.03977e+06	1.14232e+06	1.11696e+06	1.15811e+06	837426	973133	1.00091e+06	1055352	957483	1.00174e+06	1.09869e+06	1.26353e+06	1.30958e+06

## Sheet: ScaledImpData (LEAF)
									SAMPLE_NAME	SDSU-00121	SDSU-00122	SDSU-00123	SDSU-00124	SDSU-00125	SDSU-00126	SDSU-00127	SDSU-00128	SDSU-00129	SDSU-00130	SDSU-00131	SDSU-00132	SDSU-00133	SDSU-00134	SDSU-00135	SDSU-00136	SDSU-00137	SDSU-00138
									CLIENT_IDENTIFIER	1	2	3	4	5	6	7	8	9	10	11	12	13	14	15	16	17	18
									SAMPLE_ID	1427394	1427375	1427373	1427391	1427378	1427386	1427380	1427374	1427395	1427390	1427382	1427372	1427388	1427389	1427381	1427383	1427379	1427387
									PARENT_SAMPLE_ID	1415426	1415427	1415428	1415429	1415430	1415431	1415432	1415433	1415434	1415435	1415436	1415437	1415438	1415439	1415440	1415441	1415442	1415443
									GROUP	Untreated_0_min	Untreated_0_min	Untreated_0_min	Treated_20_min	Treated_20_min	Treated_20_min	Treated_40_min	Treated_40_min	Treated_40_min	Treated_60_min	Treated_60_min	Treated_60_min	Treated_120_min	Treated_120_min	Treated_120_min	Treated_240_min	Treated_240_min	Treated_240_min
									SD_MATRIX	Leaf	Leaf	Leaf	Leaf	Leaf	Leaf	Leaf	Leaf	Leaf	Leaf	Leaf	Leaf	Leaf	Leaf	Leaf	Leaf	Leaf	Leaf
									TIME_POINT	0 min	0 min	0 min	20 min	20 min	20 min	40 min	40 min	40 min	1 hr	1 hr	1 hr	2 hrs	2 hrs	2 hrs	4 hrs	4 hrs	4 hrs
BIOCHEMICAL NAME	SUPER_PATHWAY	SUB_PATHWAY	COMP_ID	PLATFORM	RI	MASS	CAS	PUBCHEM	KEGG	SDSU-00121	SDSU-00122	SDSU-00123	SDSU-00124	SDSU-00125	SDSU-00126	SDSU-00127	SDSU-00128	SDSU-00129	SDSU-00130	SDSU-00131	SDSU-00132	SDSU-00133	SDSU-00134	SDSU-00135	SDSU-00136	SDSU-00137	SDSU-00138
1,3-dihydroxyacetone	Carbohydrate	Glycolysis	35981	GC/MS	1349	306.1	96-26-4;62147-49-3;	670	C00184	0.729146	0.729554	0.971713	1.16271	0.697586	0.591119	0.994593	1.3942	0.911313	0.721403	1.02445	0.803334	1.06897	1.0185	1.00541	1.08737	1.2661	1.59049
1,6-anhydroglucose	Carbohydrate	Glycolysis	21049	GC/MS	1679.5	204.1	498-07-7;	11412545		0.872648	0.706709	1.30668	0.985513	1.29609	0.772062	1.10856	0.5264	1.01449	0.752489	1.03214	0.5264	0.5264	0.687466	0.970341	1.16426	1.10907	1.39439
1-palmitoylglycerol (1-monopalmitin)	Lipids	Glycerolipids	21127	GC/MS	2119.5	371.3	542-44-9;	14900		0.406281	0.800566	0.67068	1.08261	0.949594	0.986831	0.942614	0.634068	1.06524	0.963251	1.04097	0.772008	1.29003	1.01317	1.43025	1.53771	1.60315	1.88103
1-palmitoylglycerophosphocholine	Lipids	Phospholipids	33955	LC/MS Pos	5671	496.4	17364-16-8;	86554		0.293152	0.699498	0.293152	0.93168	0.293152	0.703268	1.11769	0.787481	1.0601	0.62694	1.05701	0.936901	1.29046	0.942991	1.09377	1.66266	2.13405	2.00482
1-pentylamine	Xenobiotics	Chemicals	43423	LC/MS Pos	1982	88.1	110-58-7;	8060		0.675915	0.783106	0.784833	1.26603	1.13171	1.24672	0.942528	1.13709	1.15202	1.01398	0.981002	0.98602	0.83882	0.782296	0.739369	1.15924	1.24294	1.31411
3-deoxyoctulosonate	Carbohydrate	Sucrose,glucose,fructose metabolism	15942	GC/MS	1942	373.2	103404-70-2;	4636210		0.507694	1.02475	0.507694	0.507694	1	0.507694	0.801916	0.585541	0.507694	0.507694	0.507694	0.507694	1.21442	0.750962	0.78925	1.58063	1.11287	1.15196
4-guanidinobutanoate	Amino acid	Serine family (phosphoglycerate derived)	15681	LC/MS Pos	1085	146.1	463-003;463-00-3;	500	C01035	0.801418	0.707114	0.821844	0.94217	1.11434	0.934452	1.18599	1.18696	1.2034	1.01864	1.04967	0.981357	0.946582	0.909807	0.84595	1.11661	1.07416	1.12525
5-aminovalerate	Amino acid	Glutamate family (alpha-ketoglutarate derived)	18319	LC/MS Pos	860	118.1	660-88-8;	6992101138	C00431	0.95803	0.86842	1.04999	1.15919	0.78995	0.949472	0.997334	1.32416	0.96539	0.956881	1.01442	0.886957	1.15083	1.1687	1.00267	0.928253	1.15949	1.11402
5-methylthioadenosine (MTA)	Amino acid	Amines and polyamines	1419	LC/MS Pos	2427	298.1	2457-80-9;	439176	C00170	0.888246	0.511302	0.746176	1.32967	1.19485	0.898348	0.731203	1.06459	0.678564	0.835055	0.935407	0.763511	1.08926	1.17427	1.24767	1.40249	1.46164	1.54423
5-oxoproline	Amino acid	Glutathione metabolism	1494	LC/MS Neg	744	128.2	98-79-3;	7405	C01879	0.489254	0.691842	0.596016	1.40849	1.3207	1.19765	0.958559	1.05788	1.01364	0.990991	0.977098	1.08659	0.760377	0.801483	0.907044	1.05662	1.00901	1.22014
9-HODE	Lipids	Oxylipins	37373	LC/MS Neg	5259	295.3	73543-67-6;	5312830	C14767	0.740154	1.05566	1.09574	0.997543	0.910366	0.9638	0.883697	1.00246	1.00388	0.660545	0.750926	0.746077	1.10777	0.972319	1.17775	1.11436	1.19951	1.11524
adenine	Nucleotide	Purine metabolism	554	LC/MS Pos	1003	136.1	73-24-5;	190	C00147	0.638203	0.79868	0.723533	0.949695	1.03299	0.9689	0.969622	1.043	1.03038	0.879917	0.88247	0.914955	1.16404	1.12773	1.17231	1.28381	1.37695	1.38283
adenosine 2'-monophosphate (2'-AMP)	Nucleotide	Purine metabolism	36815	LC/MS Pos	1625	348.1	130-49-4;		C00946	0.887439	0.940175	1.07331	0.878702	0.908577	0.780235	1.02753	1.05903	0.952654	1.18345	1.03766	0.851928	1.15564	0.99115	1.00885	1.18091	1.09555	0.853732
alanine	Amino acid	Aspartate family (OAA derived)	1126	GC/MS	1147.6	115.9	56-41-7;	59507311724	C00041	0.579738	0.736771	0.619675	1.1034	1.19063	1.12847	0.958128	1.005	0.918539	0.81373	0.834934	0.812967	1.06232	0.994997	1.01196	1.16697	1.23404	1.179
alanylleucine	Peptide	Dipeptide	37093	LC/MS Pos	2150	203	1638-60-4;	259583		0.676662	1.22045	0.723871	1.02475	1.10168	0.727695	1.07753	0.975246	1.27912	0.70772	0.967585	0.87167	1.15719	0.890412	0.834801	1.52754	1.9493	1.49739
allantoin	Nucleotide	Purine metabolism	1107	GC/MS	1809.8	518.3	97-59-6;	204	C02350	1.20788	1.01408	1.55225	1.5453	1.5974	1.57497	0.639878	0.985923	1.07558	1.05496	1.09095	0.890097	0.531975	0.282287	0.547612	0.318626	0.243727	0.315828
alpha-ketoglutarate	Carbohydrate	TCA cycle	33453	GC/MS	1779	419.1	305-72-6;328-50-7;22202-68-2;	51	C00026	0.334302	1.09086	1.19669	2.27157	1.17668	2.242	0.591448	1.30354	1.01308	1.34498	0.640591	1.75654	0.986919	0.373881	0.420805	0.319396	0.480689	0.921932
alpha-tocopherol	Cofactors, Prosthetic Groups, Electron Carriers	Tocopherol metabolism	1561	GC/MS	2305.4	502.5	59-02-9;10191-41-0;	14985	C02477	0.421367	0.421367	0.525514	1.26054	0.421367	1.08829	0.928271	1.10455	0.717537	0.421367	0.953198	0.438057	2.06369	0.421367	1.30645	1	1.035	0.421367
anatabine	Secondary metabolism	Alkaloids	43473	LC/MS Pos	1473.2	161.1	2743-90-0;	11388	C10126	0.543805	0.702046	0.63362	0.928215	0.896321	0.905017	1.07178	1.25262	1.18248	0.605986	0.638509	0.708471	1.14848	1.22259	1.23979	1.63129	1.79492	1.73429
arabinose	Carbohydrate	Amino sugar and nucleotide sugar	575	GC/MS	1631.6	217	28697-53-2;	66308	C00216	0.46897	0.880465	0.661515	0.95797	1.20293	1.29468	1.15631	1.23435	0.46897	0.46897	0.934352	1.03265	1	0.46897	0.929781	0.46897	1.19527	0.46897
arabonate	Carbohydrate	Amino sugar and nucleotide sugar	37516	GC/MS	1736	292.1	7643-75-7;	122045		0.534587	0.617938	0.787603	2.51653	2.51581	2.36163	1.06674	1.00246	1.15671	0.926766	0.840541	0.901768	0.99754	0.881467	0.950812	1.20419	1.15233	1.16396
arginine	Amino acid	Glutamate family (alpha-ketoglutarate derived)	1638	LC/MS Pos	650	175.2	1119-34-2;	5246487232	C00062	0.859873	1.27076	0.919985	1.28213	1.18211	1.18749	1.02377	1.04507	1.07647	0.861344	0.903853	0.834494	0.97623	1.11357	1.08307	0.939085	0.950018	0.970353
ascorbate (Vitamin C)	Cofactors, Prosthetic Groups, Electron Carriers	Ascorbate metabolism	1640	GC/MS	1850.1	332.1	134-03-2;		C00072	0.477483	0.746316	0.84041	0.694773	0.817678	1.20734	0.890849	1.37437	1.10915	1.19944	0.748246	0.766353	1.66309	1.16741	0.821659	1.13914	1.3182	1.41185
asparagine	Amino acid	Aspartate family (OAA derived)	512	LC/MS Pos	669	133.1	70-47-3;	62676992089	C00152	2.10478	2.7733	2.222	0.995215	0.810199	0.939994	1.00479	1.04323	1.19253	1.13274	1.08761	1.26434	0.711196	0.833354	0.855389	0.507276	0.640143	0.522138
aspartate	Amino acid	Aspartate family (OAA derived)	15996	GC/MS	1529.7	232	56-84-8;	5960	C00049	1.34037	2.1205	1.64146	1.50528	1.25998	1.71823	0.019587	1.82057	0.930401	1.0696	0.004946	2.58073	0.003076	0.006428	0.004892	0.005396	0.008157	0.003892
azelate (nonanedioate)	Lipids	Free fatty acid	18362	LC/MS Neg	1322	187.2	123-99-9;	2266	C08261	0.484899	0.521823	0.345439	1.04756	0.898284	0.899627	1.0466	0.814598	1.26731	0.953404	0.932087	0.584545	1.27317	1.17417	1.15999	1.67249	1.92491	2.44749
beta-alanine	Amino acid	Aspartate family (OAA derived)	55	GC/MS	1451.8	174	56-41-7;107-95-9;	2394755801	C00099	0.462216	0.344804	0.406097	0.91331	1.2228	1.0919	1.29926	0.952357	1.34087	1.32098	1.18192	1.09308	0.37832	0.548924	0.407798	1.04764	1.25304	0.82519
beta-sitosterol	Lipids	Sterols	27414	GC/MS	2380.8	357.4	83-46-5;	222284	C01753	0.559258	0.930519	0.579161	0.978334	0.809911	0.875872	1.15743	1.11056	0.977348	1.00179	1.09473	0.777688	1.03055	1.13014	0.998209	1.32166	1.35129	1.28322
campesterol	Lipids	Sterols	39511	GC/MS	2353	343.4	474-62-4;	173183	C01789	0.737194	0.735611	0.650484	1.00199	0.89875	0.886818	0.998009	1.13105	1.20957	0.865598	1.19414	0.809116	1.08702	1.01923	0.980012	1.25398	1.29631	1.35462
citrate	Carbohydrate	TCA cycle	1564	LC/MS Neg	591	191.1	77-92-9;	311	C00158	0.527842	0.708189	0.806111	1.32797	1.19726	1.22434	0.850467	0.924843	1.08327	0.814942	1.03688	0.814905	1.05811	1.13355	1.34675	0.969673	1.03033	0.924413
citrulline	Amino acid	Glutamate family (alpha-ketoglutarate derived)	2132	LC/MS Pos	715	176.1	372-75-8;	833	C00327	1.10853	1.49019	1.2839	1.0697	0.990938	0.967412	0.873357	0.898537	1.02074	0.994037	1.06189	1.00596	1.01732	0.984252	1.09355	0.751363	0.766385	0.628442
cycloartenol	Secondary metabolism	Terpenoids	34019	GC/MS	2407	365.4	469-38-5 ;	92110	C01902	0.472626	0.378603	0.570475	1.18097	1.12025	0.69265	0.517202	1.20263	1.405	0.66952	0.685331	0.564752	1.15046	1.44579	0.879748	1.43768	1.5089	1.70581
cytidine	Nucleotide	Pyrimidine metabolism	514	LC/MS Pos	1065	244	65-46-3;	6175	C00475	0.808644	0.82515	0.894691	0.938187	1.00972	0.934703	1.0003	1.01379	0.996343	0.999699	0.923554	0.878508	1.22368	1.17379	1.25289	1.57713	1.34186	1.33766
dehydroascorbate	Cofactors, Prosthetic Groups, Electron Carriers	Ascorbate metabolism	1659	GC/MS	1800	245.1	490-83-5;	835	C05422	0.509778	0.711441	0.735103	1.00316	0.816837	0.842139	1.06452	1.17869	1.1875	0.814821	0.813862	1.00059	1.121	0.99941	0.942321	1.10692	1.24434	1.30219
erythritol	Carbohydrate	Amino sugar and nucleotide sugar	20699	GC/MS	1517.5	217	149-32-6;		C00503	0.675533	0.923854	0.872232	1.21455	1.44986	1.32932	0.99517	1.0285	1.00483	0.69511	0.624797	0.786058	1.10198	0.940039	0.943249	1.17369	1.08952	1.1342
erythronate*	Carbohydrate	Amino sugar and nucleotide sugar	33477	GC/MS	1546.9	292.1	88759-55-1;	2781043		0.692411	0.483612	0.556901	1.38397	0.855934	1.17091	1.28078	1.20202	0.934019	0.989764	0.718216	0.769591	0.950212	1.02839	1.1226	1.54495	1.43735	1.01024
ethanolamine	Lipids	Choline metabolism	1497	GC/MS	1304	174.1	141-43-5;		C00189	0.59206	0.659171	0.601634	0.984818	0.994144	0.940121	1.00586	1.1459	1.08038	0.966853	0.958943	0.984397	1.21304	1.04456	1.09304	1.42996	1.54699	1.46056
fructose	Carbohydrate	Sucrose,glucose,fructose metabolism	577	GC/MS	1758	217	57-48-7;	5984	C00095	0.451667	0.514141	0.605147	0.982575	1.03314	0.960935	0.895306	1.01161	0.983368	0.977861	0.988388	1.03905	1.20289	1.0739	1.11587	1.50041	1.55122	1.54978
fructose-6-phosphate	Carbohydrate	Glycolysis	12021	GC/MS	1994.9	315.1	103213-47-4;		C05345	0.636586	1.36019	0.987454	1.29979	1.14369	0.935984	1.07435	1.48867	1.59651	1.4166	1.65722	1.01255	0.984831	0.878708	0.765325	0.488346	0.81419	0.941209
fucosterol	Lipids	Sterols	21187	GC/MS	2380.1	386.4	17605-67-3;	5281328	C08817	0.633019	1.11554	0.534463	1.07241	1.05639	0.956879	0.845811	0.98885	0.986155	0.669955	0.90685	0.856014	1.12699	1.2772	1.01115	1.44762	1.50517	1.70549
fumarate	Carbohydrate	TCA cycle	1643	GC/MS	1382.1	245	100-17-8;		C00122	0.933985	0.778516	1.65461	1.51378	1.3398	1.28501	1.25006	1.37267	1.13188	0.781031	0.914279	0.957689	0.94613	0.893675	0.811595	0.968653	1.10788	1.03135
galactinol	Carbohydrate	Sucrose,glucose,fructose metabolism	21034	GC/MS	2226.1	433.3	16908-86-4;		C01235	0.921524	0.921524	0.921524	0.921524	0.921524	0.921524	0.921524	0.921524	0.921524	0.921524	0.921524	0.921524	0.921524	0.921524	0.921524	1	1.4482	0.921524
gamma-aminobutyrate (GABA)	Amino acid	Glutamate family (alpha-ketoglutarate derived)	1416	GC/MS	1539.7	304.1	56-12-2;	6992099119	C00334	0.894567	0.974367	1.02142	1.56613	1.61522	1.52787	1.24641	1.60213	1.4099	1.20046	0.978581	1.28354	0.684249	0.191014	0.090629	0.078233	0.181929	0.138286
gluconate	Carbohydrate	Amino sugar and nucleotide sugar	587	GC/MS	1879.4	333	527-07-1;	10690	C00257	0.327762	0.327762	0.395963	1.4546	1.58787	1.60322	0.689312	0.800902	1	0.80521	0.890411	0.703605	1.50826	1.30375	1.70225	0.715717	1.37154	1.37594
glucose	Carbohydrate	Glycolysis	20488	GC/MS	1866.8	217.1	50-99-7;	79025	C00031	0.415168	0.435105	0.54872	0.996709	1.07829	0.993988	0.867215	1.00329	0.938902	0.971377	0.98812	1.02465	1.21503	1.09821	1.12717	1.71156	1.77832	1.7632
glucose-6-phosphate (G6P)	Carbohydrate	Glycolysis	31260	GC/MS	2042.7	387.2	103192-55-8;		C00668	0.669955	1.09899	0.867588	1.11132	0.938336	0.987433	1.27152	1.41867	1.22705	1.30231	1.26416	1.24098	1.01257	0.803839	0.832595	0.640423	0.698492	0.844567
glutamate	Amino acid	Glutamate family (alpha-ketoglutarate derived)	57	LC/MS Neg	643	146.1	56-86-0;	611	C00025	0.625659	1.01978	1.0012	0.775022	1.02203	0.998796	0.958512	0.923834	0.783788	0.916072	0.831717	0.975589	1.24292	1.27116	1.42127	1.47678	1.53903	1.54117
glutamine	Amino acid	Glutamate family (alpha-ketoglutarate derived)	53	GC/MS	1698.4	227.1	56-85-9;	5961	C00064	0.544926	0.881459	0.724465	0.884002	0.838079	0.85339	1.29442	1.7692	1.34801	1.17898	1.116	1.49556	0.867671	0.659981	0.749843	1.15412	1.3986	1.32902
glycerate	Carbohydrate	Glycolysis	1572	GC/MS	1360.7	189	600-19-1;	752	C00258	0.951921	1.386	1.14885	1.26974	1.30813	1.25315	1.12249	1.32951	1.1656	0.913092	0.949147	0.883465	1.00747	0.99253	0.910836	0.76507	0.782007	0.782891
glycerol	Lipids	Glycerolipids	15122	GC/MS	1311	205	56-81-5;	753	C00116	0.586857	0.967484	0.743542	1.00797	1.02242	0.967349	0.942551	1.05273	0.992028	0.804378	0.539297	0.905367	1.14698	1.05329	1.05959	1.49769	1.67189	1.57505
glycerol 3-phosphate (G3P)	Lipids	Phospholipids	15365	GC/MS	1719.7	357.1	29849-82-9;	754	C00093	0.500331	0.555632	0.57831	1.0273	0.956076	1.12138	0.991392	1.00861	0.981966	1.09211	1.07953	0.859465	1.11294	0.889587	0.928728	1.37073	1.49289	1.55476
glycine	Amino acid	Serine family (phosphoglycerate derived)	11777	GC/MS	1166	101.9	56-40-6;	5257127750	C00037	1.17498	2.9953	1.91103	1.90021	1.91598	1.90996	0.903769	2.17825	1.22668	0.522503	0.30957	1.09623	0.136719	0.04885	0.104399	0.062335	0.096927	0.068696
guanine	Nucleotide	Purine metabolism	32352	LC/MS Pos	1022	152.1	73-40-5;	764	C00242	0.911486	0.66009	0.848237	0.859895	1.19688	0.884062	1.15887	1.17168	0.897082	0.685629	1.03012	0.855164	0.969882	1.25993	1.35132	1.41432	1.24344	1.57565
guanosine	Nucleotide	Purine metabolism	1573	LC/MS Pos	1676	284	118-00-3;	6802	C00387	0.711423	0.715848	0.601134	0.959563	1.29605	1.01481	0.979887	0.985186	0.838783	0.927741	1.25876	0.974229	1.07798	1.09757	1.0798	1.2211	1.15334	1.14593
gulono-1,4-lactone	Cofactors, Prosthetic Groups, Electron Carriers	Ascorbate metabolism	33454	GC/MS	1862	333.1	1128-23-0;	608	C01040	0.632935	0.316542	0.316542	1.05264	1.09328	0.646932	0.948812	1.02609	0.883529	1.08859	0.429772	1.23848	1.41732	1	0.765938	2.23476	0.91985	2.01867
heptanoate (7:0)	Lipids	Free fatty acid	1644	LC/MS Neg	3695	129.2	111-14-8;	8094	C17714	1.23148	0.478813	0.442731	1.5092	0.681375	0.882398	0.883177	0.442731	1.07054	1.31706	1.31554	0.442731	1.00957	0.999599	1.0004	0.949701	0.476445	1.19461
histidine	Amino acid	Glutamate family (alpha-ketoglutarate derived)	59	LC/MS Neg	757	154.1	5934-29-2;	7733651426	C00135	0.48583	0.650311	0.665245	1.14466	1.04744	0.928196	0.859991	0.992197	0.960202	0.977931	1.14023	1.04295	0.948412	1.08138	1.08488	1.0078	1.27159	1.32006
inositol 1-phosphate (I1P)	Carbohydrate	Inositol metabolism	1481	GC/MS	2057.8	318.1	106032-59-1;		C04006	0.369427	0.509958	0.645796	0.985938	0.976759	1.22206	0.91469	1.03889	1.05563	1.01677	0.872712	0.948205	1.25392	1.01406	0.819586	1.06635	1.13789	1.47254
isoleucine	Amino acid	Branched Chain Amino Acids (OAA derived)	1125	LC/MS Pos	1614	132.1	73-32-5;	791	C00407	0.787278	1.03154	0.835956	0.96158	0.966889	0.976551	0.935767	1.06185	1.09302	0.819512	0.891612	0.7785	1.11414	1.02345	1.0768	1.79545	1.86942	1.94974
leucine	Amino acid	Branched Chain Amino Acids (pyruvate derived)	60	LC/MS Pos	1674	132.2	61-90-5;	70457986106	C00123	0.740533	0.964918	0.811345	0.953887	1.02552	0.973685	0.974477	1.03743	1.03011	0.865298	0.935144	0.851503	1.09239	1.06484	1.11255	2.02291	2.20677	2.17109
linoleate (18:2n6)	Lipids	Free fatty acid	1105	LC/MS Neg	5533	279.3	60-33-3;	5280450	C01595	0.530195	0.947563	1.84217	0.972869	1.04614	1.00533	1.01573	2.44433	0.873407	0.872702	0.945676	2.61741	0.954102	0.904925	1.0656	0.994666	1.17577	1.0131
linolenate [alpha or gamma; (18:3n3 or 6)]	Lipids	Free fatty acid	34035	LC/MS Neg	5450	277.3			C06427	0.477453	0.88127	1.90429	0.999836	1.17705	1.12526	0.917717	2.1555	0.670041	0.85946	0.804794	2.38199	0.850372	0.933301	1.12062	1.00016	1.31541	1.01774
lysine	Amino acid	Aspartate family (OAA derived)	1301	GC/MS	1836.7	317.2	56-87-1;	5962	C00047	0.578057	1.0082	0.721576	1.07665	0.922552	0.972237	0.991802	1.13769	1.03598	0.758084	0.73507	0.851022	1.1741	1.03147	0.864483	1.50657	1.90756	1.62375
malate	Carbohydrate	TCA cycle	1303	GC/MS	1502	233	6915-15-7;	525	C00149	0.561257	0.513106	0.727439	0.778165	0.825972	0.727418	1.04325	1.17283	1.14163	1.10277	1.16504	1.17256	0.956752	0.807209	0.89335	1.21429	1.39961	1.41079
mannitol	Carbohydrate	Sucrose,glucose,fructose metabolism	15335	GC/MS	1839	319.1	69-65-8;	6251	C00392	0.514801	0.889411	0.481301	1.09005	0.8641	0.991222	1.04198	1.06671	0.989673	0.999514	0.848865	0.948392	1.26432	1.00049	1.04624	1.29942	1.21087	1.63263
mannose-6-phosphate	Carbohydrate	Sucrose,glucose,fructose metabolism	1470	GC/MS	2035.9	387.2	70442-25-0;104872-94-8;		C00275	0.631935	1.01926	0.717662	1.19013	1.12885	0.969306	1.42761	1.34561	1.02839	0.98074	1.31092	1.0777	0.674774	0.775144	0.868405	0.339619	0.646079	1.0235
methylphosphate	Cofactors, Prosthetic Groups, Electron Carriers	Oxidative phosphorylation	37070	GC/MS	1221	240.9	7023-27-0;	13130		0.447413	0.899887	1.01248	0.76496	0.881081	0.832396	1.08283	1.33807	0.93591	0.741611	0.987521	1.43983	1.14971	0.941564	1.14088	1.10182	1.64122	1.28602
myo-inositol	Carbohydrate	Inositol metabolism	19934	GC/MS	1924.9	217	87-89-8;		C00137	0.427018	0.453742	0.526864	1.08066	1.11086	1.01424	0.965414	1.0713	1.0576	0.832088	0.8711	0.86909	1.07601	0.975228	0.985758	1.2384	1.26513	1.27997
N-acetylglucosamine	Carbohydrate	Amino sugar and nucleotide sugar	15095	GC/MS	1903.3	245	7512-17-6;	24139	C00140	0.765413	0.964703	1.4551	1.9694	0.683375	1.43921	0.435256	1.65327	1.45537	1.12233	0.500979	1.60395	1.0353	0.42798	0.42798	0.42798	0.899282	0.743026
N-acetylputrescine	Amino acid	Glutamate family (alpha-ketoglutarate derived)	37496	LC/MS Pos	895	131.1	18233-70-0;	122356	C02714	0.853923	1.02145	1.06207	0.932359	1.07414	0.92835	1.15938	1.05923	1.14534	0.873276	0.838235	0.92095	0.978548	0.941928	0.968557	1.27991	1.33495	1.39984
N-delta-acetylornithine*	Amino acid	Glutamate family (alpha-ketoglutarate derived)	43249	LC/MS Pos	836.2	175.1		9920500		0.671017	0.892886	0.659519	1.04551	0.99375	0.949172	1.00625	0.97637	1.06538	0.880072	0.911292	0.890273	1.22774	1.21392	1.25006	1.20729	1.35282	1.21435
nicotianamine	Cofactors, Prosthetic Groups, Electron Carriers	Nicotinate and nicotinamide metabolism	43026	GC/MS	2121.4	186	34441-14-0;	9882882	C05324	0.501472	1.09596	1	1.5903	0.905149	1.35583	0.429139	1.8527	1.3515	0.837071	0.223718	1.65875	0.144319	0.144319	0.144319	0.144319	0.144319	0.144319
nicotinamide ribonucleotide (NMN)	Cofactors, Prosthetic Groups, Electron Carriers	Nicotinate and nicotinamide metabolism	22152	LC/MS Pos	886	335.1	1094-61-7;	14180	C00455	0.71852	0.864106	0.922154	0.962918	0.903611	0.875097	0.984281	1.26901	1.14039	1.00862	0.99138	0.887333	1.22905	1.30009	1.16986	1.11806	1.24049	1.2647
nicotinate	Cofactors, Prosthetic Groups, Electron Carriers	Nicotinate and nicotinamide metabolism	1504	GC/MS	1334.1	180	59-67-6;	938	C00253	0.583129	0.930381	0.771357	1.01293	1.00721	1.02982	1.07977	0.992794	0.825709	0.637263	0.780936	0.881112	1.18027	0.989971	1.08504	1.19547	1.26108	1.19399
nicotinate ribonucleoside*	Cofactors, Prosthetic Groups, Electron Carriers	Nicotinate and nicotinamide metabolism	33471	LC/MS Pos	1105	256	2625-49-2;	161233	C05841	0.632685	0.788888	0.708365	1.01845	1.11888	1.05593	0.903657	0.969395	0.981555	0.846904	0.863475	0.83657	1.15419	1.19064	1.10836	1.18069	1.20264	1.32563
nicotine	Secondary metabolism	Alkaloids	38666	LC/MS Pos	1284.8	163.2	54-11-5;	89594	C00745	1.04743	1.21227	1.03724	1.0143	0.506448	0.779908	0.871543	0.807674	1.60995	0.761425	0.767172	0.681719	1.01232	1.40271	1.64873	0.987681	0.891457	1.10355
N-methyl-4-aminobutyric acid	Amino acid	Glutamate family (alpha-ketoglutarate derived)	39577	LC/MS Pos	749.2	118.1	1119-48-8;	155004270703		1.89131	1.61214	1.96365	0.976784	0.730101	1.07348	0.885396	1.02322	1.08725	1.16034	1.0698	1.22896	0.397102	0.564071	0.379201	0.547616	0.615555	0.54881
pantothenate	Cofactors, Prosthetic Groups, Electron Carriers	CoA metabolism	1508	LC/MS Pos	2218	220.1	137-08-6;	6613	C00864	0.656619	0.826339	0.690081	1.00394	1.08761	1.18867	1.31108	1.01206	1.01405	0.761722	0.956996	0.864451	0.967888	0.996058	0.905067	1.086	1.28303	1.41629
phenethylamine (isobar with 1-phenylethanamine)	Secondary metabolism	Amine derived	38763	LC/MS Pos	2114.7	122.1			C02455	0.876352	1.04965	1.01292	0.9944	1.08978	0.992717	1.00131	1.06241	1.1344	0.841748	0.820335	0.80769	1.01746	0.940726	0.965272	0.998689	1.02187	1.06168
phenylalanine	Amino acid	Aromatic amino acid metabolism (PEP derived)	64	LC/MS Pos	2056	166.1	63-91-2;	69256656140	C00079	0.662078	0.925398	0.726219	0.890454	0.956239	0.930703	1.00858	1.0741	1.0499	0.924879	0.991419	0.899374	1.35496	1.29263	1.30347	2.19942	2.41452	2.38451
phosphate	Cofactors, Prosthetic Groups, Electron Carriers	Oxidative phosphorylation	11438	GC/MS	1307.7	298.9	7664-38-2 ;	1061	C00009	0.477442	0.622017	0.758092	0.989539	1.07141	0.977309	1.03278	1.08089	1.01046	0.973049	1.08391	1.1478	0.968792	0.949299	0.940649	1.18289	1.308	1.22767
phosphoethanolamine	Lipids	Phospholipids	1600	LC/MS Neg	644	140.1	1071-23-4;	52323241015	C00346	1.02674	0.724056	0.973258	0.738512	0.62142	0.900263	0.901124	1.02876	1.16036	0.878622	0.963585	0.97163	1.09558	1.1719	1.49065	1.20769	1.44162	1.28784
phytol	Cofactors, Prosthetic Groups, Electron Carriers	Chlorophyll and heme metabolism	40140	GC/MS	1964.7	143.1	150-86-7;	5280435	C01389	0.601219	1.12772	0.602668	0.80977	0.731476	0.851279	1.20443	0.941457	1.15877	0.844582	0.891487	0.533602	1.09546	1.05854	1.23657	1.27557	1.26884	1.20457
phytonadione (Vitamin K1)	Cofactors, Prosthetic Groups, Electron Carriers	Quinone metabolism	12250	GC/MS	2407	596.5	84-80-0;	5284607	C02059	0.753471	1.34028	0.871359	0.905602	1.02186	0.761725	1.284	0.978143	1.37182	0.847911	0.95055	0.796873	1.60559	1.65875	0.867248	1.43537	1.29199	1.35434
proline	Amino acid	Glutamate family (alpha-ketoglutarate derived)	1898	LC/MS Pos	796	116.1	147-85-3;	1457426971047	C00148	0.744251	0.576669	0.82753	0.864276	1.02024	1.02074	1.00458	1.0257	0.888209	0.955965	1.00401	0.995991	1.0634	0.987753	0.970931	1.64443	1.75811	1.80605
putrescine	Amino acid	Amines and polyamines	1408	GC/MS	1705.8	174	110-60-1;		C00134	0.770151	1.10945	0.85836	0.691185	0.698016	0.669172	0.891644	1.027	0.964212	0.94446	0.992636	1.00736	1.33419	1.23673	1.24942	1.52131	1.60275	1.53283
pyridoxal	Cofactors, Prosthetic Groups, Electron Carriers	Vitamin B metabolism (B6 or B12)	1651	LC/MS Pos	1210	168.1	65-22-5;	1050	C00250	0.549149	0.877031	0.92086	1.76479	0.915428	1.08753	0.948715	0.850591	1.05129	0.787514	0.803986	0.755111	1.37896	1.45809	1.32554	1.2721	1.34424	1.57496
pyroglutamine*	Amino acid	Glutamate family (alpha-ketoglutarate derived)	32672	LC/MS Pos	764	129.2	2353-44-8;	134508		0.554949	1.30414	0.341448	0.298088	0.298088	0.529828	1.19014	1.5023	0.534288	1.17814	0.720457	1.00108	1	1.37085	1.2861	0.442523	1.08939	0.562685
pyruvate	Carbohydrate	Glycolysis	599	GC/MS	1130.6	217	127-17-3;	107735	C00022	1.02646	1.48522	1.0807	1.25533	1.13438	1.14133	0.973536	0.805291	1.43593	0.594749	0.86704	0.852105	1.36647	0.656658	0.973469	0.804228	1.02861	0.973084
quinate	Amino acid	Aromatic amino acid metabolism (PEP derived)	18335	GC/MS	1793	345.1	77-95-2;		C00296	0.448073	0.401698	0.783495	0.840863	0.973605	0.829781	1.06232	1.02615	1.14739	0.957189	0.984904	1.0151	1.15204	0.927601	1.02001	1.28435	1.50831	1.70469
raffinose	Carbohydrate	Sucrose,glucose,fructose metabolism	586	LC/MS Neg	997	503.2	17629-30-0;	439242	C00492	0.998566	0.998566	0.998566	0.998566	0.998566	0.998566	0.998566	0.998566	0.998566	0.998566	0.998566	0.998566	0.998566	0.998566	0.998566	1	1.11741	0.998566
ribitol	Carbohydrate	Amino sugar and nucleotide sugar	15772	GC/MS	1692.4	217	488-81-3;		C00474	0.479111	0.590658	0.571907	1.01203	1.25702	0.947294	0.754623	1.1015	0.987973	0.7657	0.751764	0.786234	1.14771	1.07565	1.04789	1.06526	1.26776	1.22622
riboflavin (Vitamin B2)	Cofactors, Prosthetic Groups, Electron Carriers	Riboflavin and FAD metabolism	1827	LC/MS Pos	3111	377.2	83-88-5;	493570	C00255	0.856707	0.929913	0.765227	0.957378	1.00839	0.991614	0.966734	1.10511	1.01208	0.819627	0.694756	0.660308	1.34074	1.19488	1.17816	1.26409	1.37597	1.45188
ribose	Carbohydrate	Amino sugar and nucleotide sugar	12080	GC/MS	1639.2	204	50-69-1;	5311110	C00121	0.513124	0.730451	0.624376	0.98755	1.05069	0.95818	1.00952	1.06915	0.990481	0.853977	0.91784	0.951458	1.30469	1.11265	1.1239	1.35733	1.32863	1.40452
ribulose	Carbohydrate	Amino sugar and nucleotide sugar	35855	GC/MS	1662	306.1	488-84-6;	79021	C00309	0.494824	0.494824	0.761104	1.40381	1.97672	1.53712	1.67522	1.32455	0.743289	0.705871	0.815761	0.831849	1.07848	1.16926	0.819379	0.942058	1.05794	0.494824
serine	Amino acid	Serine family (phosphoglycerate derived)	1648	GC/MS	1389.1	204	56-45-1;	59516857581	C00065	2.58989	3.33887	3.27757	2.86011	2.66052	2.84269	0.316988	3.41792	0.634574	1.36543	0.243806	3.14488	0.076808	0.12255	0.110213	0.076991	0.09184	0.043436
shikimate	Amino acid	Aromatic amino acid metabolism (PEP derived)	15144	GC/MS	1758.1	204	138-59-0;	8742	C00493	0.777221	0.7074	1.00833	0.815613	0.871293	1.27644	1.32035	1.58444	1.4861	0.991665	1.42005	1.50706	1.54274	0.893138	1.56808	0.781431	0.937155	0.871134
spermidine	Amino acid	Amines and polyamines	485	LC/MS Pos	533	146.2	124-20-9;	1102	C00315	0.658825	0.98221	0.861661	0.843735	0.993541	0.912669	1.02592	1.13496	1.00646	0.84789	0.833013	0.785704	1.20486	1.05836	1.05157	1.14317	1.38552	1.28764
stigmasterol	Lipids	Sterols	21183	GC/MS	2359	255.3	83-48-7;	5280794	C05442	0.617904	0.957113	0.814044	0.934509	0.818568	0.880466	1.04264	1.09624	1.17139	0.894077	0.957362	0.867171	1.24513	1.08775	1.17229	1.51283	1.30651	1.38782
succinate	Carbohydrate	TCA cycle	1437	GC/MS	1348	247	110-15-6;	1110	C00042	0.483151	0.477069	0.421863	1.01276	0.950451	0.956808	0.658876	1.06621	1.06178	0.724926	0.835137	1.16849	1.00909	0.990913	1.41484	1.62776	1.42252	1.44459
sucrose	Carbohydrate	Sucrose,glucose,fructose metabolism	1519	GC/MS	2136.1	361.1	57-50-1;	5988	C00089	0.347368	0.703193	0.524598	0.928962	1.31591	1.33609	0.582493	0.834496	0.849395	1.36618	1.34173	1.38141	1.07104	0.888835	0.87005	1.6096	1.50962	1.40496
thiamin (Vitamin B1)	Cofactors, Prosthetic Groups, Electron Carriers	Thiamine metabolism	5341	LC/MS Pos	740	265.1	59-43-8;		C00378	0.657132	0.862967	0.720849	0.807894	0.697367	0.832649	1.00941	1.0692	1.068	0.887586	0.990591	0.913905	1.22788	1.22838	1.2755	1.56575	1.79859	1.72415
threitol	Carbohydrate	Amino sugar and nucleotide sugar	35854	GC/MS	1513	217.1	2418-52-2;	169019	C16884	0.529768	0.848905	0.741108	1.02353	1.4551	0.880342	0.976469	0.764027	0.887725	0.942829	1.03036	0.871962	1.21744	1.37265	1.38581	1.29289	1.38571	1.22492
threonate	Cofactors, Prosthetic Groups, Electron Carriers	Ascorbate metabolism	27738	GC/MS	1560.7	292.1	70753-61-6;	151152	C01620	0.639806	0.627099	0.745792	0.759036	0.873759	0.753385	1.22537	1.30213	1.34343	1.04362	1.04941	1.15992	0.95638	0.809057	0.813537	1.49324	1.73436	1.76714
threonine	Amino acid	Aspartate family (OAA derived)	1284	LC/MS Pos	713	120.1	72-19-5;	69710196288	C00188	1.24938	1.77921	1.42375	1.65834	1.47862	1.44371	0.902042	1.02162	0.99211	0.838838	0.813699	0.850517	0.853998	0.805501	0.925598	1.00584	0.994162	1.00833
trans-urocanate	Amino acid	Glutamate family (alpha-ketoglutarate derived)	607	LC/MS Pos	1119	139.1	104-98-3;	736715	C00785	1.65682	1.41145	1.06381	1.50557	0.769161	1.29751	0.422415	0.410162	1.03561	0.410162	0.410162	0.620378	0.551789	0.863696	0.964386	3.71247	1.08933	0.960784
trigonelline (N'-methylnicotinate)	Cofactors, Prosthetic Groups, Electron Carriers	Nicotinate and nicotinamide metabolism	32401	LC/MS Pos	757	138.1	6138-41-6 ;	5570	C01004	0.920233	1.00114	0.937237	0.931184	0.900441	0.998855	0.925441	1.04557	1.14814	0.628818	0.769335	0.784213	1.33172	1.31183	1.33738	1.05263	1.31449	1.28697
trizma acetate	Xenobiotics	Chemicals	20710	GC/MS	1525	306.2	6850-28-8;	8129116218782	C07182	0.904283	1.76547	1	0.904283	0.904283	0.904283	0.904283	0.904283	0.904283	0.904283	0.904283	0.904283	0.904283	0.904283	0.904283	0.904283	0.904283	0.904283
tryptamine	Secondary metabolism	Amine derived	6104	LC/MS Pos	2323	161.1	61-54-1;	1150	C00398	0.828383	0.828166	1.01549	0.895125	0.897231	1.38963	0.786576	1.18664	1.17647	0.963619	0.824883	0.965378	1.26379	1.36924	0.984509	1.06456	1.17737	1.49425
tryptophan	Amino acid	Aromatic amino acid metabolism (PEP derived)	54	LC/MS Pos	2445	205.1	73-22-3;	69235166305	C00078	0.780624	1.07086	0.918033	0.767714	0.835636	0.870558	0.859649	1.00195	0.998047	0.942359	1.02667	0.878838	1.3204	1.18485	1.25472	1.89406	1.9575	2.1342
tyramine	Secondary metabolism	Amine derived	1603	LC/MS Pos	1503	138.1	60-19-5;	5610	C00483	0.639551	0.66579	0.77217	1.0445	1.16701	1.10168	0.872203	0.955501	0.917334	0.921258	0.931522	0.894623	1.13662	1.24746	1.1262	1.41297	1.55139	1.56065
tyrosine	Amino acid	Aromatic amino acid metabolism (PEP derived)	1299	LC/MS Pos	1516	182.1	60-18-4;	60576942100	C00082	0.649375	0.88807	0.924516	0.921931	1.0304	0.969603	0.804673	1.03763	1.04401	0.831561	0.822151	0.783841	1.10688	1.034	1.12307	1.6971	1.82844	1.81833
uridine	Nucleotide	Pyrimidine metabolism	606	LC/MS Neg	1430	243.1	58-96-8;	6029	C00299	0.80747	0.970662	0.996753	1.02175	0.939345	0.957464	0.944865	1.07941	1.06094	0.957476	0.990086	0.96683	1.00325	1.23748	1.22431	1.19156	1.27198	1.25446
valine	Amino acid	Branched Chain Amino Acids (pyruvate derived)	1649	LC/MS Pos	1040	118.1	72-18-4;	69710186287	C00183	0.654125	0.849667	0.714287	0.956449	1.00593	0.990207	1.00213	1.11483	1.14413	0.828173	0.886728	0.776272	1.08043	0.997873	1.04293	1.78708	1.9002	1.93154
xylonate	Carbohydrate	Amino sugar and nucleotide sugar	35638	GC/MS	1722	292	73686-31-7;	6602431	C05411	0.412296	0.399788	0.415151	1.26606	0.970248	1.07486	0.903391	1.0025	1.142	1.12235	0.707517	1.0373	0.889792	0.752006	0.997496	1.2524	1.16143	1.16347
xylose	Carbohydrate	Amino sugar and nucleotide sugar	15835	GC/MS	1723.9	204	609-06-3;	95259	C00181	0.43518	0.687458	0.676707	1.00544	0.994559	1.02604	1.12722	1.10221	1.1428	0.826361	0.960275	0.987684	1.04141	0.944831	0.988504	1.08417	1.24683	1.29227

## Sheet: LEAF Stat Heat Map
	South Dakota State University SDSU-03-12VW Metabolomic Analysis of Water Stress on Tobacco (Leaf)
	Heat map of statistically significant biochemicals profiled in this study. Red and green shaded cells indicate p≤0.05 (red indicates that the mean values are significantly higher for that comparison; green values significantly lower). Light red and light green shaded cells indicate 0.05<p<0.10 (light red indicates that the mean values trend higher for that comparison; light green values trend low…
	Heat map of statistically significant biochemicals profiled in this study. Red and green shaded cells indicate p≤0.05 (red indicates that the mean values are significantly higher for that comparison; green values significantly lower). Light red and light green shaded cells indicate 0.05<p<0.10 (light red indicates that the mean values trend higher for that comparison; light green values trend low…											Fold of Change						Statistical Values											Mean Values (From Imputed Data)							% Detected by Group in Raw Data							COMPOUND PROPERTIES
												T20/T0	T40/T0	T60/T0	T120/T0	T240/T0		T20/T0		T40/T0		T60/T0		T120/T0		T240/T0
	Path Sort	Platform	Comp ID	Super Pathway	Sub Pathway	test	Biochemical Name	PLANTCYC	Plant Cyc	KEGG	X	TEST1 COMP1	TEST1 COMP2	TEST1 COMP3	TEST1 COMP4	TEST1 COMP5	X	p-value	q-value	p-value	q-value	p-value	q-value	p-value	q-value	p-value	q-value	X	0_MIN	20_MIN	40_MIN	60_MIN	120_MIN	240_MIN	X	0_MIN	20_MIN	40_MIN	60_MIN	120_MIN	240_MIN	X	Super Pathway	Sub Pathway	Chemical ID	CAS	RI	Mass	KEGG
	7	LC/MS pos	15681	Amino acid	Serine family (phosphoglycerate derived)		4-guanidinobutanoate		0	C01035		1.28	1.53	1.31	1.16	1.42		0.0301	0.0568	0.0109	0.0175	0.0168	0.0747	0.0655	0.0443	0.0112	0.006		0.7768	0.997	1.1921	1.0166	0.9008	1.1053		100	100	100	100	100	100		Amino acid	Serine family (phosphoglycerate derived)	100000096	463-003;463-00-3;	1085	146.1	C01035
	17	GC/MS	11777			1	glycine	GLY	GLY	C00037		0.94	0.71	0.32	0.05	0.04		0.9709	0.5103	0.4125	0.1147	0.0616	0.1115	0.0018	0.0086	0.0019	0.0028		2.0271	1.9087	1.4362	0.6428	0.0967	0.076		100	100	100	100	100	100		Amino acid	Serine family (phosphoglycerate derived)	340	56-40-6;	1166	101.9	C00037
	28	GC/MS	1648			1	serine	SER	SER	C00065		0.91	0.47	0.52	0.03	0.02		0.3869	0.2705	0.2199	0.0758	0.281	0.2332	0.0002	0.002	0.0014	0.0022		3.0688	2.7878	1.4565	1.5847	0.1032	0.0708		100	100	100	100	100	100		Amino acid	Serine family (phosphoglycerate derived)	503	56-45-1;	1389.1	204	C00065
	76	LC/MS pos	64		Aromatic amino acid metabolism (PEP derived)	1	phenylalanine	PHE	PHE	C00079		1.2	1.35	1.22	1.71	3.02		0.1896	0.1767	0.0839	0.0402	0.1679	0.1568	0.0298	0.0299	0.0048	0.0039		0.7712	0.9258	1.0442	0.9386	1.317	2.3328		100	100	100	100	100	100		Amino acid	Aromatic amino acid metabolism (PEP derived)	460	63-91-2;	2056	166.1	C00079
	81	GC/MS	18335				quinate	QUINATE	QUINATE	C00296		1.62	1.98	1.81	1.9	2.75		0.1195	0.1338	0.0688	0.037	0.09	0.1299	0.0704	0.0451	0.0244	0.0103		0.5444	0.8814	1.0786	0.9857	1.0332	1.4991		100	100	100	100	100	100		Amino acid	Aromatic amino acid metabolism (PEP derived)	100000442	77-95-2;	1793	345.1	C00296
	83	GC/MS	15144				shikimate	SHIKIMATE	SHIKIMATE	C00493		1.19	1.76	1.57	1.61	1.04		0.4057	0.2771	0.0174	0.0201	0.059	0.1111	0.1181	0.0568	0.7197	0.1476		0.831	0.9878	1.4636	1.3063	1.3347	0.8632		100	100	100	100	100	100		Amino acid	Aromatic amino acid metabolism (PEP derived)	100000293	138-59-0;	1758.1	204	C00493
	85	LC/MS pos	54			1	tryptophan	TRP	TRP	C00078		0.89	1.03	1.03	1.36	2.16		0.3705	0.2682	0.74	0.1788	0.7597	0.4454	0.0628	0.0443	0.0069	0.0045		0.9232	0.8246	0.9532	0.9493	1.2533	1.9953		100	100	100	100	100	100		Amino acid	Aromatic amino acid metabolism (PEP derived)	565	73-22-3;	2445	205.1	C00078
	87	LC/MS pos	1299			1	tyrosine	TYR	TYR	C00082		1.19	1.17	0.99	1.33	2.17		0.2398	0.2041	0.3131	0.0964	0.9893	0.5234	0.113	0.0567	0.0161	0.0078		0.8207	0.974	0.9621	0.8125	1.088	1.7813		100	100	100	100	100	100		Amino acid	Aromatic amino acid metabolism (PEP derived)	815	60-18-4;	1516	182.1	C00082
	101	GC/MS	1126		Aspartate family (OAA derived)	1	alanine	L-ALPHA-ALANINE	L-ALPHA-ALANINE	C00041		1.77	1.49	1.27	1.59	1.85		0.0097	0.0317	0.0202	0.0201	0.0733	0.1217	0.0171	0.0227	0.0098	0.0057		0.6454	1.1408	0.9606	0.8205	1.0231	1.1933		100	100	100	100	100	100		Amino acid	Aspartate family (OAA derived)	811	56-41-7;	1147.6	115.9	C00041
	103	LC/MS pos	512			1	asparagine	ASN	ASN	C00152		0.39	0.46	0.49	0.34	0.24		0.0012	0.0121	0.0029	0.0117	0.0048	0.0367	0.0008	0.0063	0.0002	0.0008		2.3667	0.9151	1.0802	1.1616	0.8	0.5565		100	100	100	100	100	100		Amino acid	Aspartate family (OAA derived)	917	70-47-3;	669	133.1	C00152
	104	GC/MS	15996			1	aspartate	L-ASPARTATE	L-ASPARTATE	C00049		0.88	0.54	0.72	0	0		0.5023	0.3206	0.3633	0.1043	0.4249	0.3135	8.3073e-05	0.002	8.9703e-05	0.0004		1.7008	1.4945	0.9235	1.2184	0.0048	0.0058		100	100	100	100	100	100		Amino acid	Aspartate family (OAA derived)	234	56-84-8;	1529.7	232	C00049
	105	GC/MS	55				beta-alanine	B-ALANINE	B-ALANINE	C00099		2.66	2.96	2.96	1.1	2.58		0.0012	0.0121	0.0018	0.0113	0.0009	0.0274	0.5643	0.2036	0.0045	0.0038		0.4044	1.076	1.1975	1.1987	0.445	1.042		100	100	100	100	100	100		Amino acid	Aspartate family (OAA derived)	244	56-41-7;107-95-9;	1451.8	174	C00099
	115	GC/MS	1301			1	lysine	LYS	LYS	C00047		1.29	1.37	1.02	1.33	2.18		0.2236	0.1988	0.1632	0.062	0.8308	0.473	0.1947	0.0841	0.0244	0.0103		0.7693	0.9905	1.0552	0.7814	1.0234	1.6793		100	100	100	100	100	100		Amino acid	Aspartate family (OAA derived)	407	56-87-1;	1836.7	317.2	C00047
	141	LC/MS pos	1284			1	threonine	THR	THR	C00188		1.03	0.65	0.56	0.58	0.68		0.7627	0.4348	0.0439	0.0273	0.0301	0.0847	0.0235	0.0257	0.0658	0.0187		1.4841	1.5269	0.9719	0.8344	0.8617	1.0028		100	100	100	100	100	100		Amino acid	Aspartate family (OAA derived)	564	72-19-5;	713	120.1	C00188
	156	LC/MS pos	18319		Glutamate family (alpha-ketoglutarate derived)		5-aminovalerate		0	C00431		1.01	1.14	0.99	1.15	1.11		0.9906	0.5103	0.3486	0.1024	0.9463	0.5142	0.1206	0.0568	0.298	0.0699		0.9588	0.9662	1.0956	0.9528	1.1074	1.0673		100	100	100	100	100	100		Amino acid	Glutamate family (alpha-ketoglutarate derived)	100000454	660-88-8;	860	118.1	C00431
	157	LC/MS pos	1638			1	arginine	ARG	ARG	C00062		1.2	1.03	0.85	1.04	0.94		0.2455	0.206	0.7438	0.1788	0.3504	0.2792	0.712	0.2473	0.7198	0.1476		1.0169	1.2172	1.0484	0.8666	1.0576	0.9532		100	100	100	100	100	100		Amino acid	Glutamate family (alpha-ketoglutarate derived)	231	1119-34-2;	650	175.2	C00062
	162	LC/MS pos	2132				citrulline	L-CITRULLINE	L-CITRULLINE	C00327		0.78	0.72	0.79	0.8	0.55		0.0919	0.1148	0.0422	0.0273	0.1071	0.1319	0.1101	0.0567	0.0066	0.0045		1.2942	1.0094	0.9309	1.0206	1.0317	0.7154		100	100	100	100	100	100		Amino acid	Glutamate family (alpha-ketoglutarate derived)	391	372-75-8;	715	176.1	C00327
	166	GC/MS	1416				gamma-aminobutyrate (GABA)	4-AMINO-BUTYRATE	4-AMINO-BUTYRATE	C00334		1.63	1.47	1.2	0.33	0.14		0.0023	0.0151	0.0178	0.0201	0.1516	0.1514	0.1343	0.0616	0.0129	0.0067		0.9635	1.5697	1.4195	1.1542	0.322	0.1328		100	100	100	100	100	100		Amino acid	Glutamate family (alpha-ketoglutarate derived)	141	56-12-2;	1539.7	304.1	C00334
	167	LC/MS neg	57			1	glutamate	GLT	GLT	C00025		1.06	1.01	1.03	1.49	1.72		0.7216	0.4189	0.8836	0.2058	0.7865	0.4523	0.1119	0.0567	0.07	0.0189		0.8822	0.9319	0.8887	0.9078	1.3118	1.519		100	100	100	100	100	100		Amino acid	Glutamate family (alpha-ketoglutarate derived)	561	56-86-0;	643	146.1	C00025
	169	GC/MS	53			1	glutamine	GLN	GLN	C00064		1.2	2.05	1.76	1.06	1.8		0.2894	0.2297	0.0164	0.0201	0.0327	0.0847	0.6904	0.2421	0.0346	0.0118		0.7169	0.8585	1.4705	1.2635	0.7592	1.2939		100	100	100	100	100	100		Amino acid	Glutamate family (alpha-ketoglutarate derived)	563	56-85-9;	1698.4	227.1	C00064
	171	LC/MS neg	59			1	histidine	HIS	HIS	C00135		1.73	1.56	1.75	1.73	2		0.0149	0.0379	0.0315	0.0238	0.0175	0.0747	0.0188	0.0241	0.0068	0.0045		0.6005	1.0401	0.9375	1.0537	1.0382	1.1998		100	100	100	100	100	100		Amino acid	Glutamate family (alpha-ketoglutarate derived)	355	5934-29-2;	757	154.1	C00135
	181	LC/MS pos	37496				N-acetylputrescine		0	C02714		1	1.15	0.9	0.98	1.37		0.9891	0.5103	0.1627	0.062	0.2516	0.2212	0.8723	0.2974	0.0297	0.0111		0.9791	0.9783	1.1213	0.8775	0.963	1.3382		100	100	100	100	100	100		Amino acid	Glutamate family (alpha-ketoglutarate derived)	192	18233-70-0;	895	131.1	C02714
	184	LC/MS pos	1898			1	proline	PRO	PRO	C00148		1.35	1.36	1.38	1.41	2.42		0.0826	0.1078	0.0824	0.0402	0.0884	0.1299	0.0733	0.0451	0.0102	0.0058		0.7162	0.9684	0.9728	0.9853	1.0074	1.7362		100	100	100	100	100	100		Amino acid	Glutamate family (alpha-ketoglutarate derived)	480	147-85-3;	796	116.1	C00148
	185	LC/MS pos	32672				pyroglutamine*		0			0.51	1.47	1.32	1.66	0.95		0.2971	0.2326	0.4219	0.116	0.4087	0.3092	0.2325	0.0982	0.9514	0.1882		0.7335	0.3753	1.0756	0.9666	1.219	0.6982		100	67	100	100	100	100		Amino acid	Glutamate family (alpha-ketoglutarate derived)	100001540	2353-44-8;	764	129.2
	193	LC/MS pos	607				trans-urocanate		0	C00785		0.86	0.45	0.35	0.58	1.39		0.531	0.3317	0.0858	0.0403	0.0051	0.0367	0.0627	0.0443	0.7684	0.1561		1.3774	1.1907	0.6227	0.4802	0.7933	1.9209		100	100	100	33	100	100		Amino acid	Glutamate family (alpha-ketoglutarate derived)	537	104-98-3;	1119	139.1	C00785
	194	LC/MS pos	39577				N-methyl-4-aminobutyric acid		0			0.51	0.55	0.63	0.25	0.31		0.0134	0.0357	0.0022	0.0113	0.0052	0.0367	0.0024	0.0097	0.0002	0.0008		1.8224	0.9268	0.9986	1.153	0.4468	0.5707		100	100	100	100	100	100		Amino acid	Glutamate family (alpha-ketoglutarate derived)	100003152	1119-48-8;	749.2	118.1
	201.3	LC/MS pos	43249				N-delta-acetylornithine*		0			1.34	1.37	1.21	1.66	1.7		0.0804	0.1078	0.0723	0.0378	0.1812	0.1646	0.0334	0.0318	0.0211	0.0094		0.7411	0.9961	1.016	0.8939	1.2306	1.2582		100	100	100	100	100	100		Amino acid	Glutamate family (alpha-ketoglutarate derived)	100004523		836.2	175.1
	202	LC/MS pos	1125		Branched Chain Amino Acids (OAA derived)	1	isoleucine	ILE	ILE	C00407		1.09	1.16	0.94	1.21	2.11		0.3584	0.2664	0.1909	0.0693	0.5649	0.3751	0.1278	0.0594	0.0076	0.0047		0.8849	0.9683	1.0302	0.8299	1.0715	1.8715		100	100	100	100	100	100		Amino acid	Branched Chain Amino Acids (OAA derived)	376	73-32-5;	1614	132.1	C00407
	221	LC/MS pos	60		Branched Chain Amino Acids (pyruvate derived)	1	leucine	LEU	LEU	C00123		1.17	1.21	1.05	1.3	2.54		0.1591	0.1583	0.1206	0.0503	0.5452	0.3661	0.0711	0.0451	0.0034	0.0034		0.8389	0.9844	1.014	0.884	1.0899	2.1336		100	100	100	100	100	100		Amino acid	Branched Chain Amino Acids (pyruvate derived)	397	61-90-5;	1674	132.2	C00123
	230	LC/MS pos	1649			1	valine	VAL	VAL	C00183		1.33	1.47	1.12	1.41	2.53		0.0581	0.0875	0.0202	0.0201	0.2566	0.2223	0.0366	0.0321	0.0038	0.0034		0.7394	0.9842	1.087	0.8304	1.0404	1.8729		100	100	100	100	100	100		Amino acid	Branched Chain Amino Acids (pyruvate derived)	566	72-18-4;	1040	118.1	C00183
	233	LC/MS pos	1419		Amines and polyamines		5-methylthioadenosine (MTA)		0	C00170		1.6	1.15	1.18	1.64	2.05		0.0819	0.1078	0.5291	0.141	0.3701	0.2911	0.0795	0.0451	0.0413	0.0132		0.7152	1.141	0.8248	0.8447	1.1704	1.4695		100	100	100	100	100	100		Amino acid	Amines and polyamines	212	2457-80-9;	2427	298.1	C00170
	237	GC/MS	1408				putrescine	PUTRESCINE	PUTRESCINE	C00134		0.75	1.05	1.08	1.4	1.7		0.1254	0.1339	0.6358	0.1627	0.5193	0.3527	0.0799	0.0451	0.035	0.0118		0.9127	0.6861	0.961	0.9815	1.2734	1.5523		100	100	100	100	100	100		Amino acid	Amines and polyamines	49	110-60-1;	1705.8	174	C00134
	238	LC/MS pos	485				spermidine	SPERMIDINE	SPERMIDINE	C00315		1.1	1.27	0.99	1.32	1.52		0.4739	0.3118	0.1608	0.062	0.9906	0.5234	0.1174	0.0568	0.0482	0.0152		0.8342	0.9166	1.0558	0.8222	1.1049	1.2721		100	100	100	100	100	100		Amino acid	Amines and polyamines	50	124-20-9;	533	146.2	C00315
	240	LC/MS neg	1494		Glutathione metabolism		5-oxoproline	5-OXOPROLINE	5-OXOPROLINE	C01879		2.21	1.7	1.72	1.39	1.85		0.0065	0.0256	0.0253	0.0218	0.0227	0.0815	0.0588	0.0443	0.0109	0.006		0.5924	1.3089	1.01	1.0182	0.823	1.0953		100	100	100	100	100	100		Amino acid	Glutathione metabolism	1021	98-79-3;	744	128.2	C01879
	252	GC/MS	35981	Carbohydrate	Glycolysis		1,3-dihydroxyacetone		0	C00184		1.01	1.36	1.05	1.27	1.62		0.9187	0.5042	0.1442	0.0583	0.76	0.4454	0.1154	0.0568	0.0311	0.0111		0.8101	0.8171	1.1	0.8497	1.031	1.3147		100	100	100	100	100	100		Carbohydrate	Glycolysis	100000143	96-26-4;62147-49-3;	1349	306.1	C00184
	254	GC/MS	21049				1,6-anhydroglucose		0			1.06	0.92	0.8	0.76	1.27		0.7886	0.441	0.7471	0.1788	0.4421	0.3222	0.3347	0.1296	0.2732	0.0653		0.962	1.0179	0.8832	0.7703	0.7281	1.2226		100	100	67	67	100	100		Carbohydrate	Glycolysis	100000939	498-07-7;	1679.5	204.1
	261	GC/MS	12021				fructose-6-phosphate	FRUCTOSE-6P	FRUCTOSE-6P	C05345		1.13	1.39	1.37	0.88	0.75		0.5516	0.341	0.2397	0.0803	0.2756	0.2321	0.743	0.2557	0.4063	0.0906		0.9947	1.1265	1.3865	1.3621	0.8763	0.7479		100	100	100	100	100	100		Carbohydrate	Glycolysis	1232	103213-47-4;	1994.9	315.1	C05345
	262	GC/MS	20488				glucose	CPD-3607	CPD-3607	C00031		2.19	2.01	2.13	2.46	3.76		0.0072	0.0266	0.0059	0.0126	0.0105	0.0572	0.0046	0.0115	0.0037	0.0034		0.4663	1.023	0.9365	0.9947	1.1468	1.751		100	100	100	100	100	100		Carbohydrate	Glycolysis	572	50-99-7;	1866.8	217.1	C00031
	264	GC/MS	31260				glucose-6-phosphate (G6P)		0	C00668		1.15	1.49	1.44	1	0.83		0.3847	0.2705	0.0905	0.0404	0.112	0.1339	0.9099	0.3074	0.3616	0.0815		0.8788	1.0124	1.3057	1.2692	0.883	0.7278		100	100	100	100	100	100		Carbohydrate	Glycolysis	291	103192-55-8;	2042.7	387.2	C00668
	266	GC/MS	1572				glycerate	GLYCERATE	GLYCERATE	C00258		1.1	1.04	0.79	0.83	0.67		0.4328	0.2921	0.7288	0.1788	0.1666	0.1568	0.2542	0.1061	0.0682	0.0189		1.1623	1.277	1.2059	0.9152	0.9703	0.7767		100	100	100	100	100	100		Carbohydrate	Glycolysis	1052	600-19-1;	1360.7	189	C00258
	272	GC/MS	599				pyruvate	PYRUVATE	PYRUVATE	C00022		0.98	0.89	0.64	0.83	0.78		0.9729	0.5103	0.5748	0.1501	0.0595	0.1111	0.4433	0.1664	0.1695	0.0429		1.1975	1.177	1.0716	0.7713	0.9989	0.9353		100	100	100	100	100	100		Carbohydrate	Glycolysis	823	127-17-3;	1130.6	217	C00022
	276	GC/MS	33453		TCA cycle		alpha-ketoglutarate	2-ketoglutarate	2-ketoglutarate	C00026		2.17	1.11	1.43	0.68	0.66		0.1555	0.1574	0.7073	0.1775	0.4653	0.3351	0.5407	0.197	0.5084	0.1102		0.8739	1.8967	0.9694	1.2474	0.5939	0.574		100	100	100	100	100	100		Carbohydrate	TCA cycle	93	305-72-6;328-50-7;22202-68-2;	1779	419.1	C00026
	278	LC/MS neg	1564				citrate	CIT	CIT	C00158		1.84	1.4	1.31	1.73	1.43		0.0319	0.0568	0.0909	0.0404	0.1501	0.1514	0.0273	0.0282	0.0887	0.0232		0.6807	1.2499	0.9529	0.8889	1.1795	0.9748		100	100	100	100	100	100		Carbohydrate	TCA cycle	1124	77-92-9;	591	191.1	C00158
	279	GC/MS	1643				fumarate	FUM	FUM	C00122		1.23	1.12	0.79	0.79	0.92		0.3745	0.2682	0.5586	0.1474	0.4981	0.3522	0.4984	0.1834	0.9144	0.1825		1.1224	1.3795	1.2515	0.8843	0.8838	1.036		100	100	100	100	100	100		Carbohydrate	TCA cycle	330	100-17-8;	1382.1	245	C00122
	281	GC/MS	1303				malate	MAL	MAL	C00149		1.29	1.86	1.91	1.47	2.23		0.1126	0.1322	0.0179	0.0201	0.0214	0.0815	0.0449	0.0362	0.0071	0.0045		0.6006	0.7772	1.1192	1.1468	0.8858	1.3416		100	100	100	100	100	100		Carbohydrate	TCA cycle	409	6915-15-7;	1502	233	C00149
	285	GC/MS	1437				succinate	SUC	SUC	C00042		2.11	2.02	1.97	2.47	3.25		0.0008	0.0121	0.0431	0.0273	0.0338	0.0847	0.0093	0.0179	4.1468e-05	0.0004		0.4607	0.9733	0.929	0.9095	1.1383	1.4983		100	100	100	100	100	100		Carbohydrate	TCA cycle	252	110-15-6;	1348	247	C00042
	315	GC/MS	575		Amino sugar and nucleotide sugar		arabinose	D-ARABINOSE	D-ARABINOSE	C00216		1.72	1.42	1.21	1.19	1.06		0.0706	0.1012	0.4653	0.1266	0.6161	0.396	0.6351	0.2248	0.9739	0.191		0.6703	1.1519	0.9532	0.812	0.7996	0.7111		100	100	67	67	67	33		Carbohydrate	Amino sugar and nucleotide sugar	828	28697-53-2;	1631.6	217	C00216
	318	GC/MS	37516				arabonate		0			3.81	1.66	1.38	1.46	1.81		0.0056	0.0234	0.0322	0.0238	0.0913	0.1299	0.0637	0.0443	0.0313	0.0111		0.6467	2.4647	1.0753	0.8897	0.9433	1.1735		100	100	100	100	100	100		Carbohydrate	Amino sugar and nucleotide sugar	100001937	7643-75-7;	1736	292.1
	320	GC/MS	20699				erythritol		0	C00503		1.62	1.23	0.85	1.21	1.37		0.0203	0.0458	0.157	0.062	0.2622	0.2239	0.1704	0.0772	0.0705	0.0189		0.8239	1.3312	1.0095	0.702	0.9951	1.1325		100	100	100	100	100	100		Carbohydrate	Amino sugar and nucleotide sugar	100000846	149-32-6;	1517.5	217	C00503
	321	GC/MS	33477				erythronate*		0			1.97	1.97	1.43	1.79	2.3		0.0219	0.0476	0.0088	0.0167	0.0662	0.1164	0.0167	0.0227	0.0088	0.0053		0.5776	1.1369	1.1389	0.8259	1.0337	1.3308		100	100	100	100	100	100		Carbohydrate	Amino sugar and nucleotide sugar	100001320	88759-55-1;	1546.9	292.1
	323	GC/MS	587				gluconate	GLUCONATE	GLUCONATE	C00257		4.42	2.37	2.28	4.29	3.29		0.0003	0.0121	0.0051	0.012	0.0009	0.0274	0.0002	0.002	0.0262	0.0106		0.3505	1.5486	0.8301	0.7997	1.5048	1.1544		67	100	100	100	100	100		Carbohydrate	Amino sugar and nucleotide sugar	338	527-07-1;	1879.4	333	C00257
	333	GC/MS	15095				N-acetylglucosamine		0	C00140		1.28	1.11	1.01	0.59	0.65		0.6257	0.3827	0.9866	0.2237	0.8908	0.4991	0.1857	0.0812	0.2064	0.051		1.0617	1.364	1.1813	1.0758	0.6304	0.6901		100	100	100	100	67	67		Carbohydrate	Amino sugar and nucleotide sugar	100000281	7512-17-6;	1903.3	245	C00140
	341	GC/MS	15772				ribitol		0	C00474		1.96	1.73	1.4	1.99	2.17		0.0042	0.0234	0.0221	0.0211	0.0301	0.0847	0.0036	0.0107	0.0009	0.0019		0.5472	1.0721	0.948	0.7679	1.0904	1.1864		100	100	100	100	100	100		Carbohydrate	Amino sugar and nucleotide sugar	100000406	488-81-3;	1692.4	217	C00474
	343	GC/MS	12080				ribose	RIBOSE	RIBOSE	C00121		1.6	1.64	1.46	1.9	2.19		0.0348	0.0568	0.0331	0.0238	0.0527	0.105	0.0114	0.0184	0.0144	0.0071		0.6227	0.9988	1.023	0.9078	1.1804	1.3635		100	100	100	100	100	100		Carbohydrate	Amino sugar and nucleotide sugar	914	50-69-1;	1639.2	204	C00121
	345	GC/MS	35855				ribulose		0	C00309		2.81	2.14	1.34	1.75	1.42		0.0056	0.0234	0.0748	0.0379	0.1487	0.1514	0.0372	0.0321	0.3184	0.0739		0.5836	1.6392	1.2477	0.7845	1.0224	0.8316		67	100	100	100	100	67		Carbohydrate	Amino sugar and nucleotide sugar	100000147	488-84-6;	1662	306.1	C00309
	346	GC/MS	35854				threitol	CPD-6995	CPD-6995	C16884		1.58	1.24	1.34	1.88	1.84		0.0896	0.1143	0.2424	0.0803	0.1462	0.1514	0.0351	0.0318	0.0393	0.0128		0.7066	1.1197	0.8761	0.9484	1.3253	1.3012		100	100	100	100	100	100		Carbohydrate	Amino sugar and nucleotide sugar	100001419	2418-52-2;	1513	217.1	C16884
	353	GC/MS	35638				xylonate		0	C05411		2.7	2.48	2.34	2.15	2.91		0.0053	0.0234	0.0046	0.0118	0.0276	0.0847	0.0103	0.018	5.9259e-05	0.0004		0.4091	1.1037	1.016	0.9557	0.8798	1.1924		100	100	100	100	100	100		Carbohydrate	Amino sugar and nucleotide sugar	100001627	73686-31-7;	1722	292	C05411
	354	GC/MS	15835				xylose	XYLOSE	XYLOSE	C00181		1.68	1.87	1.54	1.65	2.01		0.0684	0.1004	0.0487	0.0293	0.0808	0.1299	0.0685	0.0451	0.0296	0.0111		0.5998	1.0087	1.1241	0.9248	0.9916	1.2078		100	100	100	100	100	100		Carbohydrate	Amino sugar and nucleotide sugar	826	609-06-3;	1723.9	204	C00181
	362	GC/MS	1481		Inositol metabolism		inositol 1-phosphate (I1P)	1-L-MYO-INOSITOL-1-P	1-L-MYO-INOSITOL-1-P	C04006		2.09	1.97	1.86	2.02	2.41		0.0275	0.0557	0.0407	0.0273	0.0492	0.1014	0.0273	0.0282	0.0144	0.0071		0.5084	1.0616	1.0031	0.9459	1.0292	1.2256		100	100	100	100	100	100		Carbohydrate	Inositol metabolism	370	106032-59-1;	2057.8	318.1	C04006
	365	GC/MS	19934				myo-inositol	MYO-INOSITOL	MYO-INOSITOL	C00137		2.28	2.2	1.83	2.16	2.69		0.0019	0.0147	0.0015	0.0113	0.0077	0.046	0.0017	0.0086	0.0033	0.0034		0.4692	1.0686	1.0314	0.8574	1.0123	1.2612		100	100	100	100	100	100		Carbohydrate	Inositol metabolism	363	87-89-8;	1924.9	217	C00137
	379	GC/MS	15942		Sucrose,glucose,fructose metabolism		3-deoxyoctulosonate		0			0.99	0.93	0.75	1.35	1.88		0.9812	0.5103	0.9069	0.2093	0.4226	0.3135	0.3077	0.1229	0.083	0.0219		0.68	0.6718	0.6317	0.5077	0.9182	1.2818		33	33	67	33	100	100		Carbohydrate	Sucrose,glucose,fructose metabolism	100000095	103404-70-2;	1942	373.2
	391	GC/MS	577				fructose	Fructose	Fructose	C00095		1.89	1.84	1.91	2.16	2.93		0.0126	0.0357	0.0091	0.0167	0.013	0.065	0.0057	0.0132	0.0054	0.0041		0.5237	0.9922	0.9634	1.0018	1.1309	1.5338		100	100	100	100	100	100		Carbohydrate	Sucrose,glucose,fructose metabolism	878	57-48-7;	1758	217	C00095
	392	GC/MS	21034				galactinol	CPD-458	CPD-458	C01235		1	1	1	1	1.22										0.3291	0.0756		0.9215	0.9215	0.9215	0.9215	0.9215	1.1232		0	0	0	0	0	100		Carbohydrate	Sucrose,glucose,fructose metabolism	100000908	16908-86-4;	2226.1	433.3	C01235
	418	GC/MS	15335				mannitol	MANNITOL	MANNITOL	C00392		1.56	1.64	1.48	1.76	2.2		0.1198	0.1338	0.1085	0.046	0.1499	0.1514	0.0775	0.0451	0.0351	0.0118		0.6285	0.9818	1.0328	0.9323	1.1037	1.381		100	100	100	100	100	100		Carbohydrate	Sucrose,glucose,fructose metabolism	100000277	69-65-8;	1839	319.1	C00392
	422	GC/MS	1470				mannose-6-phosphate	MANNOSE-6P	MANNOSE-6P	C00275		1.39	1.6	1.42	0.98	0.85		0.1225	0.1338	0.0569	0.032	0.1081	0.1319	0.9733	0.3201	0.5453	0.1171		0.7896	1.0961	1.2672	1.1231	0.7728	0.6697		100	100	100	100	100	100		Carbohydrate	Sucrose,glucose,fructose metabolism	294	70442-25-0;104872-94-8;	2035.9	387.2	C00275
	431	LC/MS neg	586				raffinose	CPD-1099	CPD-1099	C00492		1	1	1	1	1.04										0.4153	0.0918		0.9986	0.9986	0.9986	0.9986	0.9986	1.0387		0	0	0	0	0	100		Carbohydrate	Sucrose,glucose,fructose metabolism	879	17629-30-0;	997	503.2	C00492
	438	GC/MS	1519				sucrose	SUCROSE	SUCROSE	C00089		2.27	1.44	2.6	1.8	2.87		0.0332	0.0568	0.193	0.0693	0.0396	0.092	0.0815	0.0452	0.0295	0.0111		0.5251	1.1937	0.7555	1.3631	0.9433	1.5081		100	100	100	100	100	100		Carbohydrate	Sucrose,glucose,fructose metabolism	935	57-50-1;	2136.1	361.1	C00089
	503	LC/MS neg	18362	Lipids	Free fatty acid		azelate (nonanedioate)		0	C08261		2.1	2.31	1.83	2.67	4.47		0.0164	0.0401	0.0097	0.0167	0.0462	0.101	0.0125	0.0194	0.001	0.0019		0.4507	0.9485	1.0428	0.8233	1.2024	2.015		100	100	100	100	100	100		Lipids	Free fatty acid	2029	123-99-9;	1322	187.2	C08261
	532	LC/MS neg	1644				heptanoate (7:0)		0	C17714		1.43	1.11	1.43	1.4	1.22		0.3674	0.2682	0.7301	0.1788	0.5043	0.3522	0.3038	0.1229	0.6031	0.1271		0.7177	1.0243	0.7988	1.0251	1.0032	0.8736		67	100	100	67	100	100		Lipids	Free fatty acid	925	111-14-8;	3695	129.2	C17714
	539	LC/MS neg	1105				linoleate (18:2n6)	LINOLEIC_ACID	LINOLEIC_ACID	C01595		0.91	1.31	1.34	0.88	0.96		0.9345	0.5081	0.5881	0.152	0.6053	0.396	0.9961	0.3247	0.8411	0.1694		1.1066	1.0081	1.4445	1.4786	0.9749	1.0612		100	100	100	100	100	100		Lipids	Free fatty acid	180	60-33-3;	5533	279.3	C01595
	540	LC/MS neg	34035				linolenate [alpha or gamma; (18:3n3 or 6)]	CPD-8117	CPD-8117	C06427		1.01	1.15	1.24	0.89	1.02		0.7171	0.4189	0.7681	0.1822	0.6756	0.4206	0.9394	0.3145	0.7136	0.1476		1.0877	1.1007	1.2478	1.3487	0.9681	1.1111		100	100	100	100	100	100		Lipids	Free fatty acid	100001337		5450	277.3	C06427
	598	LC/MS neg	37373		Oxylipins		9-HODE		0	C14767		0.99	1	0.75	1.13	1.19		0.959	0.5103	0.9308	0.2129	0.1446	0.1514	0.4148	0.1573	0.2755	0.0653		0.9638	0.9572	0.9633	0.7192	1.0859	1.143		100	100	100	100	100	100		Lipids	Oxylipins	100002134	73543-67-6;	5259	295.3	C14767
	630	GC/MS	21127		Glycerolipids		1-palmitoylglycerol (1-monopalmitin)		0			1.61	1.41	1.48	1.99	2.67		0.123	0.1338	0.2406	0.0803	0.1617	0.1559	0.0524	0.0406	0.029	0.0111		0.6258	1.0063	0.8806	0.9254	1.2445	1.674		100	100	100	100	100	100		Lipids	Glycerolipids	100000827	542-44-9;	2119.5	371.3
	648	GC/MS	15122				glycerol	GLYCEROL	GLYCEROL	C00116		1.3	1.3	0.98	1.42	2.06		0.1842	0.1745	0.1851	0.0684	0.9155	0.5067	0.1199	0.0568	0.0307	0.0111		0.766	0.9992	0.9958	0.7497	1.0866	1.5815		100	100	100	100	100	100		Lipids	Glycerolipids	1254	56-81-5;	1311	205	C00116
	663	LC/MS pos	33955		Phospholipids		1-palmitoylglycerophosphocholine		0			1.5	2.31	2.04	2.59	4.51		0.4424	0.2952	0.0731	0.0378	0.0971	0.1319	0.0596	0.0443	0.0255	0.0106		0.4286	0.6427	0.9884	0.8736	1.1091	1.9338		67	67	100	100	100	100		Lipids	Phospholipids	100001263	17364-16-8;	5671	496.4
	679	GC/MS	15365				glycerol 3-phosphate (G3P)	GLYCEROL-3P	GLYCEROL-3P	C00093		1.9	1.82	1.85	1.79	2.7		0.0005	0.0121	0.0041	0.0117	0.0055	0.0367	0.0038	0.0107	7.3791e-05	0.0004		0.5448	1.0349	0.994	1.0104	0.9771	1.4728		100	100	100	100	100	100		Lipids	Phospholipids	100000258	29849-82-9;	1719.7	357.1	C00093
	688	LC/MS neg	1600				phosphoethanolamine	PHOSPHORYL-ETHANOLAMINE	PHOSPHORYL-ETHANOLAMINE	C00346		0.83	1.13	1.03	1.38	1.45		0.2879	0.2297	0.3771	0.1071	0.7372	0.4406	0.0879	0.048	0.0553	0.0163		0.908	0.7534	1.0301	0.9379	1.2527	1.3124		100	100	100	100	100	100		Lipids	Phospholipids	1026	1071-23-4;	644	140.1	C00346
	698	GC/MS	1497		Choline metabolism		ethanolamine	ETHANOL-AMINE	ETHANOL-AMINE	C00189		1.58	1.74	1.57	1.81	2.4		0.0012	0.0121	0.0004	0.0107	0.0038	0.0367	0.0006	0.0059	6.4964e-05	0.0004		0.6176	0.973	1.0774	0.9701	1.1169	1.4792		100	100	100	100	100	100		Lipids	Choline metabolism	420	141-43-5;	1304	174.1	C00189
	717	GC/MS	27414		Sterols		beta-sitosterol	CPD-4143	CPD-4143	C01753		1.29	1.57	1.39	1.53	1.91		0.2268	0.1988	0.0903	0.0404	0.1614	0.1559	0.1048	0.0556	0.0531	0.0159		0.6896	0.888	1.0818	0.9581	1.053	1.3187		100	100	100	100	100	100		Lipids	Sterols	100001033	83-46-5;	2380.8	357.4	C01753
	720	GC/MS	39511				campesterol	CPD-707	CPD-707	C01789		1.31	1.57	1.35	1.45	1.84		0.0087	0.03	0.004	0.0117	0.1273	0.1492	0.0026	0.0097	0.0009	0.0019		0.7078	0.9292	1.1129	0.9563	1.0288	1.3016		100	100	100	100	100	100		Lipids	Sterols	100001269	474-62-4;	2353	343.4	C01789
	739.1	GC/MS	21187				fucosterol	CPD-4127	CPD-4127	C08817		1.35	1.24	1.07	1.5	2.04		0.253	0.2064	0.3622	0.1043	0.6909	0.4257	0.1726	0.0773	0.0693	0.0189		0.761	1.0286	0.9403	0.8109	1.1384	1.5528		100	100	100	100	100	100		Lipids	Sterols	100000930	17605-67-3;	2380.1	386.4	C08817
	739.2	GC/MS	21183				stigmasterol	CPD-4162	CPD-4162	C05442		1.1	1.39	1.14	1.47	1.76		0.4778	0.3118	0.108	0.046	0.3762	0.292	0.0787	0.0451	0.0346	0.0118		0.7964	0.8778	1.1034	0.9062	1.1684	1.4024		100	100	100	100	100	100		Lipids	Sterols	100000923	83-48-7;	2359	255.3	C05442
	762	LC/MS pos	1508	Cofactors, Prosthetic Groups, Electron Carriers	CoA metabolism		pantothenate	PANTOTHENATE	PANTOTHENATE	C00864		1.51	1.54	1.19	1.32	1.74		0.0109	0.0337	0.0198	0.0201	0.1455	0.1514	0.0413	0.0349	0.0062	0.0044		0.7243	1.0934	1.1124	0.8611	0.9563	1.2618		100	100	100	100	100	100		Cofactors, Prosthetic Groups, Electron Carriers	CoA metabolism	1024	137-08-6;	2218	220.1	C00864
	777	LC/MS pos	22152		Nicotinate and nicotinamide metabolism		nicotinamide ribonucleotide (NMN)	NICOTINAMIDE_NUCLEOTIDE	NICOTINAMIDE_NUCLEOTIDE	C00455		1.09	1.35	1.15	1.48	1.45		0.3327	0.2537	0.0443	0.0273	0.1817	0.1646	0.0218	0.0246	0.0215	0.0094		0.8349	0.9139	1.1312	0.9624	1.233	1.2078		100	100	100	100	100	100		Cofactors, Prosthetic Groups, Electron Carriers	Nicotinate and nicotinamide metabolism	1312	1094-61-7;	886	335.1	C00455
	778.1	GC/MS	43026				nicotianamine		0	C05324		1.48	1.4	1.05	0.17	0.17		0.2389	0.2041	0.6888	0.1746	0.7871	0.4523	0.0196	0.0243	0.0196	0.0091		0.8658	1.2838	1.2111	0.9065	0.1443	0.1443		100	100	100	100	33	0		Cofactors, Prosthetic Groups, Electron Carriers	Nicotinate and nicotinamide metabolism	100004035	34441-14-0;	2121.4	186	C05324
	779	GC/MS	1504				nicotinate	NIACINE	NIACINE	C00253		1.33	1.27	1.01	1.42	1.6		0.1519	0.1565	0.2041	0.0713	0.9301	0.51	0.0988	0.0532	0.0674	0.0189		0.7616	1.0167	0.9661	0.7664	1.0851	1.2168		100	100	100	100	100	100		Cofactors, Prosthetic Groups, Electron Carriers	Nicotinate and nicotinamide metabolism	567	59-67-6;	1334.1	180	C00253
	782	LC/MS pos	33471				nicotinate ribonucleoside*	NICOTINAMIDE_RIBOSE	NICOTINAMIDE_RIBOSE	C05841		1.5	1.34	1.2	1.62	1.74		0.0129	0.0357	0.0297	0.0238	0.1001	0.1319	0.0107	0.018	0.0039	0.0034		0.71	1.0644	0.9515	0.849	1.1511	1.2363		100	100	100	100	100	100		Cofactors, Prosthetic Groups, Electron Carriers	Nicotinate and nicotinamide metabolism	100001316	2625-49-2;	1105	256	C05841
	786	LC/MS pos	32401				trigonelline (N'-methylnicotinate)	METHYLNICOTINATE	METHYLNICOTINATE	C01004		0.99	1.09	0.76	1.39	1.28		0.8115	0.4496	0.3117	0.0964	0.0473	0.101	0.0042	0.0112	0.0627	0.0181		0.9529	0.9435	1.0397	0.7275	1.327	1.218		100	100	100	100	100	100		Cofactors, Prosthetic Groups, Electron Carriers	Nicotinate and nicotinamide metabolism	100001092	6138-41-6 ;	757	138.1	C01004
	797	GC/MS	37070		Oxidative phosphorylation		methylphosphate		0			1.05	1.42	1.34	1.37	1.71		0.7183	0.4189	0.2529	0.0817	0.381	0.292	0.2818	0.1164	0.1365	0.0349		0.7866	0.8261	1.1189	1.0563	1.0774	1.343		100	100	100	100	100	100		Cofactors, Prosthetic Groups, Electron Carriers	Oxidative phosphorylation	100001805	7023-27-0;	1221	240.9
	798	GC/MS	11438				phosphate	Pi	Pi	C00009		1.64	1.68	1.73	1.54	2		0.0571	0.0875	0.0541	0.0318	0.04	0.092	0.0781	0.0451	0.029	0.0111		0.6192	1.0128	1.0414	1.0683	0.9529	1.2395		100	100	100	100	100	100		Cofactors, Prosthetic Groups, Electron Carriers	Oxidative phosphorylation	461	7664-38-2 ;	1307.7	298.9	C00009
	817	LC/MS pos	1827		Riboflavin and FAD metabolism		riboflavin (Vitamin B2)	RIBOFLAVIN	RIBOFLAVIN	C00255		1.16	1.21	0.85	1.46	1.6		0.1082	0.1297	0.0569	0.032	0.1369	0.1514	0.0074	0.0159	0.0034	0.0034		0.8506	0.9858	1.028	0.7249	1.2379	1.364		100	100	100	100	100	100		Cofactors, Prosthetic Groups, Electron Carriers	Riboflavin and FAD metabolism	500	83-88-5;	3111	377.2	C00255
	821	GC/MS	12250		Quinone metabolism		phytonadione (Vitamin K1)	2-METHYL-3-PHYTYL-14-NAPHTHOQUINONE	2-METHYL-3-PHYTYL-14-NAPHTHOQUINONE	C02059		0.91	1.23	0.88	1.39	1.38		0.7276	0.4189	0.3414	0.102	0.6118	0.396	0.306	0.1229	0.1772	0.0443		0.9884	0.8964	1.2113	0.8651	1.3772	1.3606		100	100	100	100	100	100		Cofactors, Prosthetic Groups, Electron Carriers	Quinone metabolism	468	84-80-0;	2407	596.5	C02059
	824	GC/MS	1640		Ascorbate metabolism		ascorbate (Vitamin C)	ASCORBATE	ASCORBATE	C00072		1.32	1.63	1.31	1.77	1.87		0.31	0.2395	0.0832	0.0402	0.2965	0.2428	0.1065	0.0558	0.0496	0.0154		0.6881	0.9066	1.1248	0.9047	1.2174	1.2897		100	100	100	100	100	100		Cofactors, Prosthetic Groups, Electron Carriers	Ascorbate metabolism	233	134-03-2;	1850.1	332.1	C00072
	825	GC/MS	1659				dehydroascorbate	L-DEHYDRO-ASCORBATE	L-DEHYDRO-ASCORBATE	C05422		1.36	1.75	1.34	1.57	1.87		0.095	0.1162	0.0305	0.0238	0.1044	0.1319	0.0428	0.0354	0.0201	0.0091		0.6521	0.8874	1.1436	0.8764	1.0209	1.2178		100	100	100	100	100	100		Cofactors, Prosthetic Groups, Electron Carriers	Ascorbate metabolism	301	490-83-5;	1800	245.1	C05422
	830	GC/MS	33454				gulono-1,4-lactone	L-GULONO-1-4-LACTONE	L-GULONO-1-4-LACTONE	C01040		2.21	2.26	2.18	2.51	4.09		0.0505	0.0802	0.0594	0.0327	0.152	0.1514	0.0345	0.0318	0.0198	0.0091		0.422	0.9309	0.9528	0.9189	1.0611	1.7244		67	100	100	100	100	100		Cofactors, Prosthetic Groups, Electron Carriers	Ascorbate metabolism	388	1128-23-0;	1862	333.1	C01040
	832	GC/MS	27738				threonate		0	C01620		1.19	1.92	1.62	1.28	2.48		0.0802	0.1078	0.0019	0.0113	0.0033	0.0367	0.0329	0.0318	0.0003	0.0008		0.6709	0.7954	1.2903	1.0843	0.8597	1.6649		100	100	100	100	100	100		Cofactors, Prosthetic Groups, Electron Carriers	Ascorbate metabolism	100001022	70753-61-6;	1560.7	292.1	C01620
	837	LC/MS pos	5341		Thiamine metabolism		thiamin (Vitamin B1)	THIAMINE	THIAMINE	C00378		1.04	1.4	1.25	1.67	2.27		0.6637	0.3994	0.0433	0.0273	0.0907	0.1299	0.021	0.0246	0.0028	0.0034		0.747	0.7793	1.0489	0.9307	1.2439	1.6962		100	100	100	100	100	100		Cofactors, Prosthetic Groups, Electron Carriers	Thiamine metabolism	873	59-43-8;	740	265.1	C00378
	839	GC/MS	1561		Tocopherol metabolism		alpha-tocopherol	ALPHA-TOCOPHEROL	ALPHA-TOCOPHEROL	C02477		2.02	2.01	1.32	2.77	1.8		0.215	0.1942	0.015	0.0201	0.5142	0.3527	0.2176	0.0929	0.2179	0.0533		0.4561	0.9234	0.9168	0.6042	1.2638	0.8188		67	67	100	67	67	67		Cofactors, Prosthetic Groups, Electron Carriers	Tocopherol metabolism	1105	59-02-9;10191-41-0;	2305.4	502.5	C02477
	848	LC/MS pos	1651		Vitamin B metabolism (B6 or B12)		pyridoxal	PYRIDOXAL	PYRIDOXAL	C00250		1.61	1.21	1	1.77	1.79		0.1502	0.1565	0.3203	0.0974	0.8935	0.4991	0.0646	0.0443	0.0529	0.0159		0.7823	1.2559	0.9502	0.7822	1.3875	1.3971		100	100	100	100	100	100		Cofactors, Prosthetic Groups, Electron Carriers	Vitamin B metabolism (B6 or B12)	491	65-22-5;	1210	168.1	C00250
	862	GC/MS	40140		Chlorophyll and heme metabolism		phytol	PHYTOL	PHYTOL	C01389		1.03	1.42	0.97	1.45	1.61		0.772	0.4359	0.1958	0.0693	0.9841	0.5234	0.1785	0.079	0.1295	0.0335		0.7772	0.7975	1.1016	0.7566	1.1302	1.2497		100	100	100	100	100	100		Cofactors, Prosthetic Groups, Electron Carriers	Chlorophyll and heme metabolism	100002535	150-86-7;	1964.7	143.1	C01389
	883	LC/MS pos	554	Nucleotide	Purine metabolism		adenine	ADENINE	ADENINE	C00147		1.37	1.41	1.24	1.6	1.87		0.0273	0.0557	0.0235	0.0214	0.073	0.1217	0.0156	0.0223	0.0053	0.0041		0.7201	0.9839	1.0143	0.8924	1.1547	1.3479		100	100	100	100	100	100		Nucleotide	Purine metabolism	880	73-24-5;	1003	136.1	C00147
	885	LC/MS pos	36815				adenosine 2'-monophosphate (2'-AMP)	CPD-3705	CPD-3705	C00946		0.89	1.05	1.06	1.09	1.08		0.1747	0.1709	0.5021	0.1352	0.6698	0.4206	0.3178	0.1243	0.5777	0.1228		0.967	0.8558	1.0131	1.0243	1.0519	1.0434		100	100	100	100	100	100		Nucleotide	Purine metabolism	100001694	130-49-4;	1625	348.1	C00946
	896	GC/MS	1107				allantoin	ALLANTOIN	ALLANTOIN	C02350		1.25	0.72	0.8	0.36	0.23		0.1927	0.1768	0.17	0.0637	0.2346	0.2093	0.0219	0.0246	0.0011	0.0019		1.2581	1.5726	0.9005	1.012	0.454	0.2927		100	100	100	100	100	100		Nucleotide	Purine metabolism	1002	97-59-6;	1809.8	518.3	C02350
	899	LC/MS pos	32352				guanine	GUANINE	GUANINE	C00242		1.22	1.33	1.06	1.48	1.75		0.2526	0.2064	0.0923	0.0404	0.7328	0.4406	0.0496	0.0392	0.0119	0.0063		0.8066	0.9803	1.0759	0.857	1.1937	1.4111		100	100	100	100	100	100		Nucleotide	Purine metabolism	172	73-40-5;	1022	152.1	C00242
	900	LC/MS pos	1573				guanosine	GUANOSINE	GUANOSINE	C00387		1.61	1.38	1.56	1.6	1.74		0.018	0.0422	0.0143	0.0201	0.0243	0.0815	0.0134	0.02	0.0056	0.0041		0.6761	1.0901	0.9346	1.0536	1.0851	1.1735		100	100	100	100	100	100		Nucleotide	Purine metabolism	1099	118-00-3;	1676	284	C00387
	946	LC/MS pos	514		Pyrimidine metabolism		cytidine	CYTIDINE	CYTIDINE	C00475		1.14	1.19	1.11	1.44	1.68		0.0318	0.0568	0.0268	0.0224	0.1064	0.1319	0.0013	0.008	0.003	0.0034		0.8428	0.9609	1.0035	0.9339	1.2168	1.4189		100	100	100	100	100	100		Nucleotide	Pyrimidine metabolism	827	65-46-3;	1065	244	C00475
	967	LC/MS neg	606				uridine	URIDINE	URIDINE	C00299		1.05	1.11	1.05	1.25	1.34		0.5092	0.3215	0.2501	0.0817	0.5068	0.3522	0.08	0.0451	0.0373	0.0123		0.925	0.9729	1.0284	0.9715	1.155	1.2393		100	100	100	100	100	100		Nucleotide	Pyrimidine metabolism	535	58-96-8;	1430	243.1	C00299
	1010	LC/MS pos	37093	Peptide	Dipeptide		alanylleucine		0			1.09	1.27	0.97	1.1	1.9		0.6666	0.3994	0.2837	0.0894	0.9982	0.5234	0.6057	0.2164	0.0517	0.0159		0.8737	0.9514	1.1106	0.849	0.9608	1.6581		100	100	100	100	100	100		Peptide	Dipeptide	100001890	1638-60-4;	2150	203
	1168.2	LC/MS pos	43473	Secondary metabolism	Alkaloids		anatabine		0	C10126		1.45	1.87	1.04	1.92	2.75		0.0342	0.0568	0.0039	0.0117	0.6624	0.4206	0.0077	0.0159	0.0022	0.0029		0.6265	0.9099	1.169	0.651	1.2036	1.7202		100	100	100	100	100	100		N/A	N/A	100004456	2743-90-0;	1473.2	161.1	C10126
	1168.3	LC/MS pos	38666				nicotine		0	C00745		0.7	1	0.67	1.23	0.9		0.1835	0.1745	0.8421	0.1979	0.0041	0.0367	0.3126	0.1236	0.2744	0.0653		1.099	0.7669	1.0964	0.7368	1.3546	0.9942		100	100	100	100	100	100		N/A	N/A	100002736	54-11-5;	1284.8	163.2	C00745
	1172	LC/MS pos	38763		Amine derived		phenethylamine (isobar with 1-phenylethanamine)	PHENYLETHYLAMINE	PHENYLETHYLAMINE	C02455		1.05	1.09	0.84	0.99	1.05		0.5012	0.3206	0.2713	0.0866	0.084	0.1299	0.9658	0.3201	0.4634	0.1014		0.9796	1.0256	1.066	0.8233	0.9745	1.0274		100	100	100	100	100	100		Secondary metabolism	Amine derived	100002982		2114.7	122.1	C02455
	1173	LC/MS pos	6104				tryptamine	TRYPTAMINE	TRYPTAMINE	C00398		1.19	1.18	1.03	1.35	1.4		0.4058	0.2771	0.3924	0.1102	0.7271	0.4406	0.0767	0.0451	0.0612	0.0179		0.8907	1.0607	1.0499	0.918	1.2058	1.2454		100	100	100	100	100	100		Secondary metabolism	Amine derived	1095	61-54-1;	2323	161.1	C00398
	1174	LC/MS pos	1603				tyramine	TYRAMINE	TYRAMINE	C00483		1.59	1.32	1.32	1.69	2.18		0.0049	0.0234	0.0241	0.0214	0.034	0.0847	0.0033	0.0107	0.001	0.0019		0.6925	1.1044	0.915	0.9158	1.1701	1.5083		100	100	100	100	100	100		Secondary metabolism	Amine derived	1133	60-19-5;	1503	138.1	C00483
	1333	GC/MS	34019		Terpenoids		cycloartenol	CYCLOARTENOL	CYCLOARTENOL	C01902		2.11	2.2	1.35	2.45	3.27		0.029	0.0568	0.1352	0.0555	0.1024	0.1319	0.0097	0.0179	0.0039	0.0034		0.4739	0.998	1.0416	0.6399	1.1587	1.5508		100	100	100	100	100	100		Secondary metabolism	Terpenoids	100001210	469-38-5 ;	2407	365.4	C01902
	1446	GC/MS	20710	Xenobiotics	Chemicals		trizma acetate		0	C07182		0.74	0.74	0.74	0.74	0.74		0.3432	0.2584	0.3432	0.102	0.3432	0.2772	0.3432	0.1315	0.3432	0.0781		1.2233	0.9043	0.9043	0.9043	0.9043	0.9043		100	0	0	0	0	0		Xenobiotics	Chemicals	100000856	6850-28-8;	1525	306.2	C07182
	1447.1	LC/MS pos	43423				1-pentylamine		0			1.62	1.44	1.33	1.05	1.66		0.002	0.0147	0.0131	0.0199	0.0246	0.0815	0.451	0.1676	0.0017	0.0026		0.748	1.2148	1.0772	0.9937	0.7868	1.2388		100	100	100	100	100	100		N/A	N/A	100004391	110-58-7;	1982	88.1
[truncated: 2 more columns]

## Sheet: LEAF STATS Unmerged
	South Dakota State University SDSU-03-12VW Metabolomic Analysis of Water Stress on Tobacco (Leaf)
	Heat map of statistically significant biochemicals profiled in this study. Red and green shaded cells indicate p≤0.05 (red indicates that the mean values are significantly higher for that comparison; green values significantly lower). Light red and light green shaded cells indicate 0.05<p<0.10 (light red indicates that the mean values trend higher for that comparison; light green values trend low…
	Heat map of statistically significant biochemicals profiled in this study. Red and green shaded cells indicate p≤0.05 (red indicates that the mean values are significantly higher for that comparison; green values significantly lower). Light red and light green shaded cells indicate 0.05<p<0.10 (light red indicates that the mean values trend higher for that comparison; light green values trend low…											Fold of Change						Statistical Values											Mean Values (From Imputed Data)							% Detected by Group in Raw Data							COMPOUND PROPERTIES
												T20/T0	T40/T0	T60/T0	T120/T0	T240/T0		T20/T0		T40/T0		T60/T0		T120/T0		T240/T0
	Path Sort	Platform	Comp ID	Super Pathway	Sub Pathway	test	Biochemical Name	PLANTCYC	Plant Cyc	KEGG	X	TEST1 COMP1	TEST1 COMP2	TEST1 COMP3	TEST1 COMP4	TEST1 COMP5	X	p-value	q-value	p-value	q-value	p-value	q-value	p-value	q-value	p-value	q-value	X	0_MIN	20_MIN	40_MIN	60_MIN	120_MIN	240_MIN	X	0_MIN	20_MIN	40_MIN	60_MIN	120_MIN	240_MIN	X	Super Pathway	Sub Pathway	Chemical ID	CAS	RI	Mass	KEGG
	7	LC/MS pos	15681	Amino acid	Serine family (phosphoglycerate derived)		4-guanidinobutanoate		0	C01035		1.28	1.53	1.31	1.16	1.42		0.0301	0.0568	0.0109	0.0175	0.0168	0.0747	0.0655	0.0443	0.0112	0.006		0.7768	0.997	1.1921	1.0166	0.9008	1.1053		100	100	100	100	100	100		Amino acid	Serine family (phosphoglycerate derived)	100000096	463-003;463-00-3;	1085	146.1	C01035
	17	GC/MS	11777	Amino acid	Serine family (phosphoglycerate derived)	1	glycine	GLY	GLY	C00037		0.94	0.71	0.32	0.05	0.04		0.9709	0.5103	0.4125	0.1147	0.0616	0.1115	0.0018	0.0086	0.0019	0.0028		2.0271	1.9087	1.4362	0.6428	0.0967	0.076		100	100	100	100	100	100		Amino acid	Serine family (phosphoglycerate derived)	340	56-40-6;	1166	101.9	C00037
	28	GC/MS	1648	Amino acid	Serine family (phosphoglycerate derived)	1	serine	SER	SER	C00065		0.91	0.47	0.52	0.03	0.02		0.3869	0.2705	0.2199	0.0758	0.281	0.2332	0.0002	0.002	0.0014	0.0022		3.0688	2.7878	1.4565	1.5847	0.1032	0.0708		100	100	100	100	100	100		Amino acid	Serine family (phosphoglycerate derived)	503	56-45-1;	1389.1	204	C00065
	76	LC/MS pos	64	Amino acid	Aromatic amino acid metabolism (PEP derived)	1	phenylalanine	PHE	PHE	C00079		1.2	1.35	1.22	1.71	3.02		0.1896	0.1767	0.0839	0.0402	0.1679	0.1568	0.0298	0.0299	0.0048	0.0039		0.7712	0.9258	1.0442	0.9386	1.317	2.3328		100	100	100	100	100	100		Amino acid	Aromatic amino acid metabolism (PEP derived)	460	63-91-2;	2056	166.1	C00079
	81	GC/MS	18335	Amino acid	Aromatic amino acid metabolism (PEP derived)		quinate	QUINATE	QUINATE	C00296		1.62	1.98	1.81	1.9	2.75		0.1195	0.1338	0.0688	0.037	0.09	0.1299	0.0704	0.0451	0.0244	0.0103		0.5444	0.8814	1.0786	0.9857	1.0332	1.4991		100	100	100	100	100	100		Amino acid	Aromatic amino acid metabolism (PEP derived)	100000442	77-95-2;	1793	345.1	C00296
	83	GC/MS	15144	Amino acid	Aromatic amino acid metabolism (PEP derived)		shikimate	SHIKIMATE	SHIKIMATE	C00493		1.19	1.76	1.57	1.61	1.04		0.4057	0.2771	0.0174	0.0201	0.059	0.1111	0.1181	0.0568	0.7197	0.1476		0.831	0.9878	1.4636	1.3063	1.3347	0.8632		100	100	100	100	100	100		Amino acid	Aromatic amino acid metabolism (PEP derived)	100000293	138-59-0;	1758.1	204	C00493
	85	LC/MS pos	54	Amino acid	Aromatic amino acid metabolism (PEP derived)	1	tryptophan	TRP	TRP	C00078		0.89	1.03	1.03	1.36	2.16		0.3705	0.2682	0.74	0.1788	0.7597	0.4454	0.0628	0.0443	0.0069	0.0045		0.9232	0.8246	0.9532	0.9493	1.2533	1.9953		100	100	100	100	100	100		Amino acid	Aromatic amino acid metabolism (PEP derived)	565	73-22-3;	2445	205.1	C00078
	87	LC/MS pos	1299	Amino acid	Aromatic amino acid metabolism (PEP derived)	1	tyrosine	TYR	TYR	C00082		1.19	1.17	0.99	1.33	2.17		0.2398	0.2041	0.3131	0.0964	0.9893	0.5234	0.113	0.0567	0.0161	0.0078		0.8207	0.974	0.9621	0.8125	1.088	1.7813		100	100	100	100	100	100		Amino acid	Aromatic amino acid metabolism (PEP derived)	815	60-18-4;	1516	182.1	C00082
	101	GC/MS	1126	Amino acid	Aspartate family (OAA derived)	1	alanine	L-ALPHA-ALANINE	L-ALPHA-ALANINE	C00041		1.77	1.49	1.27	1.59	1.85		0.0097	0.0317	0.0202	0.0201	0.0733	0.1217	0.0171	0.0227	0.0098	0.0057		0.6454	1.1408	0.9606	0.8205	1.0231	1.1933		100	100	100	100	100	100		Amino acid	Aspartate family (OAA derived)	811	56-41-7;	1147.6	115.9	C00041
	103	LC/MS pos	512	Amino acid	Aspartate family (OAA derived)	1	asparagine	ASN	ASN	C00152		0.39	0.46	0.49	0.34	0.24		0.0012	0.0121	0.0029	0.0117	0.0048	0.0367	0.0008	0.0063	0.0002	0.0008		2.3667	0.9151	1.0802	1.1616	0.8	0.5565		100	100	100	100	100	100		Amino acid	Aspartate family (OAA derived)	917	70-47-3;	669	133.1	C00152
	104	GC/MS	15996	Amino acid	Aspartate family (OAA derived)	1	aspartate	L-ASPARTATE	L-ASPARTATE	C00049		0.88	0.54	0.72	0	0		0.5023	0.3206	0.3633	0.1043	0.4249	0.3135	8.3073e-05	0.002	8.9703e-05	0.0004		1.7008	1.4945	0.9235	1.2184	0.0048	0.0058		100	100	100	100	100	100		Amino acid	Aspartate family (OAA derived)	234	56-84-8;	1529.7	232	C00049
	105	GC/MS	55	Amino acid	Aspartate family (OAA derived)		beta-alanine	B-ALANINE	B-ALANINE	C00099		2.66	2.96	2.96	1.1	2.58		0.0012	0.0121	0.0018	0.0113	0.0009	0.0274	0.5643	0.2036	0.0045	0.0038		0.4044	1.076	1.1975	1.1987	0.445	1.042		100	100	100	100	100	100		Amino acid	Aspartate family (OAA derived)	244	56-41-7;107-95-9;	1451.8	174	C00099
	115	GC/MS	1301	Amino acid	Aspartate family (OAA derived)	1	lysine	LYS	LYS	C00047		1.29	1.37	1.02	1.33	2.18		0.2236	0.1988	0.1632	0.062	0.8308	0.473	0.1947	0.0841	0.0244	0.0103		0.7693	0.9905	1.0552	0.7814	1.0234	1.6793		100	100	100	100	100	100		Amino acid	Aspartate family (OAA derived)	407	56-87-1;	1836.7	317.2	C00047
	141	LC/MS pos	1284	Amino acid	Aspartate family (OAA derived)	1	threonine	THR	THR	C00188		1.03	0.65	0.56	0.58	0.68		0.7627	0.4348	0.0439	0.0273	0.0301	0.0847	0.0235	0.0257	0.0658	0.0187		1.4841	1.5269	0.9719	0.8344	0.8617	1.0028		100	100	100	100	100	100		Amino acid	Aspartate family (OAA derived)	564	72-19-5;	713	120.1	C00188
	156	LC/MS pos	18319	Amino acid	Glutamate family (alpha-ketoglutarate derived)		5-aminovalerate		0	C00431		1.01	1.14	0.99	1.15	1.11		0.9906	0.5103	0.3486	0.1024	0.9463	0.5142	0.1206	0.0568	0.298	0.0699		0.9588	0.9662	1.0956	0.9528	1.1074	1.0673		100	100	100	100	100	100		Amino acid	Glutamate family (alpha-ketoglutarate derived)	100000454	660-88-8;	860	118.1	C00431
	157	LC/MS pos	1638	Amino acid	Glutamate family (alpha-ketoglutarate derived)	1	arginine	ARG	ARG	C00062		1.2	1.03	0.85	1.04	0.94		0.2455	0.206	0.7438	0.1788	0.3504	0.2792	0.712	0.2473	0.7198	0.1476		1.0169	1.2172	1.0484	0.8666	1.0576	0.9532		100	100	100	100	100	100		Amino acid	Glutamate family (alpha-ketoglutarate derived)	231	1119-34-2;	650	175.2	C00062
	162	LC/MS pos	2132	Amino acid	Glutamate family (alpha-ketoglutarate derived)		citrulline	L-CITRULLINE	L-CITRULLINE	C00327		0.78	0.72	0.79	0.8	0.55		0.0919	0.1148	0.0422	0.0273	0.1071	0.1319	0.1101	0.0567	0.0066	0.0045		1.2942	1.0094	0.9309	1.0206	1.0317	0.7154		100	100	100	100	100	100		Amino acid	Glutamate family (alpha-ketoglutarate derived)	391	372-75-8;	715	176.1	C00327
	166	GC/MS	1416	Amino acid	Glutamate family (alpha-ketoglutarate derived)		gamma-aminobutyrate (GABA)	4-AMINO-BUTYRATE	4-AMINO-BUTYRATE	C00334		1.63	1.47	1.2	0.33	0.14		0.0023	0.0151	0.0178	0.0201	0.1516	0.1514	0.1343	0.0616	0.0129	0.0067		0.9635	1.5697	1.4195	1.1542	0.322	0.1328		100	100	100	100	100	100		Amino acid	Glutamate family (alpha-ketoglutarate derived)	141	56-12-2;	1539.7	304.1	C00334
	167	LC/MS neg	57	Amino acid	Glutamate family (alpha-ketoglutarate derived)	1	glutamate	GLT	GLT	C00025		1.06	1.01	1.03	1.49	1.72		0.7216	0.4189	0.8836	0.2058	0.7865	0.4523	0.1119	0.0567	0.07	0.0189		0.8822	0.9319	0.8887	0.9078	1.3118	1.519		100	100	100	100	100	100		Amino acid	Glutamate family (alpha-ketoglutarate derived)	561	56-86-0;	643	146.1	C00025
	169	GC/MS	53	Amino acid	Glutamate family (alpha-ketoglutarate derived)	1	glutamine	GLN	GLN	C00064		1.2	2.05	1.76	1.06	1.8		0.2894	0.2297	0.0164	0.0201	0.0327	0.0847	0.6904	0.2421	0.0346	0.0118		0.7169	0.8585	1.4705	1.2635	0.7592	1.2939		100	100	100	100	100	100		Amino acid	Glutamate family (alpha-ketoglutarate derived)	563	56-85-9;	1698.4	227.1	C00064
	171	LC/MS neg	59	Amino acid	Glutamate family (alpha-ketoglutarate derived)	1	histidine	HIS	HIS	C00135		1.73	1.56	1.75	1.73	2		0.0149	0.0379	0.0315	0.0238	0.0175	0.0747	0.0188	0.0241	0.0068	0.0045		0.6005	1.0401	0.9375	1.0537	1.0382	1.1998		100	100	100	100	100	100		Amino acid	Glutamate family (alpha-ketoglutarate derived)	355	5934-29-2;	757	154.1	C00135
	181	LC/MS pos	37496	Amino acid	Glutamate family (alpha-ketoglutarate derived)		N-acetylputrescine		0	C02714		1	1.15	0.9	0.98	1.37		0.9891	0.5103	0.1627	0.062	0.2516	0.2212	0.8723	0.2974	0.0297	0.0111		0.9791	0.9783	1.1213	0.8775	0.963	1.3382		100	100	100	100	100	100		Amino acid	Glutamate family (alpha-ketoglutarate derived)	192	18233-70-0;	895	131.1	C02714
	184	LC/MS pos	1898	Amino acid	Glutamate family (alpha-ketoglutarate derived)	1	proline	PRO	PRO	C00148		1.35	1.36	1.38	1.41	2.42		0.0826	0.1078	0.0824	0.0402	0.0884	0.1299	0.0733	0.0451	0.0102	0.0058		0.7162	0.9684	0.9728	0.9853	1.0074	1.7362		100	100	100	100	100	100		Amino acid	Glutamate family (alpha-ketoglutarate derived)	480	147-85-3;	796	116.1	C00148
	185	LC/MS pos	32672	Amino acid	Glutamate family (alpha-ketoglutarate derived)		pyroglutamine*		0			0.51	1.47	1.32	1.66	0.95		0.2971	0.2326	0.4219	0.116	0.4087	0.3092	0.2325	0.0982	0.9514	0.1882		0.7335	0.3753	1.0756	0.9666	1.219	0.6982		100	67	100	100	100	100		Amino acid	Glutamate family (alpha-ketoglutarate derived)	100001540	2353-44-8;	764	129.2
	193	LC/MS pos	607	Amino acid	Glutamate family (alpha-ketoglutarate derived)		trans-urocanate		0	C00785		0.86	0.45	0.35	0.58	1.39		0.531	0.3317	0.0858	0.0403	0.0051	0.0367	0.0627	0.0443	0.7684	0.1561		1.3774	1.1907	0.6227	0.4802	0.7933	1.9209		100	100	100	33	100	100		Amino acid	Glutamate family (alpha-ketoglutarate derived)	537	104-98-3;	1119	139.1	C00785
	194	LC/MS pos	39577	Amino acid	Glutamate family (alpha-ketoglutarate derived)		N-methyl-4-aminobutyric acid		0			0.51	0.55	0.63	0.25	0.31		0.0134	0.0357	0.0022	0.0113	0.0052	0.0367	0.0024	0.0097	0.0002	0.0008		1.8224	0.9268	0.9986	1.153	0.4468	0.5707		100	100	100	100	100	100		Amino acid	Glutamate family (alpha-ketoglutarate derived)	100003152	1119-48-8;	749.2	118.1
	201.3	LC/MS pos	43249	Amino acid	Glutamate family (alpha-ketoglutarate derived)		N-delta-acetylornithine*		0			1.34	1.37	1.21	1.66	1.7		0.0804	0.1078	0.0723	0.0378	0.1812	0.1646	0.0334	0.0318	0.0211	0.0094		0.7411	0.9961	1.016	0.8939	1.2306	1.2582		100	100	100	100	100	100		Amino acid	Glutamate family (alpha-ketoglutarate derived)	100004523		836.2	175.1
	202	LC/MS pos	1125	Amino acid	Branched Chain Amino Acids (OAA derived)	1	isoleucine	ILE	ILE	C00407		1.09	1.16	0.94	1.21	2.11		0.3584	0.2664	0.1909	0.0693	0.5649	0.3751	0.1278	0.0594	0.0076	0.0047		0.8849	0.9683	1.0302	0.8299	1.0715	1.8715		100	100	100	100	100	100		Amino acid	Branched Chain Amino Acids (OAA derived)	376	73-32-5;	1614	132.1	C00407
	221	LC/MS pos	60	Amino acid	Branched Chain Amino Acids (pyruvate derived)	1	leucine	LEU	LEU	C00123		1.17	1.21	1.05	1.3	2.54		0.1591	0.1583	0.1206	0.0503	0.5452	0.3661	0.0711	0.0451	0.0034	0.0034		0.8389	0.9844	1.014	0.884	1.0899	2.1336		100	100	100	100	100	100		Amino acid	Branched Chain Amino Acids (pyruvate derived)	397	61-90-5;	1674	132.2	C00123
	230	LC/MS pos	1649	Amino acid	Branched Chain Amino Acids (pyruvate derived)	1	valine	VAL	VAL	C00183		1.33	1.47	1.12	1.41	2.53		0.0581	0.0875	0.0202	0.0201	0.2566	0.2223	0.0366	0.0321	0.0038	0.0034		0.7394	0.9842	1.087	0.8304	1.0404	1.8729		100	100	100	100	100	100		Amino acid	Branched Chain Amino Acids (pyruvate derived)	566	72-18-4;	1040	118.1	C00183
	233	LC/MS pos	1419	Amino acid	Amines and polyamines		5-methylthioadenosine (MTA)		0	C00170		1.6	1.15	1.18	1.64	2.05		0.0819	0.1078	0.5291	0.141	0.3701	0.2911	0.0795	0.0451	0.0413	0.0132		0.7152	1.141	0.8248	0.8447	1.1704	1.4695		100	100	100	100	100	100		Amino acid	Amines and polyamines	212	2457-80-9;	2427	298.1	C00170
	237	GC/MS	1408	Amino acid	Amines and polyamines		putrescine	PUTRESCINE	PUTRESCINE	C00134		0.75	1.05	1.08	1.4	1.7		0.1254	0.1339	0.6358	0.1627	0.5193	0.3527	0.0799	0.0451	0.035	0.0118		0.9127	0.6861	0.961	0.9815	1.2734	1.5523		100	100	100	100	100	100		Amino acid	Amines and polyamines	49	110-60-1;	1705.8	174	C00134
	238	LC/MS pos	485	Amino acid	Amines and polyamines		spermidine	SPERMIDINE	SPERMIDINE	C00315		1.1	1.27	0.99	1.32	1.52		0.4739	0.3118	0.1608	0.062	0.9906	0.5234	0.1174	0.0568	0.0482	0.0152		0.8342	0.9166	1.0558	0.8222	1.1049	1.2721		100	100	100	100	100	100		Amino acid	Amines and polyamines	50	124-20-9;	533	146.2	C00315
	240	LC/MS neg	1494	Amino acid	Glutathione metabolism		5-oxoproline	5-OXOPROLINE	5-OXOPROLINE	C01879		2.21	1.7	1.72	1.39	1.85		0.0065	0.0256	0.0253	0.0218	0.0227	0.0815	0.0588	0.0443	0.0109	0.006		0.5924	1.3089	1.01	1.0182	0.823	1.0953		100	100	100	100	100	100		Amino acid	Glutathione metabolism	1021	98-79-3;	744	128.2	C01879
	252	GC/MS	35981	Carbohydrate	Glycolysis		1,3-dihydroxyacetone		0	C00184		1.01	1.36	1.05	1.27	1.62		0.9187	0.5042	0.1442	0.0583	0.76	0.4454	0.1154	0.0568	0.0311	0.0111		0.8101	0.8171	1.1	0.8497	1.031	1.3147		100	100	100	100	100	100		Carbohydrate	Glycolysis	100000143	96-26-4;62147-49-3;	1349	306.1	C00184
	254	GC/MS	21049	Carbohydrate	Glycolysis		1,6-anhydroglucose		0			1.06	0.92	0.8	0.76	1.27		0.7886	0.441	0.7471	0.1788	0.4421	0.3222	0.3347	0.1296	0.2732	0.0653		0.962	1.0179	0.8832	0.7703	0.7281	1.2226		100	100	67	67	100	100		Carbohydrate	Glycolysis	100000939	498-07-7;	1679.5	204.1
	261	GC/MS	12021	Carbohydrate	Glycolysis		fructose-6-phosphate	FRUCTOSE-6P	FRUCTOSE-6P	C05345		1.13	1.39	1.37	0.88	0.75		0.5516	0.341	0.2397	0.0803	0.2756	0.2321	0.743	0.2557	0.4063	0.0906		0.9947	1.1265	1.3865	1.3621	0.8763	0.7479		100	100	100	100	100	100		Carbohydrate	Glycolysis	1232	103213-47-4;	1994.9	315.1	C05345
	262	GC/MS	20488	Carbohydrate	Glycolysis		glucose	CPD-3607	CPD-3607	C00031		2.19	2.01	2.13	2.46	3.76		0.0072	0.0266	0.0059	0.0126	0.0105	0.0572	0.0046	0.0115	0.0037	0.0034		0.4663	1.023	0.9365	0.9947	1.1468	1.751		100	100	100	100	100	100		Carbohydrate	Glycolysis	572	50-99-7;	1866.8	217.1	C00031
	264	GC/MS	31260	Carbohydrate	Glycolysis		glucose-6-phosphate (G6P)		0	C00668		1.15	1.49	1.44	1	0.83		0.3847	0.2705	0.0905	0.0404	0.112	0.1339	0.9099	0.3074	0.3616	0.0815		0.8788	1.0124	1.3057	1.2692	0.883	0.7278		100	100	100	100	100	100		Carbohydrate	Glycolysis	291	103192-55-8;	2042.7	387.2	C00668
	266	GC/MS	1572	Carbohydrate	Glycolysis		glycerate	GLYCERATE	GLYCERATE	C00258		1.1	1.04	0.79	0.83	0.67		0.4328	0.2921	0.7288	0.1788	0.1666	0.1568	0.2542	0.1061	0.0682	0.0189		1.1623	1.277	1.2059	0.9152	0.9703	0.7767		100	100	100	100	100	100		Carbohydrate	Glycolysis	1052	600-19-1;	1360.7	189	C00258
	272	GC/MS	599	Carbohydrate	Glycolysis		pyruvate	PYRUVATE	PYRUVATE	C00022		0.98	0.89	0.64	0.83	0.78		0.9729	0.5103	0.5748	0.1501	0.0595	0.1111	0.4433	0.1664	0.1695	0.0429		1.1975	1.177	1.0716	0.7713	0.9989	0.9353		100	100	100	100	100	100		Carbohydrate	Glycolysis	823	127-17-3;	1130.6	217	C00022
	276	GC/MS	33453	Carbohydrate	TCA cycle		alpha-ketoglutarate	2-ketoglutarate	2-ketoglutarate	C00026		2.17	1.11	1.43	0.68	0.66		0.1555	0.1574	0.7073	0.1775	0.4653	0.3351	0.5407	0.197	0.5084	0.1102		0.8739	1.8967	0.9694	1.2474	0.5939	0.574		100	100	100	100	100	100		Carbohydrate	TCA cycle	93	305-72-6;328-50-7;22202-68-2;	1779	419.1	C00026
	278	LC/MS neg	1564	Carbohydrate	TCA cycle		citrate	CIT	CIT	C00158		1.84	1.4	1.31	1.73	1.43		0.0319	0.0568	0.0909	0.0404	0.1501	0.1514	0.0273	0.0282	0.0887	0.0232		0.6807	1.2499	0.9529	0.8889	1.1795	0.9748		100	100	100	100	100	100		Carbohydrate	TCA cycle	1124	77-92-9;	591	191.1	C00158
	279	GC/MS	1643	Carbohydrate	TCA cycle		fumarate	FUM	FUM	C00122		1.23	1.12	0.79	0.79	0.92		0.3745	0.2682	0.5586	0.1474	0.4981	0.3522	0.4984	0.1834	0.9144	0.1825		1.1224	1.3795	1.2515	0.8843	0.8838	1.036		100	100	100	100	100	100		Carbohydrate	TCA cycle	330	100-17-8;	1382.1	245	C00122
	281	GC/MS	1303	Carbohydrate	TCA cycle		malate	MAL	MAL	C00149		1.29	1.86	1.91	1.47	2.23		0.1126	0.1322	0.0179	0.0201	0.0214	0.0815	0.0449	0.0362	0.0071	0.0045		0.6006	0.7772	1.1192	1.1468	0.8858	1.3416		100	100	100	100	100	100		Carbohydrate	TCA cycle	409	6915-15-7;	1502	233	C00149
	285	GC/MS	1437	Carbohydrate	TCA cycle		succinate	SUC	SUC	C00042		2.11	2.02	1.97	2.47	3.25		0.0008	0.0121	0.0431	0.0273	0.0338	0.0847	0.0093	0.0179	4.1468e-05	0.0004		0.4607	0.9733	0.929	0.9095	1.1383	1.4983		100	100	100	100	100	100		Carbohydrate	TCA cycle	252	110-15-6;	1348	247	C00042
	315	GC/MS	575	Carbohydrate	Amino sugar and nucleotide sugar		arabinose	D-ARABINOSE	D-ARABINOSE	C00216		1.72	1.42	1.21	1.19	1.06		0.0706	0.1012	0.4653	0.1266	0.6161	0.396	0.6351	0.2248	0.9739	0.191		0.6703	1.1519	0.9532	0.812	0.7996	0.7111		100	100	67	67	67	33		Carbohydrate	Amino sugar and nucleotide sugar	828	28697-53-2;	1631.6	217	C00216
	318	GC/MS	37516	Carbohydrate	Amino sugar and nucleotide sugar		arabonate		0			3.81	1.66	1.38	1.46	1.81		0.0056	0.0234	0.0322	0.0238	0.0913	0.1299	0.0637	0.0443	0.0313	0.0111		0.6467	2.4647	1.0753	0.8897	0.9433	1.1735		100	100	100	100	100	100		Carbohydrate	Amino sugar and nucleotide sugar	100001937	7643-75-7;	1736	292.1
	320	GC/MS	20699	Carbohydrate	Amino sugar and nucleotide sugar		erythritol		0	C00503		1.62	1.23	0.85	1.21	1.37		0.0203	0.0458	0.157	0.062	0.2622	0.2239	0.1704	0.0772	0.0705	0.0189		0.8239	1.3312	1.0095	0.702	0.9951	1.1325		100	100	100	100	100	100		Carbohydrate	Amino sugar and nucleotide sugar	100000846	149-32-6;	1517.5	217	C00503
	321	GC/MS	33477	Carbohydrate	Amino sugar and nucleotide sugar		erythronate*		0			1.97	1.97	1.43	1.79	2.3		0.0219	0.0476	0.0088	0.0167	0.0662	0.1164	0.0167	0.0227	0.0088	0.0053		0.5776	1.1369	1.1389	0.8259	1.0337	1.3308		100	100	100	100	100	100		Carbohydrate	Amino sugar and nucleotide sugar	100001320	88759-55-1;	1546.9	292.1
	323	GC/MS	587	Carbohydrate	Amino sugar and nucleotide sugar		gluconate	GLUCONATE	GLUCONATE	C00257		4.42	2.37	2.28	4.29	3.29		0.0003	0.0121	0.0051	0.012	0.0009	0.0274	0.0002	0.002	0.0262	0.0106		0.3505	1.5486	0.8301	0.7997	1.5048	1.1544		67	100	100	100	100	100		Carbohydrate	Amino sugar and nucleotide sugar	338	527-07-1;	1879.4	333	C00257
	333	GC/MS	15095	Carbohydrate	Amino sugar and nucleotide sugar		N-acetylglucosamine		0	C00140		1.28	1.11	1.01	0.59	0.65		0.6257	0.3827	0.9866	0.2237	0.8908	0.4991	0.1857	0.0812	0.2064	0.051		1.0617	1.364	1.1813	1.0758	0.6304	0.6901		100	100	100	100	67	67		Carbohydrate	Amino sugar and nucleotide sugar	100000281	7512-17-6;	1903.3	245	C00140
	341	GC/MS	15772	Carbohydrate	Amino sugar and nucleotide sugar		ribitol		0	C00474		1.96	1.73	1.4	1.99	2.17		0.0042	0.0234	0.0221	0.0211	0.0301	0.0847	0.0036	0.0107	0.0009	0.0019		0.5472	1.0721	0.948	0.7679	1.0904	1.1864		100	100	100	100	100	100		Carbohydrate	Amino sugar and nucleotide sugar	100000406	488-81-3;	1692.4	217	C00474
	343	GC/MS	12080	Carbohydrate	Amino sugar and nucleotide sugar		ribose	RIBOSE	RIBOSE	C00121		1.6	1.64	1.46	1.9	2.19		0.0348	0.0568	0.0331	0.0238	0.0527	0.105	0.0114	0.0184	0.0144	0.0071		0.6227	0.9988	1.023	0.9078	1.1804	1.3635		100	100	100	100	100	100		Carbohydrate	Amino sugar and nucleotide sugar	914	50-69-1;	1639.2	204	C00121
	345	GC/MS	35855	Carbohydrate	Amino sugar and nucleotide sugar		ribulose		0	C00309		2.81	2.14	1.34	1.75	1.42		0.0056	0.0234	0.0748	0.0379	0.1487	0.1514	0.0372	0.0321	0.3184	0.0739		0.5836	1.6392	1.2477	0.7845	1.0224	0.8316		67	100	100	100	100	67		Carbohydrate	Amino sugar and nucleotide sugar	100000147	488-84-6;	1662	306.1	C00309
	346	GC/MS	35854	Carbohydrate	Amino sugar and nucleotide sugar		threitol	CPD-6995	CPD-6995	C16884		1.58	1.24	1.34	1.88	1.84		0.0896	0.1143	0.2424	0.0803	0.1462	0.1514	0.0351	0.0318	0.0393	0.0128		0.7066	1.1197	0.8761	0.9484	1.3253	1.3012		100	100	100	100	100	100		Carbohydrate	Amino sugar and nucleotide sugar	100001419	2418-52-2;	1513	217.1	C16884
	353	GC/MS	35638	Carbohydrate	Amino sugar and nucleotide sugar		xylonate		0	C05411		2.7	2.48	2.34	2.15	2.91		0.0053	0.0234	0.0046	0.0118	0.0276	0.0847	0.0103	0.018	5.9259e-05	0.0004		0.4091	1.1037	1.016	0.9557	0.8798	1.1924		100	100	100	100	100	100		Carbohydrate	Amino sugar and nucleotide sugar	100001627	73686-31-7;	1722	292	C05411
	354	GC/MS	15835	Carbohydrate	Amino sugar and nucleotide sugar		xylose	XYLOSE	XYLOSE	C00181		1.68	1.87	1.54	1.65	2.01		0.0684	0.1004	0.0487	0.0293	0.0808	0.1299	0.0685	0.0451	0.0296	0.0111		0.5998	1.0087	1.1241	0.9248	0.9916	1.2078		100	100	100	100	100	100		Carbohydrate	Amino sugar and nucleotide sugar	826	609-06-3;	1723.9	204	C00181
	362	GC/MS	1481	Carbohydrate	Inositol metabolism		inositol 1-phosphate (I1P)	1-L-MYO-INOSITOL-1-P	1-L-MYO-INOSITOL-1-P	C04006		2.09	1.97	1.86	2.02	2.41		0.0275	0.0557	0.0407	0.0273	0.0492	0.1014	0.0273	0.0282	0.0144	0.0071		0.5084	1.0616	1.0031	0.9459	1.0292	1.2256		100	100	100	100	100	100		Carbohydrate	Inositol metabolism	370	106032-59-1;	2057.8	318.1	C04006
	365	GC/MS	19934	Carbohydrate	Inositol metabolism		myo-inositol	MYO-INOSITOL	MYO-INOSITOL	C00137		2.28	2.2	1.83	2.16	2.69		0.0019	0.0147	0.0015	0.0113	0.0077	0.046	0.0017	0.0086	0.0033	0.0034		0.4692	1.0686	1.0314	0.8574	1.0123	1.2612		100	100	100	100	100	100		Carbohydrate	Inositol metabolism	363	87-89-8;	1924.9	217	C00137
	379	GC/MS	15942	Carbohydrate	Sucrose,glucose,fructose metabolism		3-deoxyoctulosonate		0			0.99	0.93	0.75	1.35	1.88		0.9812	0.5103	0.9069	0.2093	0.4226	0.3135	0.3077	0.1229	0.083	0.0219		0.68	0.6718	0.6317	0.5077	0.9182	1.2818		33	33	67	33	100	100		Carbohydrate	Sucrose,glucose,fructose metabolism	100000095	103404-70-2;	1942	373.2
	391	GC/MS	577	Carbohydrate	Sucrose,glucose,fructose metabolism		fructose	Fructose	Fructose	C00095		1.89	1.84	1.91	2.16	2.93		0.0126	0.0357	0.0091	0.0167	0.013	0.065	0.0057	0.0132	0.0054	0.0041		0.5237	0.9922	0.9634	1.0018	1.1309	1.5338		100	100	100	100	100	100		Carbohydrate	Sucrose,glucose,fructose metabolism	878	57-48-7;	1758	217	C00095
	392	GC/MS	21034	Carbohydrate	Sucrose,glucose,fructose metabolism		galactinol	CPD-458	CPD-458	C01235		1	1	1	1	1.22										0.3291	0.0756		0.9215	0.9215	0.9215	0.9215	0.9215	1.1232		0	0	0	0	0	100		Carbohydrate	Sucrose,glucose,fructose metabolism	100000908	16908-86-4;	2226.1	433.3	C01235
	418	GC/MS	15335	Carbohydrate	Sucrose,glucose,fructose metabolism		mannitol	MANNITOL	MANNITOL	C00392		1.56	1.64	1.48	1.76	2.2		0.1198	0.1338	0.1085	0.046	0.1499	0.1514	0.0775	0.0451	0.0351	0.0118		0.6285	0.9818	1.0328	0.9323	1.1037	1.381		100	100	100	100	100	100		Carbohydrate	Sucrose,glucose,fructose metabolism	100000277	69-65-8;	1839	319.1	C00392
	422	GC/MS	1470	Carbohydrate	Sucrose,glucose,fructose metabolism		mannose-6-phosphate	MANNOSE-6P	MANNOSE-6P	C00275		1.39	1.6	1.42	0.98	0.85		0.1225	0.1338	0.0569	0.032	0.1081	0.1319	0.9733	0.3201	0.5453	0.1171		0.7896	1.0961	1.2672	1.1231	0.7728	0.6697		100	100	100	100	100	100		Carbohydrate	Sucrose,glucose,fructose metabolism	294	70442-25-0;104872-94-8;	2035.9	387.2	C00275
	431	LC/MS neg	586	Carbohydrate	Sucrose,glucose,fructose metabolism		raffinose	CPD-1099	CPD-1099	C00492		1	1	1	1	1.04										0.4153	0.0918		0.9986	0.9986	0.9986	0.9986	0.9986	1.0387		0	0	0	0	0	100		Carbohydrate	Sucrose,glucose,fructose metabolism	879	17629-30-0;	997	503.2	C00492
	438	GC/MS	1519	Carbohydrate	Sucrose,glucose,fructose metabolism		sucrose	SUCROSE	SUCROSE	C00089		2.27	1.44	2.6	1.8	2.87		0.0332	0.0568	0.193	0.0693	0.0396	0.092	0.0815	0.0452	0.0295	0.0111		0.5251	1.1937	0.7555	1.3631	0.9433	1.5081		100	100	100	100	100	100		Carbohydrate	Sucrose,glucose,fructose metabolism	935	57-50-1;	2136.1	361.1	C00089
	503	LC/MS neg	18362	Lipids	Free fatty acid		azelate (nonanedioate)		0	C08261		2.1	2.31	1.83	2.67	4.47		0.0164	0.0401	0.0097	0.0167	0.0462	0.101	0.0125	0.0194	0.001	0.0019		0.4507	0.9485	1.0428	0.8233	1.2024	2.015		100	100	100	100	100	100		Lipids	Free fatty acid	2029	123-99-9;	1322	187.2	C08261
	532	LC/MS neg	1644	Lipids	Free fatty acid		heptanoate (7:0)		0	C17714		1.43	1.11	1.43	1.4	1.22		0.3674	0.2682	0.7301	0.1788	0.5043	0.3522	0.3038	0.1229	0.6031	0.1271		0.7177	1.0243	0.7988	1.0251	1.0032	0.8736		67	100	100	67	100	100		Lipids	Free fatty acid	925	111-14-8;	3695	129.2	C17714
	539	LC/MS neg	1105	Lipids	Free fatty acid		linoleate (18:2n6)	LINOLEIC_ACID	LINOLEIC_ACID	C01595		0.91	1.31	1.34	0.88	0.96		0.9345	0.5081	0.5881	0.152	0.6053	0.396	0.9961	0.3247	0.8411	0.1694		1.1066	1.0081	1.4445	1.4786	0.9749	1.0612		100	100	100	100	100	100		Lipids	Free fatty acid	180	60-33-3;	5533	279.3	C01595
	540	LC/MS neg	34035	Lipids	Free fatty acid		linolenate [alpha or gamma; (18:3n3 or 6)]	CPD-8117	CPD-8117	C06427		1.01	1.15	1.24	0.89	1.02		0.7171	0.4189	0.7681	0.1822	0.6756	0.4206	0.9394	0.3145	0.7136	0.1476		1.0877	1.1007	1.2478	1.3487	0.9681	1.1111		100	100	100	100	100	100		Lipids	Free fatty acid	100001337		5450	277.3	C06427
	598	LC/MS neg	37373	Lipids	Oxylipins		9-HODE		0	C14767		0.99	1	0.75	1.13	1.19		0.959	0.5103	0.9308	0.2129	0.1446	0.1514	0.4148	0.1573	0.2755	0.0653		0.9638	0.9572	0.9633	0.7192	1.0859	1.143		100	100	100	100	100	100		Lipids	Oxylipins	100002134	73543-67-6;	5259	295.3	C14767
	630	GC/MS	21127	Lipids	Glycerolipids		1-palmitoylglycerol (1-monopalmitin)		0			1.61	1.41	1.48	1.99	2.67		0.123	0.1338	0.2406	0.0803	0.1617	0.1559	0.0524	0.0406	0.029	0.0111		0.6258	1.0063	0.8806	0.9254	1.2445	1.674		100	100	100	100	100	100		Lipids	Glycerolipids	100000827	542-44-9;	2119.5	371.3
	648	GC/MS	15122	Lipids	Glycerolipids		glycerol	GLYCEROL	GLYCEROL	C00116		1.3	1.3	0.98	1.42	2.06		0.1842	0.1745	0.1851	0.0684	0.9155	0.5067	0.1199	0.0568	0.0307	0.0111		0.766	0.9992	0.9958	0.7497	1.0866	1.5815		100	100	100	100	100	100		Lipids	Glycerolipids	1254	56-81-5;	1311	205	C00116
	663	LC/MS pos	33955	Lipids	Phospholipids		1-palmitoylglycerophosphocholine		0			1.5	2.31	2.04	2.59	4.51		0.4424	0.2952	0.0731	0.0378	0.0971	0.1319	0.0596	0.0443	0.0255	0.0106		0.4286	0.6427	0.9884	0.8736	1.1091	1.9338		67	67	100	100	100	100		Lipids	Phospholipids	100001263	17364-16-8;	5671	496.4
	679	GC/MS	15365	Lipids	Phospholipids		glycerol 3-phosphate (G3P)	GLYCEROL-3P	GLYCEROL-3P	C00093		1.9	1.82	1.85	1.79	2.7		0.0005	0.0121	0.0041	0.0117	0.0055	0.0367	0.0038	0.0107	7.3791e-05	0.0004		0.5448	1.0349	0.994	1.0104	0.9771	1.4728		100	100	100	100	100	100		Lipids	Phospholipids	100000258	29849-82-9;	1719.7	357.1	C00093
	688	LC/MS neg	1600	Lipids	Phospholipids		phosphoethanolamine	PHOSPHORYL-ETHANOLAMINE	PHOSPHORYL-ETHANOLAMINE	C00346		0.83	1.13	1.03	1.38	1.45		0.2879	0.2297	0.3771	0.1071	0.7372	0.4406	0.0879	0.048	0.0553	0.0163		0.908	0.7534	1.0301	0.9379	1.2527	1.3124		100	100	100	100	100	100		Lipids	Phospholipids	1026	1071-23-4;	644	140.1	C00346
	698	GC/MS	1497	Lipids	Choline metabolism		ethanolamine	ETHANOL-AMINE	ETHANOL-AMINE	C00189		1.58	1.74	1.57	1.81	2.4		0.0012	0.0121	0.0004	0.0107	0.0038	0.0367	0.0006	0.0059	6.4964e-05	0.0004		0.6176	0.973	1.0774	0.9701	1.1169	1.4792		100	100	100	100	100	100		Lipids	Choline metabolism	420	141-43-5;	1304	174.1	C00189
	717	GC/MS	27414	Lipids	Sterols		beta-sitosterol	CPD-4143	CPD-4143	C01753		1.29	1.57	1.39	1.53	1.91		0.2268	0.1988	0.0903	0.0404	0.1614	0.1559	0.1048	0.0556	0.0531	0.0159		0.6896	0.888	1.0818	0.9581	1.053	1.3187		100	100	100	100	100	100		Lipids	Sterols	100001033	83-46-5;	2380.8	357.4	C01753
	720	GC/MS	39511	Lipids	Sterols		campesterol	CPD-707	CPD-707	C01789		1.31	1.57	1.35	1.45	1.84		0.0087	0.03	0.004	0.0117	0.1273	0.1492	0.0026	0.0097	0.0009	0.0019		0.7078	0.9292	1.1129	0.9563	1.0288	1.3016		100	100	100	100	100	100		Lipids	Sterols	100001269	474-62-4;	2353	343.4	C01789
	739.1	GC/MS	21187	Lipids	Sterols		fucosterol	CPD-4127	CPD-4127	C08817		1.35	1.24	1.07	1.5	2.04		0.253	0.2064	0.3622	0.1043	0.6909	0.4257	0.1726	0.0773	0.0693	0.0189		0.761	1.0286	0.9403	0.8109	1.1384	1.5528		100	100	100	100	100	100		Lipids	Sterols	100000930	17605-67-3;	2380.1	386.4	C08817
	739.2	GC/MS	21183	Lipids	Sterols		stigmasterol	CPD-4162	CPD-4162	C05442		1.1	1.39	1.14	1.47	1.76		0.4778	0.3118	0.108	0.046	0.3762	0.292	0.0787	0.0451	0.0346	0.0118		0.7964	0.8778	1.1034	0.9062	1.1684	1.4024		100	100	100	100	100	100		Lipids	Sterols	100000923	83-48-7;	2359	255.3	C05442
	762	LC/MS pos	1508	Cofactors, Prosthetic Groups, Electron Carriers	CoA metabolism		pantothenate	PANTOTHENATE	PANTOTHENATE	C00864		1.51	1.54	1.19	1.32	1.74		0.0109	0.0337	0.0198	0.0201	0.1455	0.1514	0.0413	0.0349	0.0062	0.0044		0.7243	1.0934	1.1124	0.8611	0.9563	1.2618		100	100	100	100	100	100		Cofactors, Prosthetic Groups, Electron Carriers	CoA metabolism	1024	137-08-6;	2218	220.1	C00864
	777	LC/MS pos	22152	Cofactors, Prosthetic Groups, Electron Carriers	Nicotinate and nicotinamide metabolism		nicotinamide ribonucleotide (NMN)	NICOTINAMIDE_NUCLEOTIDE	NICOTINAMIDE_NUCLEOTIDE	C00455		1.09	1.35	1.15	1.48	1.45		0.3327	0.2537	0.0443	0.0273	0.1817	0.1646	0.0218	0.0246	0.0215	0.0094		0.8349	0.9139	1.1312	0.9624	1.233	1.2078		100	100	100	100	100	100		Cofactors, Prosthetic Groups, Electron Carriers	Nicotinate and nicotinamide metabolism	1312	1094-61-7;	886	335.1	C00455
	778.1	GC/MS	43026	Cofactors, Prosthetic Groups, Electron Carriers	Nicotinate and nicotinamide metabolism		nicotianamine		0	C05324		1.48	1.4	1.05	0.17	0.17		0.2389	0.2041	0.6888	0.1746	0.7871	0.4523	0.0196	0.0243	0.0196	0.0091		0.8658	1.2838	1.2111	0.9065	0.1443	0.1443		100	100	100	100	33	0		Cofactors, Prosthetic Groups, Electron Carriers	Nicotinate and nicotinamide metabolism	100004035	34441-14-0;	2121.4	186	C05324
	779	GC/MS	1504	Cofactors, Prosthetic Groups, Electron Carriers	Nicotinate and nicotinamide metabolism		nicotinate	NIACINE	NIACINE	C00253		1.33	1.27	1.01	1.42	1.6		0.1519	0.1565	0.2041	0.0713	0.9301	0.51	0.0988	0.0532	0.0674	0.0189		0.7616	1.0167	0.9661	0.7664	1.0851	1.2168		100	100	100	100	100	100		Cofactors, Prosthetic Groups, Electron Carriers	Nicotinate and nicotinamide metabolism	567	59-67-6;	1334.1	180	C00253
	782	LC/MS pos	33471	Cofactors, Prosthetic Groups, Electron Carriers	Nicotinate and nicotinamide metabolism		nicotinate ribonucleoside*	NICOTINAMIDE_RIBOSE	NICOTINAMIDE_RIBOSE	C05841		1.5	1.34	1.2	1.62	1.74		0.0129	0.0357	0.0297	0.0238	0.1001	0.1319	0.0107	0.018	0.0039	0.0034		0.71	1.0644	0.9515	0.849	1.1511	1.2363		100	100	100	100	100	100		Cofactors, Prosthetic Groups, Electron Carriers	Nicotinate and nicotinamide metabolism	100001316	2625-49-2;	1105	256	C05841
	786	LC/MS pos	32401	Cofactors, Prosthetic Groups, Electron Carriers	Nicotinate and nicotinamide metabolism		trigonelline (N'-methylnicotinate)	METHYLNICOTINATE	METHYLNICOTINATE	C01004		0.99	1.09	0.76	1.39	1.28		0.8115	0.4496	0.3117	0.0964	0.0473	0.101	0.0042	0.0112	0.0627	0.0181		0.9529	0.9435	1.0397	0.7275	1.327	1.218		100	100	100	100	100	100		Cofactors, Prosthetic Groups, Electron Carriers	Nicotinate and nicotinamide metabolism	100001092	6138-41-6 ;	757	138.1	C01004
	797	GC/MS	37070	Cofactors, Prosthetic Groups, Electron Carriers	Oxidative phosphorylation		methylphosphate		0			1.05	1.42	1.34	1.37	1.71		0.7183	0.4189	0.2529	0.0817	0.381	0.292	0.2818	0.1164	0.1365	0.0349		0.7866	0.8261	1.1189	1.0563	1.0774	1.343		100	100	100	100	100	100		Cofactors, Prosthetic Groups, Electron Carriers	Oxidative phosphorylation	100001805	7023-27-0;	1221	240.9
	798	GC/MS	11438	Cofactors, Prosthetic Groups, Electron Carriers	Oxidative phosphorylation		phosphate	Pi	Pi	C00009		1.64	1.68	1.73	1.54	2		0.0571	0.0875	0.0541	0.0318	0.04	0.092	0.0781	0.0451	0.029	0.0111		0.6192	1.0128	1.0414	1.0683	0.9529	1.2395		100	100	100	100	100	100		Cofactors, Prosthetic Groups, Electron Carriers	Oxidative phosphorylation	461	7664-38-2 ;	1307.7	298.9	C00009
	817	LC/MS pos	1827	Cofactors, Prosthetic Groups, Electron Carriers	Riboflavin and FAD metabolism		riboflavin (Vitamin B2)	RIBOFLAVIN	RIBOFLAVIN	C00255		1.16	1.21	0.85	1.46	1.6		0.1082	0.1297	0.0569	0.032	0.1369	0.1514	0.0074	0.0159	0.0034	0.0034		0.8506	0.9858	1.028	0.7249	1.2379	1.364		100	100	100	100	100	100		Cofactors, Prosthetic Groups, Electron Carriers	Riboflavin and FAD metabolism	500	83-88-5;	3111	377.2	C00255
	821	GC/MS	12250	Cofactors, Prosthetic Groups, Electron Carriers	Quinone metabolism		phytonadione (Vitamin K1)	2-METHYL-3-PHYTYL-14-NAPHTHOQUINONE	2-METHYL-3-PHYTYL-14-NAPHTHOQUINONE	C02059		0.91	1.23	0.88	1.39	1.38		0.7276	0.4189	0.3414	0.102	0.6118	0.396	0.306	0.1229	0.1772	0.0443		0.9884	0.8964	1.2113	0.8651	1.3772	1.3606		100	100	100	100	100	100		Cofactors, Prosthetic Groups, Electron Carriers	Quinone metabolism	468	84-80-0;	2407	596.5	C02059
	824	GC/MS	1640	Cofactors, Prosthetic Groups, Electron Carriers	Ascorbate metabolism		ascorbate (Vitamin C)	ASCORBATE	ASCORBATE	C00072		1.32	1.63	1.31	1.77	1.87		0.31	0.2395	0.0832	0.0402	0.2965	0.2428	0.1065	0.0558	0.0496	0.0154		0.6881	0.9066	1.1248	0.9047	1.2174	1.2897		100	100	100	100	100	100		Cofactors, Prosthetic Groups, Electron Carriers	Ascorbate metabolism	233	134-03-2;	1850.1	332.1	C00072
	825	GC/MS	1659	Cofactors, Prosthetic Groups, Electron Carriers	Ascorbate metabolism		dehydroascorbate	L-DEHYDRO-ASCORBATE	L-DEHYDRO-ASCORBATE	C05422		1.36	1.75	1.34	1.57	1.87		0.095	0.1162	0.0305	0.0238	0.1044	0.1319	0.0428	0.0354	0.0201	0.0091		0.6521	0.8874	1.1436	0.8764	1.0209	1.2178		100	100	100	100	100	100		Cofactors, Prosthetic Groups, Electron Carriers	Ascorbate metabolism	301	490-83-5;	1800	245.1	C05422
	830	GC/MS	33454	Cofactors, Prosthetic Groups, Electron Carriers	Ascorbate metabolism		gulono-1,4-lactone	L-GULONO-1-4-LACTONE	L-GULONO-1-4-LACTONE	C01040		2.21	2.26	2.18	2.51	4.09		0.0505	0.0802	0.0594	0.0327	0.152	0.1514	0.0345	0.0318	0.0198	0.0091		0.422	0.9309	0.9528	0.9189	1.0611	1.7244		67	100	100	100	100	100		Cofactors, Prosthetic Groups, Electron Carriers	Ascorbate metabolism	388	1128-23-0;	1862	333.1	C01040
	832	GC/MS	27738	Cofactors, Prosthetic Groups, Electron Carriers	Ascorbate metabolism		threonate		0	C01620		1.19	1.92	1.62	1.28	2.48		0.0802	0.1078	0.0019	0.0113	0.0033	0.0367	0.0329	0.0318	0.0003	0.0008		0.6709	0.7954	1.2903	1.0843	0.8597	1.6649		100	100	100	100	100	100		Cofactors, Prosthetic Groups, Electron Carriers	Ascorbate metabolism	100001022	70753-61-6;	1560.7	292.1	C01620
	837	LC/MS pos	5341	Cofactors, Prosthetic Groups, Electron Carriers	Thiamine metabolism		thiamin (Vitamin B1)	THIAMINE	THIAMINE	C00378		1.04	1.4	1.25	1.67	2.27		0.6637	0.3994	0.0433	0.0273	0.0907	0.1299	0.021	0.0246	0.0028	0.0034		0.747	0.7793	1.0489	0.9307	1.2439	1.6962		100	100	100	100	100	100		Cofactors, Prosthetic Groups, Electron Carriers	Thiamine metabolism	873	59-43-8;	740	265.1	C00378
	839	GC/MS	1561	Cofactors, Prosthetic Groups, Electron Carriers	Tocopherol metabolism		alpha-tocopherol	ALPHA-TOCOPHEROL	ALPHA-TOCOPHEROL	C02477		2.02	2.01	1.32	2.77	1.8		0.215	0.1942	0.015	0.0201	0.5142	0.3527	0.2176	0.0929	0.2179	0.0533		0.4561	0.9234	0.9168	0.6042	1.2638	0.8188		67	67	100	67	67	67		Cofactors, Prosthetic Groups, Electron Carriers	Tocopherol metabolism	1105	59-02-9;10191-41-0;	2305.4	502.5	C02477
	848	LC/MS pos	1651	Cofactors, Prosthetic Groups, Electron Carriers	Vitamin B metabolism (B6 or B12)		pyridoxal	PYRIDOXAL	PYRIDOXAL	C00250		1.61	1.21	1	1.77	1.79		0.1502	0.1565	0.3203	0.0974	0.8935	0.4991	0.0646	0.0443	0.0529	0.0159		0.7823	1.2559	0.9502	0.7822	1.3875	1.3971		100	100	100	100	100	100		Cofactors, Prosthetic Groups, Electron Carriers	Vitamin B metabolism (B6 or B12)	491	65-22-5;	1210	168.1	C00250
	862	GC/MS	40140	Cofactors, Prosthetic Groups, Electron Carriers	Chlorophyll and heme metabolism		phytol	PHYTOL	PHYTOL	C01389		1.03	1.42	0.97	1.45	1.61		0.772	0.4359	0.1958	0.0693	0.9841	0.5234	0.1785	0.079	0.1295	0.0335		0.7772	0.7975	1.1016	0.7566	1.1302	1.2497		100	100	100	100	100	100		Cofactors, Prosthetic Groups, Electron Carriers	Chlorophyll and heme metabolism	100002535	150-86-7;	1964.7	143.1	C01389
	883	LC/MS pos	554	Nucleotide	Purine metabolism		adenine	ADENINE	ADENINE	C00147		1.37	1.41	1.24	1.6	1.87		0.0273	0.0557	0.0235	0.0214	0.073	0.1217	0.0156	0.0223	0.0053	0.0041		0.7201	0.9839	1.0143	0.8924	1.1547	1.3479		100	100	100	100	100	100		Nucleotide	Purine metabolism	880	73-24-5;	1003	136.1	C00147
	885	LC/MS pos	36815	Nucleotide	Purine metabolism		adenosine 2'-monophosphate (2'-AMP)	CPD-3705	CPD-3705	C00946		0.89	1.05	1.06	1.09	1.08		0.1747	0.1709	0.5021	0.1352	0.6698	0.4206	0.3178	0.1243	0.5777	0.1228		0.967	0.8558	1.0131	1.0243	1.0519	1.0434		100	100	100	100	100	100		Nucleotide	Purine metabolism	100001694	130-49-4;	1625	348.1	C00946
	896	GC/MS	1107	Nucleotide	Purine metabolism		allantoin	ALLANTOIN	ALLANTOIN	C02350		1.25	0.72	0.8	0.36	0.23		0.1927	0.1768	0.17	0.0637	0.2346	0.2093	0.0219	0.0246	0.0011	0.0019		1.2581	1.5726	0.9005	1.012	0.454	0.2927		100	100	100	100	100	100		Nucleotide	Purine metabolism	1002	97-59-6;	1809.8	518.3	C02350
	899	LC/MS pos	32352	Nucleotide	Purine metabolism		guanine	GUANINE	GUANINE	C00242		1.22	1.33	1.06	1.48	1.75		0.2526	0.2064	0.0923	0.0404	0.7328	0.4406	0.0496	0.0392	0.0119	0.0063		0.8066	0.9803	1.0759	0.857	1.1937	1.4111		100	100	100	100	100	100		Nucleotide	Purine metabolism	172	73-40-5;	1022	152.1	C00242
	900	LC/MS pos	1573	Nucleotide	Purine metabolism		guanosine	GUANOSINE	GUANOSINE	C00387		1.61	1.38	1.56	1.6	1.74		0.018	0.0422	0.0143	0.0201	0.0243	0.0815	0.0134	0.02	0.0056	0.0041		0.6761	1.0901	0.9346	1.0536	1.0851	1.1735		100	100	100	100	100	100		Nucleotide	Purine metabolism	1099	118-00-3;	1676	284	C00387
	946	LC/MS pos	514	Nucleotide	Pyrimidine metabolism		cytidine	CYTIDINE	CYTIDINE	C00475		1.14	1.19	1.11	1.44	1.68		0.0318	0.0568	0.0268	0.0224	0.1064	0.1319	0.0013	0.008	0.003	0.0034		0.8428	0.9609	1.0035	0.9339	1.2168	1.4189		100	100	100	100	100	100		Nucleotide	Pyrimidine metabolism	827	65-46-3;	1065	244	C00475
	967	LC/MS neg	606	Nucleotide	Pyrimidine metabolism		uridine	URIDINE	URIDINE	C00299		1.05	1.11	1.05	1.25	1.34		0.5092	0.3215	0.2501	0.0817	0.5068	0.3522	0.08	0.0451	0.0373	0.0123		0.925	0.9729	1.0284	0.9715	1.155	1.2393		100	100	100	100	100	100		Nucleotide	Pyrimidine metabolism	535	58-96-8;	1430	243.1	C00299
	1010	LC/MS pos	37093	Peptide	Dipeptide		alanylleucine		0			1.09	1.27	0.97	1.1	1.9		0.6666	0.3994	0.2837	0.0894	0.9982	0.5234	0.6057	0.2164	0.0517	0.0159		0.8737	0.9514	1.1106	0.849	0.9608	1.6581		100	100	100	100	100	100		Peptide	Dipeptide	100001890	1638-60-4;	2150	203
	1168.2	LC/MS pos	43473	Secondary metabolism	Alkaloids		anatabine		0	C10126		1.45	1.87	1.04	1.92	2.75		0.0342	0.0568	0.0039	0.0117	0.6624	0.4206	0.0077	0.0159	0.0022	0.0029		0.6265	0.9099	1.169	0.651	1.2036	1.7202		100	100	100	100	100	100		N/A	N/A	100004456	2743-90-0;	1473.2	161.1	C10126
	1168.3	LC/MS pos	38666	Secondary metabolism	Alkaloids		nicotine		0	C00745		0.7	1	0.67	1.23	0.9		0.1835	0.1745	0.8421	0.1979	0.0041	0.0367	0.3126	0.1236	0.2744	0.0653		1.099	0.7669	1.0964	0.7368	1.3546	0.9942		100	100	100	100	100	100		N/A	N/A	100002736	54-11-5;	1284.8	163.2	C00745
	1172	LC/MS pos	38763	Secondary metabolism	Amine derived		phenethylamine (isobar with 1-phenylethanamine)	PHENYLETHYLAMINE	PHENYLETHYLAMINE	C02455		1.05	1.09	0.84	0.99	1.05		0.5012	0.3206	0.2713	0.0866	0.084	0.1299	0.9658	0.3201	0.4634	0.1014		0.9796	1.0256	1.066	0.8233	0.9745	1.0274		100	100	100	100	100	100		Secondary metabolism	Amine derived	100002982		2114.7	122.1	C02455
	1173	LC/MS pos	6104	Secondary metabolism	Amine derived		tryptamine	TRYPTAMINE	TRYPTAMINE	C00398		1.19	1.18	1.03	1.35	1.4		0.4058	0.2771	0.3924	0.1102	0.7271	0.4406	0.0767	0.0451	0.0612	0.0179		0.8907	1.0607	1.0499	0.918	1.2058	1.2454		100	100	100	100	100	100		Secondary metabolism	Amine derived	1095	61-54-1;	2323	161.1	C00398
	1174	LC/MS pos	1603	Secondary metabolism	Amine derived		tyramine	TYRAMINE	TYRAMINE	C00483		1.59	1.32	1.32	1.69	2.18		0.0049	0.0234	0.0241	0.0214	0.034	0.0847	0.0033	0.0107	0.001	0.0019		0.6925	1.1044	0.915	0.9158	1.1701	1.5083		100	100	100	100	100	100		Secondary metabolism	Amine derived	1133	60-19-5;	1503	138.1	C00483
	1333	GC/MS	34019	Secondary metabolism	Terpenoids		cycloartenol	CYCLOARTENOL	CYCLOARTENOL	C01902		2.11	2.2	1.35	2.45	3.27		0.029	0.0568	0.1352	0.0555	0.1024	0.1319	0.0097	0.0179	0.0039	0.0034		0.4739	0.998	1.0416	0.6399	1.1587	1.5508		100	100	100	100	100	100		Secondary metabolism	Terpenoids	100001210	469-38-5 ;	2407	365.4	C01902
	1446	GC/MS	20710	Xenobiotics	Chemicals		trizma acetate		0	C07182		0.74	0.74	0.74	0.74	0.74		0.3432	0.2584	0.3432	0.102	0.3432	0.2772	0.3432	0.1315	0.3432	0.0781		1.2233	0.9043	0.9043	0.9043	0.9043	0.9043		100	0	0	0	0	0		Xenobiotics	Chemicals	100000856	6850-28-8;	1525	306.2	C07182
	1447.1	LC/MS pos	43423	Xenobiotics	Chemicals		1-pentylamine		0			1.62	1.44	1.33	1.05	1.66		0.002	0.0147	0.0131	0.0199	0.0246	0.0815	0.451	0.1676	0.0017	0.0026		0.748	1.2148	1.0772	0.9937	0.7868	1.2388		100	100	100	100	100	100		N/A	N/A	100004391	110-58-7;	1982	88.1
[truncated: 2 more columns]

## Sheet: LINE PLOTS LEAF
		Biochemical Name	Super Pathway	Sub Pathway	Path Sort	Platform	Comp ID	AS Alpha
		1,3-dihydroxyacetone	Carbohydrate	Glycolysis	252	GC/MS	35981	1
		1,6-anhydroglucose	Carbohydrate	Glycolysis	254	GC/MS	21049	2
		1-palmitoylglycerol (1-monopalmitin)	Lipids	Glycerolipids	630	GC/MS	21127	3
		1-palmitoylglycerophosphocholine	Lipids	Phospholipids	663	LC/MS pos	33955	4
		1-pentylamine	Xenobiotics	Chemicals	1447.1	LC/MS pos	43423	5
		3-deoxyoctulosonate	Carbohydrate	Sucrose,glucose,fructose metabolism	379	GC/MS	15942	6
		4-guanidinobutanoate	Amino acid	Serine family (phosphoglycerate derived)	7	LC/MS pos	15681	7
		5-aminovalerate	Amino acid	Glutamate family (alpha-ketoglutarate derived)	156	LC/MS pos	18319	8
		5-methylthioadenosine (MTA)	Amino acid	Amines and polyamines	233	LC/MS pos	1419	9
		5-oxoproline	Amino acid	Glutathione metabolism	240	LC/MS neg	1494	10
		9-HODE	Lipids	Oxylipins	598	LC/MS neg	37373	11
		adenine	Nucleotide	Purine metabolism	883	LC/MS pos	554	12
		adenosine 2'-monophosphate (2'-AMP)	Nucleotide	Purine metabolism	885	LC/MS pos	36815	13
		alanine	Amino acid	Aspartate family (OAA derived)	101	GC/MS	1126	14
		alanylleucine	Peptide	Dipeptide	1010	LC/MS pos	37093	15
		allantoin	Nucleotide	Purine metabolism	896	GC/MS	1107	16
		alpha-ketoglutarate	Carbohydrate	TCA cycle	276	GC/MS	33453	17
		alpha-tocopherol	Cofactors, Prosthetic Groups, Electron Carriers	Tocopherol metabolism	839	GC/MS	1561	18
		anatabine	Secondary metabolism	Alkaloids	1168.2	LC/MS pos	43473	19
		arabinose	Carbohydrate	Amino sugar and nucleotide sugar	315	GC/MS	575	20
		arabonate	Carbohydrate	Amino sugar and nucleotide sugar	318	GC/MS	37516	21
		arginine	Amino acid	Glutamate family (alpha-ketoglutarate derived)	157	LC/MS pos	1638	22
		ascorbate (Vitamin C)	Cofactors, Prosthetic Groups, Electron Carriers	Ascorbate metabolism	824	GC/MS	1640	23
		asparagine	Amino acid	Aspartate family (OAA derived)	103	LC/MS pos	512	24
		aspartate	Amino acid	Aspartate family (OAA derived)	104	GC/MS	15996	25
		azelate (nonanedioate)	Lipids	Free fatty acid	503	LC/MS neg	18362	26
		beta-alanine	Amino acid	Aspartate family (OAA derived)	105	GC/MS	55	27
		beta-sitosterol	Lipids	Sterols	717	GC/MS	27414	28
		campesterol	Lipids	Sterols	720	GC/MS	39511	29
		citrate	Carbohydrate	TCA cycle	278	LC/MS neg	1564	30
		citrulline	Amino acid	Glutamate family (alpha-ketoglutarate derived)	162	LC/MS pos	2132	31
		cycloartenol	Secondary metabolism	Terpenoids	1333	GC/MS	34019	32
		cytidine	Nucleotide	Pyrimidine metabolism	946	LC/MS pos	514	33
		dehydroascorbate	Cofactors, Prosthetic Groups, Electron Carriers	Ascorbate metabolism	825	GC/MS	1659	34
		erythritol	Carbohydrate	Amino sugar and nucleotide sugar	320	GC/MS	20699	35
		erythronate*	Carbohydrate	Amino sugar and nucleotide sugar	321	GC/MS	33477	36
		ethanolamine	Lipids	Choline metabolism	698	GC/MS	1497	37
		fructose	Carbohydrate	Sucrose,glucose,fructose metabolism	391	GC/MS	577	38
		fructose-6-phosphate	Carbohydrate	Glycolysis	261	GC/MS	12021	39
		fucosterol	Lipids	Sterols	739.1	GC/MS	21187	40
		fumarate	Carbohydrate	TCA cycle	279	GC/MS	1643	41
		galactinol	Carbohydrate	Sucrose,glucose,fructose metabolism	392	GC/MS	21034	42
		gamma-aminobutyrate (GABA)	Amino acid	Glutamate family (alpha-ketoglutarate derived)	166	GC/MS	1416	43
		gluconate	Carbohydrate	Amino sugar and nucleotide sugar	323	GC/MS	587	44
		glucose	Carbohydrate	Glycolysis	262	GC/MS	20488	45
		glucose-6-phosphate (G6P)	Carbohydrate	Glycolysis	264	GC/MS	31260	46
		glutamate	Amino acid	Glutamate family (alpha-ketoglutarate derived)	167	LC/MS neg	57	47
		glutamine	Amino acid	Glutamate family (alpha-ketoglutarate derived)	169	GC/MS	53	48
		glycerate	Carbohydrate	Glycolysis	266	GC/MS	1572	49
		glycerol	Lipids	Glycerolipids	648	GC/MS	15122	50
		glycerol 3-phosphate (G3P)	Lipids	Phospholipids	679	GC/MS	15365	51
		glycine	Amino acid	Serine family (phosphoglycerate derived)	17	GC/MS	11777	52
		guanine	Nucleotide	Purine metabolism	899	LC/MS pos	32352	53
		guanosine	Nucleotide	Purine metabolism	900	LC/MS pos	1573	54
		gulono-1,4-lactone	Cofactors, Prosthetic Groups, Electron Carriers	Ascorbate metabolism	830	GC/MS	33454	55
		heptanoate (7:0)	Lipids	Free fatty acid	532	LC/MS neg	1644	56
		histidine	Amino acid	Glutamate family (alpha-ketoglutarate derived)	171	LC/MS neg	59	57
		inositol 1-phosphate (I1P)	Carbohydrate	Inositol metabolism	362	GC/MS	1481	58
		isoleucine	Amino acid	Branched Chain Amino Acids (OAA derived)	202	LC/MS pos	1125	59
		leucine	Amino acid	Branched Chain Amino Acids (pyruvate derived)	221	LC/MS pos	60	60
		linoleate (18:2n6)	Lipids	Free fatty acid	539	LC/MS neg	1105	61
		linolenate [alpha or gamma; (18:3n3 or 6)]	Lipids	Free fatty acid	540	LC/MS neg	34035	62
		lysine	Amino acid	Aspartate family (OAA derived)	115	GC/MS	1301	63
		malate	Carbohydrate	TCA cycle	281	GC/MS	1303	64
		mannitol	Carbohydrate	Sucrose,glucose,fructose metabolism	418	GC/MS	15335	65
		mannose-6-phosphate	Carbohydrate	Sucrose,glucose,fructose metabolism	422	GC/MS	1470	66
		methylphosphate	Cofactors, Prosthetic Groups, Electron Carriers	Oxidative phosphorylation	797	GC/MS	37070	67
		myo-inositol	Carbohydrate	Inositol metabolism	365	GC/MS	19934	68
		N-acetylglucosamine	Carbohydrate	Amino sugar and nucleotide sugar	333	GC/MS	15095	69
		N-acetylputrescine	Amino acid	Glutamate family (alpha-ketoglutarate derived)	181	LC/MS pos	37496	70
		N-delta-acetylornithine*	Amino acid	Glutamate family (alpha-ketoglutarate derived)	201.3	LC/MS pos	43249	71
		N-methyl-4-aminobutyric acid	Amino acid	Glutamate family (alpha-ketoglutarate derived)	194	LC/MS pos	39577	72
		nicotianamine	Cofactors, Prosthetic Groups, Electron Carriers	Nicotinate and nicotinamide metabolism	778.1	GC/MS	43026	73
		nicotinamide ribonucleotide (NMN)	Cofactors, Prosthetic Groups, Electron Carriers	Nicotinate and nicotinamide metabolism	777	LC/MS pos	22152	74
		nicotinate	Cofactors, Prosthetic Groups, Electron Carriers	Nicotinate and nicotinamide metabolism	779	GC/MS	1504	75
		nicotinate ribonucleoside*	Cofactors, Prosthetic Groups, Electron Carriers	Nicotinate and nicotinamide metabolism	782	LC/MS pos	33471	76
		nicotine	Secondary metabolism	Alkaloids	1168.3	LC/MS pos	38666	77
		pantothenate	Cofactors, Prosthetic Groups, Electron Carriers	CoA metabolism	762	LC/MS pos	1508	78
		phenethylamine (isobar with 1-phenylethanamine)	Secondary metabolism	Amine derived	1172	LC/MS pos	38763	79
		phenylalanine	Amino acid	Aromatic amino acid metabolism (PEP derived)	76	LC/MS pos	64	80
		phosphate	Cofactors, Prosthetic Groups, Electron Carriers	Oxidative phosphorylation	798	GC/MS	11438	81
		phosphoethanolamine	Lipids	Phospholipids	688	LC/MS neg	1600	82
		phytol	Cofactors, Prosthetic Groups, Electron Carriers	Chlorophyll and heme metabolism	862	GC/MS	40140	83
		phytonadione (Vitamin K1)	Cofactors, Prosthetic Groups, Electron Carriers	Quinone metabolism	821	GC/MS	12250	84
		proline	Amino acid	Glutamate family (alpha-ketoglutarate derived)	184	LC/MS pos	1898	85
		putrescine	Amino acid	Amines and polyamines	237	GC/MS	1408	86
		pyridoxal	Cofactors, Prosthetic Groups, Electron Carriers	Vitamin B metabolism (B6 or B12)	848	LC/MS pos	1651	87
		pyroglutamine*	Amino acid	Glutamate family (alpha-ketoglutarate derived)	185	LC/MS pos	32672	88
		pyruvate	Carbohydrate	Glycolysis	272	GC/MS	599	89
		quinate	Amino acid	Aromatic amino acid metabolism (PEP derived)	81	GC/MS	18335	90
		raffinose	Carbohydrate	Sucrose,glucose,fructose metabolism	431	LC/MS neg	586	91
		ribitol	Carbohydrate	Amino sugar and nucleotide sugar	341	GC/MS	15772	92
		riboflavin (Vitamin B2)	Cofactors, Prosthetic Groups, Electron Carriers	Riboflavin and FAD metabolism	817	LC/MS pos	1827	93
		ribose	Carbohydrate	Amino sugar and nucleotide sugar	343	GC/MS	12080	94
		ribulose	Carbohydrate	Amino sugar and nucleotide sugar	345	GC/MS	35855	95
		serine	Amino acid	Serine family (phosphoglycerate derived)	28	GC/MS	1648	96
		shikimate	Amino acid	Aromatic amino acid metabolism (PEP derived)	83	GC/MS	15144	97
		spermidine	Amino acid	Amines and polyamines	238	LC/MS pos	485	98
		stigmasterol	Lipids	Sterols	739.2	GC/MS	21183	99
		succinate	Carbohydrate	TCA cycle	285	GC/MS	1437	100
		sucrose	Carbohydrate	Sucrose,glucose,fructose metabolism	438	GC/MS	1519	101
		thiamin (Vitamin B1)	Cofactors, Prosthetic Groups, Electron Carriers	Thiamine metabolism	837	LC/MS pos	5341	102
		threitol	Carbohydrate	Amino sugar and nucleotide sugar	346	GC/MS	35854	103
		threonate	Cofactors, Prosthetic Groups, Electron Carriers	Ascorbate metabolism	832	GC/MS	27738	104
		threonine	Amino acid	Aspartate family (OAA derived)	141	LC/MS pos	1284	105
		trans-urocanate	Amino acid	Glutamate family (alpha-ketoglutarate derived)	193	LC/MS pos	607	106
		trigonelline (N'-methylnicotinate)	Cofactors, Prosthetic Groups, Electron Carriers	Nicotinate and nicotinamide metabolism	786	LC/MS pos	32401	107
		trizma acetate	Xenobiotics	Chemicals	1446	GC/MS	20710	108
		tryptamine	Secondary metabolism	Amine derived	1173	LC/MS pos	6104	109
		tryptophan	Amino acid	Aromatic amino acid metabolism (PEP derived)	85	LC/MS pos	54	110
		tyramine	Secondary metabolism	Amine derived	1174	LC/MS pos	1603	111
		tyrosine	Amino acid	Aromatic amino acid metabolism (PEP derived)	87	LC/MS pos	1299	112
		uridine	Nucleotide	Pyrimidine metabolism	967	LC/MS neg	606	113
		valine	Amino acid	Branched Chain Amino Acids (pyruvate derived)	230	LC/MS pos	1649	114
		xylonate	Carbohydrate	Amino sugar and nucleotide sugar	353	GC/MS	35638	115
		xylose	Carbohydrate	Amino sugar and nucleotide sugar	354	GC/MS	15835	116

## Sheet: OrigScale (ROOT)
									SAMPLE_NAME	SDSU-00139	SDSU-00140	SDSU-00141	SDSU-00142	SDSU-00143	SDSU-00144	SDSU-00145	SDSU-00146	SDSU-00147	SDSU-00148	SDSU-00149	SDSU-00150	SDSU-00151	SDSU-00152	SDSU-00153	SDSU-00154	SDSU-00155	SDSU-00156
									CLIENT_IDENTIFIER	19	20	21	22	23	24	25	26	27	28	29	30	31	32	33	34	35	36
									SAMPLE_ID	1426829	1426822	1426821	1426813	1426820	1426819	1426823	1426832	1426827	1426828	1426816	1426830	1426824	1426836	1426815	1426831	1426835	1426814
									PARENT_SAMPLE_ID	1415444	1415445	1415446	1415447	1415448	1415449	1415450	1415451	1415452	1415453	1415454	1415455	1415456	1415457	1415458	1415459	1415460	1415461
									GROUP	Untreated_0_min	Untreated_0_min	Untreated_0_min	Treated_20_min	Treated_20_min	Treated_20_min	Treated_40_min	Treated_40_min	Treated_40_min	Treated_60_min	Treated_60_min	Treated_60_min	Treated_120_min	Treated_120_min	Treated_120_min	Treated_240_min	Treated_240_min	Treated_240_min
									SD_MATRIX	Root	Root	Root	Root	Root	Root	Root	Root	Root	Root	Root	Root	Root	Root	Root	Root	Root	Root
									TIME_POINT	0 min	0 min	0 min	20 min	20 min	20 min	40 min	40 min	40 min	60 min	60 min	60 min	120 min	120 min	120 min	240 min	240 min	240 min
BIOCHEMICAL NAME	SUPER_PATHWAY	SUB_PATHWAY	COMP_ID	PLATFORM	RI	MASS	CAS	PUBCHEM	KEGG	SDSU-00139	SDSU-00140	SDSU-00141	SDSU-00142	SDSU-00143	SDSU-00144	SDSU-00145	SDSU-00146	SDSU-00147	SDSU-00148	SDSU-00149	SDSU-00150	SDSU-00151	SDSU-00152	SDSU-00153	SDSU-00154	SDSU-00155	SDSU-00156
1,2-propanediol	Lipids	Glycerolipids	38002	GC/MS	1041	117	57-55-6;		C00583	685434	645202	720604	886760	793107	948495	1.2213e+06	1185545	2.56504e+06	1019394	1289976	1.6097e+06	3.17451e+06	2116050	2.32688e+06	3.27832e+06	4.06916e+06	3.81299e+06
1,3-dihydroxyacetone	Carbohydrate	Glycolysis	35963	GC/MS	1263	103	96-26-4;62147-49-3;	670	C00184	370200	268511	371941	464170	319729	509802	402549	279091	263132	359653	796243	292096	2776622	259002	446961	3612882	3357518	1.13372e+06
12,13-epoxy-9-keto-10(trans)-octadecenoate	Lipids	Oxylipins	39620	LC/MS Pos	5305.8	311.2	478931-82-7;			156370	117055	192172	212639	183336	154071	205550	176926	129276	235380	299810	205271	392514	430820	280456	1706591	1.50818e+06	2331830
13-HODE + 9-HODE	Lipids	Oxylipins	37752	LC/MS Neg	5270	295.2				318158	351199	411708	662672	580554	465206	530642	659073	580557	842743	871328	726601	2.75335e+06	2.71905e+06	1.88353e+06	1.2069e+06	961207	1.29186e+06
1-palmitoylglycerophosphocholine	Lipids	Phospholipids	33955	LC/MS Pos	5671	496.4	17364-16-8;	86554		89446.5	169850	99863.5	218204	292406	239550	183887	234718	220145	248505	305953	234383	149059	206126	206627	112740	119582	464560
1-palmitoylglycerophosphoethanolamine	Lipids	Phospholipids	35631	LC/MS Neg	5940	452.3		9547069		50619.3	37341.5	63797.6	72333.1	88775.4	137763	93747.4	125306	105736	145593	125798	129785	387156	446981	212369	774085	540576	370222
1-palmitoylglycerophosphoinositol*	Lipids	Phospholipids	35305	LC/MS Neg	5573	571.3				154041	181307	175077	334945	353883	380460	380656	559892	431128	528127	500586	529533	1845808	2098390	740270	1.63158e+06	1136845	1.05444e+06
1-pentylamine	Xenobiotics	Chemicals	43423	LC/MS Pos	1982	88.1	110-58-7;	8060		815157	771358	777265	771047	629088	650672	864646	1279322	852906	1.01184e+06	1087814	984768	1.57446e+06	1.81992e+06	1.03345e+06	1.63523e+06	1.66895e+06	2.03073e+06
1-stearoylglycerol (1-monostearin)	Lipids	Glycerolipids	21188	GC/MS	2186.6	399.4	123-94-4;31566-31-1;	24699	D01947	38431	38103	52844.1	71412	59168	51746	35645	34457	51830	60936	129502	62997	194396	115823	289700	151908	343633	197399
1-stearoylglycerophosphoinositol	Lipids	Lysolipids	19324	LC/MS Neg	5800	599.4	796963-93-4;			24498.4	29380.1	19144.4	22215.2	26190.1	34865	53196.8	36788.4	45928.5	38086.6	53243.9	65507.3	170870	189522	51654.8	108596	88438.1	72973.4
2,3-dihydroxyisovalerate	Amino acid	Branched Chain Amino Acids (pyruvate derived)	38276	GC/MS	1422	131	1756-18-9;	677	C04039					60609.5	52900							165878	149307	94470	102112	209788	163120
2'-deoxyguanosine	Nucleotide	Purine metabolism	1411	LC/MS Neg	1759	266.2	961-07-9;	187790	C00330											5134.9	4907.5	143944	144149	122975	139480	242570	175493
2'-deoxyinosine	Nucleotide	Purine metabolism	15076	LC/MS Neg	1700	251.1	890-38-0;	65058	C05512													34790.4	41622.8	28500.5	50302.1	59009.8	45884.1
2-hydroxyglutarate	Lipids	Free fatty acid	37253	GC/MS	1576	247	40951-21-1;	43	C02630	38654	38158	22596	16326	42329	23862	27446	41967	39540.6	56550	83162	76702	900429	478028	636329	1083011	1.37168e+06	1.29405e+06
2-hydroxypalmitate	Lipids	Free fatty acid	35675	LC/MS Neg	5508	271.3	764-67-0;	92836		46214.1	54935.4	63453.3	116919	83808.8	91621.5	61685.6	89084	82362.5	82550.5	113618	102042	236300	230977	204302	171033	187237	153627
2-palmitoylglycerophosphoethanolamine*	Lipids	Phospholipids	35688	LC/MS Neg	5790	452.3							11118		11019.6	12542	10549.7	14162.8	11651.2	11103.7	15644.5	13158.8	18629.7		45663.6	25217	23635.3
2-pyrrolidinone	Amino acid	Glutamate family (alpha-ketoglutarate derived)	31675	GC/MS	1190.9	142	616-45-5 ;	12025		212999	147562	216276	409990	144111	222857	215385	252997	227450	344606	364258	335829	1.54758e+06	737767	1615220	1.71365e+06	2180036	1753872
3-deoxyoctulosonate	Carbohydrate	Sucrose,glucose,fructose metabolism	33463	GC/MS	1922	283.1	103404-70-2;	4636210		78954	48793	69598		76495	50249.3	41022	34245	61974	94086.3	65543	93874.7	729368	220642	275272	730859	1.00097e+06	911747
3-hydroxy-3-methylglutarate	Lipids	Sterols	531	GC/MS	1598.2	247	503-49-1;	5459993	C03761	282582	264365	290131	431055	377046	372565	610399	662427	674131	758881	986184	848589	683904	354487	477342	2.27848e+06	3.18551e+06	3012627
3-hydroxypyridine	Cofactors, Prosthetic Groups, Electron Carriers	Vitamin B metabolism (B6 or B12)	21169	GC/MS	1187.1	152	109-00-2;	7971		156487	116918	118102	133047	148695	137596	121474	166332	128168	162666	175301	209698	393069	208587	322810	555818	676376	501594
3-methoxytyramine	Secondary metabolism	Amine derived	38630	LC/MS Pos	1717	168.1	1477-68-5;	1669	C05587	1.5705e+06	1.45711e+06	1.59781e+06	1.30812e+06	1266405	1.21248e+06	1.72061e+06	2.07947e+06	1.64361e+06	1944669	2108081	2.09845e+06	6222138	7.48141e+06	5518054	6554704	6.99433e+06	7.82611e+06
3-methyl-2-oxovalerate	Amino acid	Branched Chain Amino Acids (pyruvate derived)	15676	LC/MS Neg	2106	129.2	51829-07-3;	47	C00671		7273.8					11927.6	11063		4454.6			35857	31225.5	18638.6	31458.6	49451.4	38700.6
4-guanidinobutanoate	Amino acid	Serine family (phosphoglycerate derived)	15681	LC/MS Pos	1085	146.1	463-003;463-00-3;	500	C01035	269076	278750	365263	270249	319819	316817	276694	397728	332400	350928	419112	327909	1.44458e+06	1.81356e+06	869259	845580	1.08508e+06	1.51936e+06
4-hydroxy-2-oxoglutaric acid	Amino acid	Glutamate family (alpha-ketoglutarate derived)	40062	GC/MS	1658	333.1	1187-99-1;	599	C01127		16201			16120	10852		24386	21648	16266	22416	36278	727286	312574	403876	719613	888615	1.04994e+06
4-hydroxybutyrate (GHB)	Amino acid	Glutamate family (alpha-ketoglutarate derived)	34585	GC/MS	1277	233.1	502-85-2;	10413	C00989													73651.1	39520.8	41045.3	109808	119973	109265
4-methyl-2-oxopentanoate	Amino acid	Branched Chain Amino Acids (pyruvate derived)	22116	LC/MS Neg	2200	129.2	816-66-0;	70	C00233		12088.4	8312.7		10854.1	12939.9	8339.8				7299.5	10250.8	39002.2	41813.4	24933.1	45703.8	68571.2	32921.1
5-aminovalerate	Amino acid	Glutamate family (alpha-ketoglutarate derived)	18319	GC/MS	1620.8	174	660-88-8;	6992101138	C00431	370939	364154	396767	323147	344132	303803	409269	487148	463281	539919	718000	608238	2.36925e+06	1236782	1.82744e+06	1.64089e+06	2.23616e+06	2655981
5-methylthioadenosine (MTA)	Amino acid	Amines and polyamines	1419	LC/MS Pos	2427	298.1	2457-80-9;	439176	C00170	36986.8	50839.8	51597.8	44984.9	57784.6	49495.4	58278.2	50862.5	57559.4	81265.6	65704.4	63669.5	141794	157426	87722.6	154849	142416	162161
5-oxoproline	Amino acid	Glutathione metabolism	1494	LC/MS Neg	744	128.2	98-79-3;	7405	C01879	109825	182700	101636	63030.1	123517	53396.3	92886.2	344775	130586	173631	192957	182448	444111	398404	516604	172552	206756	426060
9,10-epoxystearate	Lipids	Oxylipins	39627	LC/MS Neg	5386.6	297.4	2443-39-2;	15868				97446.9		61034	133232		149550	128874	91583.4	106265	110270	317222	365900	221564	217483	206402	179895
abscisate	Hormone metabolism	Abscisic acid metabolism	21156	LC/MS Pos	4200	264.9	14375-45-2;	5280896	C06082														36884.1		300695	287510	299209
adenine	Nucleotide	Purine metabolism	554	LC/MS Pos	1003	136.1	73-24-5;	190	C00147	2.90489e+06	3.20715e+06	2.99095e+06	3.48168e+06	3482305	3.41218e+06	3698072	4.05303e+06	3762968	5428421	5.54964e+06	5576561	22087516	28047488	12864571	17421964	17067936	23602538
adenosine	Nucleotide	Purine metabolism	555	LC/MS Pos	1650	268.1	58-61-7;	60961	C00212	70072.4	65674.3	71947.8	59628.3	56384	62098.7	71703.4	70879	64124.6	89439.2	86043.9	70664.6	228471	350938	131504	390629	379947	445701
adipate	Lipids	Free fatty acid	21134	GC/MS	1520	110.9	124-04-9;	196	C06104	40741	57464	65942	99907	99999	130032	77029	102503	66603	74134	139965	102397	335172	324026	310439	483494	640603	580593
alanine	Amino acid	Aspartate family (OAA derived)	1126	GC/MS	1147.6	115.9	56-41-7;	59507311724	C00041	12594622	11601687	13111586	11424433	10513701	10275092	13354924	15392177	13274516	15076552	16184084	15384986	118053408	70544384	88712488	128686200	154724928	147196672
anatabine	secondary metabolismA	Alkaloids	43473	LC/MS Pos	1473.2	161.1	2743-90-0;	11388	C10126	6116245	5604363	6121360	4.82026e+06	4.86704e+06	4.91587e+06	7232890	8439506	7.56029e+06	5.18023e+06	5.17979e+06	5094590	5033969	6.22604e+06	6617403	6.1989e+06	6483187	7147218
arabitol	Carbohydrate	Amino sugar and nucleotide sugar	38075	GC/MS	1687.5	307.1	7643-75-6;	94154	C00474	32171	33697	46061	53552	60322	41903	64879	45232	46863	54903	55543	73280	338266	202707	303796	413677	576299	489529
arabonate	Carbohydrate	Amino sugar and nucleotide sugar	37516	GC/MS	1736	292.1	7643-75-7;	122045		252684	214178	271478	474650	428372	415062	349702	366692	364367	664381	822611	748702	846113	593625	1199717	1.09124e+06	1.29262e+06	1265139
asparagine	Amino acid	Aspartate family (OAA derived)	512	LC/MS Pos	669	133.1	70-47-3;	62676992089	C00152	410446	432047	441046	351780	447714	420540	321086	570164	339688	298637	278222	342533	266221	230156	517103	193127	174728	199172
aspartate	Amino acid	Aspartate family (OAA derived)	15996	GC/MS	1529.7	232	56-84-8;	5960	C00049	8937565	9002129	9430298	14957552	15234269	13299167	13756361	10141514	13026811	9160213	15065085	5.0321e+06	1.78207e+06	586434	1667378	1.49505e+06	1.62197e+06	2.09706e+06
azelate (nonanedioate)	Lipids	Free fatty acid	18362	LC/MS Neg	1322	187.2	123-99-9;	2266	C08261	59165.9	52022.3	66037.3	119915	91738.7	86189.6	78159	106005	89814.6	107564	108331	107433	376545	369971	251426	933583	942836	969480
benzyl alcohol	Secondary metabolism	Benzenoids	22294	GC/MS	1202.4	165	100-51-6;		C00556													482211	371627	388952	622864	1.16689e+06	907252
beta-alanine	Amino acid	Aspartate family (OAA derived)	55	GC/MS	1451.8	174	56-41-7;107-95-9;	2394755801	C00099	338638	288202	361629	264872	256597	258288	398300	566481	384246	626289	626827	686643	2.90699e+06	1.8995e+06	2.60783e+06	2.39203e+06	2807035	2932920
beta-hydroxypyruvate	Amino acid	Serine family (phosphoglycerate derived)	15686	GC/MS	1425.1	221	1113-60-6;3369-79-7;	964	C00168	170619	192704	222136	295219	260119	292030	371910	426679	371728	609956	653082	687171	1.71291e+06	1.045e+06	1.56853e+06	1.57515e+06	2.08212e+06	1.77707e+06
caffeate	Secondary metabolism	Alkaloids	21177	GC/MS	1949.9	396.2	331-39-5;	689043	C01197	12029		4983	15980	9671		12134	16008.4	22781.3	4132	37249.3	15246	58220	49858.6	58443	29369	67741.1	24235
campesterol	Lipids	Sterols	39511	GC/MS	2353	343.4	474-62-4;	173183	C01789	492204	366966	470235	617877	554121	487305	594899	781393	625982	905096	1.2458e+06	986456	3.02492e+06	1.66133e+06	2.30064e+06	4.59582e+06	6078172	4948641
citramalate	Carbohydrate	C5 branched dibasic acid metabolism	22158	GC/MS	1490.7	247	6236-10-8;	1081	C00815	46404	76157	48420	68809	73378	75659	64687	87307	76114	119555	103233	114634	528378	360500	439598	614975	860652	893822
citrate	Carbohydrate	TCA cycle	1564	LC/MS Neg	591	191.1	77-92-9;	311	C00158	1.39152e+06	1.46691e+06	1.55213e+06	1.4725e+06	1.64923e+06	1.4463e+06	2.07797e+06	2266378	2182394	2.08413e+06	2.09363e+06	2265937	4.51901e+06	4360345	4289236	3.24518e+06	3.21382e+06	3.36699e+06
cytidine	Nucleotide	Pyrimidine metabolism	514	LC/MS Neg	1351	242.1	65-46-3;	6175	C00475	42829.8	49180.9	59539.3	59479.6	62956.4	56325.5	76614.1	69966.4	65733	93767.5	122538	104095	895295	774241	478129	931016	950219	1.02344e+06
cytidine-3'-monophosphate (3'-CMP)	Nucleotide	Pyrimidine metabolism	2959	LC/MS Pos	1181	323.9	84-52-6;	256622	C05822	35416.7	45837	31006.6	32884.4	62525.2		51123.3	45013.8	41873.1	60648.1	51941.5	75230.8	491824	435562	164072	276767	224684	375447
dihomo-linoleate (20:2n6)	Lipids	Free fatty acid	17805	LC/MS Neg	5722	307.3	2091-39-6;	6439848	C16525	13246.3	14253.6		37122.8	30325.9	32638.6	21252.4	39989.9	30297.3	38206.9	45865.3	42452	155097	177552	63181.3	159270	92514.3	115080
dimethylglycine	Amino acid	Serine family (phosphoglycerate derived)	5086	GC/MS	1030	57.9	1118-68-9;	6971056673	C01026	295164			482765	244964	305115				472885	512681		4.3372e+06	2.07555e+06	2.80767e+06	4489569	4659512	5.28377e+06
erythritol	Carbohydrate	Amino sugar and nucleotide sugar	20699	GC/MS	1517.5	217	149-32-6;		C00503	261457	211285	247990	434113	363911	362828	387752	520038	418275	499812	540532	661850	3.60072e+06	2.1878e+06	2.24502e+06	1.73281e+06	1718935	2.07136e+06
erythronate*	Carbohydrate	Amino sugar and nucleotide sugar	33477	GC/MS	1546.9	292.1	88759-55-1;	2781043		173712	173917	237464	316579	297512	237368	260453	280221	270168	519825	610452	606236	3238715	1.94373e+06	2.36382e+06	1.5371e+06	1.9649e+06	1.65789e+06
ethanolamine	Lipids	Choline metabolism	1497	GC/MS	1304	174.1	141-43-5;		C00189	19648752	21059132	21683730	28820526	30452932	27702724	31616318	31238070	31884680	46252288	50178016	49191328	129701424	79404992	94468944	150424048	188633728	180066848
fructose	Carbohydrate	Sucrose,glucose,fructose metabolism	577	GC/MS	1758	217	57-48-7;	5984	C00095	337988288	329244960	389503616	532718080	470726368	451105184	554081664	488849216	554552704	666862464	779794688	700237888	1206888448	900132800	1245155072	1143721088	1371649664	1352114560
fructose-6-phosphate	Carbohydrate	Glycolysis	12021	GC/MS	1994.9	315.1	103213-47-4;		C05345	342414	314777	339485	483594	516064	418730	582477	661650		971733	1.03546e+06	1.05891e+06	2.71282e+06	1.28364e+06	2.11816e+06	2.33701e+06	3.67792e+06	3.14275e+06
fumarate	Carbohydrate	TCA cycle	1643	GC/MS	1382.1	245	100-17-8;		C00122	353358	289266	342862	404436	412379	304161	339366	336256	375955	448262	537634	443547	1443696	828980	1.14698e+06	1.60122e+06	1.7875e+06	2.19838e+06
galactinol	Carbohydrate	Sucrose,glucose,fructose metabolism	21034	GC/MS	2226.1	433.3	16908-86-4;		C01235	166986	119554	143289	140190	115648	116985	126556	121312	178403	171879	263321	220899	114522	109038	234886	75924		172404
gamma-aminobutyrate (GABA)	Amino acid	Glutamate family (alpha-ketoglutarate derived)	1416	GC/MS	1539.7	304.1	56-12-2;	6992099119	C00334	6848822	6901231	6.75522e+06	7133432	7.02569e+06	6.39991e+06	8795359	9555120	9335842	12762699	15037856	13662164	47519808	30877598	43170564	43752712	54579696	61165080
gentiobiose	Carbohydrate	Sucrose,glucose,fructose metabolism	27726	GC/MS	2212.9	204	554-91-6;	441422	C08240	4394044	3.2545e+06	4596345	8231419	5.32264e+06	5.63768e+06	6636382	6.33789e+06	7532699	11172718	21478986	12097434	77891224	48269336	71708128	120552456	147667808	132354440
glucoheptose	Carbohydrate	Sucrose,glucose,fructose metabolism	20705	LC/MS Neg	694	209.1	62475-58-5;			334196	464566	332339	368858	496145	305091	233030	351224	258950	660131	683221	723650	2.18554e+06	2.02159e+06	1.16108e+06	367308	369063	542668
gluconate	Carbohydrate	Amino sugar and nucleotide sugar	587	GC/MS	1879.4	333	527-07-1;	10690	C00257	5.99336e+06	5388348	6.08518e+06	9072252	7.86349e+06	7857205	8734986	9710773	13012502	11462756	12741524	12587549	43819448	29430006	39365284	24642788	43034892	31003682
glucono-1,5-lactone	Carbohydrate	Sucrose,glucose,fructose metabolism	32355	GC/MS	1838	275.1	90-80-2;	7027	C00198	1.03588e+06	894095	903525	1.03523e+06	1.2558e+06	1.14293e+06	1.14217e+06	1.48605e+06	1.16419e+06	1.81951e+06	1.67393e+06	2.01191e+06	5443237	3140795	4956205	3295841	2.99997e+06	3.75368e+06
glucosamine	Carbohydrate	Amino sugar and nucleotide sugar	18534	GC/MS	1833	203	66-84-2;	441477	C00329	206440	228277	2.26821e+06	10023347	588863	898174	7372090	924313	1.90413e+06	548819	2454054	1195944	5.48733e+06	2463184	10294241	8503338	23866772	22525658
glucose	Carbohydrate	Glycolysis	20488	GC/MS	1866.8	217.1	50-99-7;	79025	C00031	140225456	140452064	153328720	205851184	195040544	179018304	211656208	209723760	249981536	287054976	314550368	302868160	526658592	389939008	507355328	501088160	613340608	629889088
glucose-6-phosphate (G6P)	Carbohydrate	Glycolysis	31260	GC/MS	2042.7	387.2	103192-55-8;		C00668	831792	785913	859521	1.09367e+06	1.15779e+06	1019553	1.39408e+06	1.50159e+06	1.89437e+06	1.69384e+06	2.19033e+06	1.76942e+06	2250802	1.37294e+06	2.22298e+06	1.68891e+06	2771208	2.3947e+06
glutamate	Amino acid	Glutamate family (alpha-ketoglutarate derived)	57	LC/MS Neg	643	146.1	56-86-0;	611	C00025	100580	93572.5	93792.3	84150.3	94125.1	77211.9	74800.5	92945.1	69661.1	86727.3	83195	100041	147575	151519	140029	171864	181273	209762
glutamine	Amino acid	Glutamate family (alpha-ketoglutarate derived)	1647	GC/MS	1731.4	156	56-85-9;	5961	C00064	50445808	42736260	44077816	43830672	38895856	32967924	48318596	87178840	57509044	71439104	94927984	79033008	305900544	210353408	432764032	308397312	366082784	428169568
glutathione, oxidized (GSSG)	Amino acid	Glutathione metabolism	27727	LC/MS Pos	1535	613.1	103239-24-3;	6535911215652	C00127	52586.1	65034	61100	54208.2	55734.6	45909	47606.8	51198.1	50372.8	89716.3	80163.1	61772.9	476352	685636	330438	748571	744135	803492
glycerate	Carbohydrate	Glycolysis	1572	GC/MS	1360.7	189	600-19-1;	752	C00258	972584	885877	1.06021e+06	1.04312e+06	1.03921e+06	934382	1.2585e+06	1.36676e+06	1.29983e+06	1.70116e+06	1.78569e+06	1.85816e+06	7674864	4.54375e+06	6591766	9238350	10925582	10280521
glycerol	Lipids	Glycerolipids	15122	LC/MS Neg	776	91.1	56-81-5;	753	C00116	131035	135072	132991	154512	167676	158579	170920	194825	182410	223908	276120	212305	604532	631351	404524	415169	456226	500888
glycerol 3-phosphate (G3P)	Lipids	Phospholipids	15365	GC/MS	1719.7	357.1	29849-82-9;	754	C00093	1716096	1.59955e+06	1.84439e+06	2.78917e+06	2.84279e+06	2.34809e+06	3028415	3527127	3.1308e+06	4022942	5430492	4.17106e+06	12614878	7693121	8807701	5.78792e+06	7.64727e+06	8492582
glycine	Amino acid	Serine family (phosphoglycerate derived)	11777	GC/MS	1166	101.9	56-40-6;	5257127750	C00037	2170171	1.89978e+06	2.47209e+06	2.27036e+06	1.66109e+06	1.58526e+06	2.06776e+06	2.53977e+06	2.46512e+06	1700345	2371972	1.75412e+06	708524	713805	1.69933e+06	437587	516591	1.60706e+06
glycolate (hydroxyacetate)	Carbohydrate	Photorespiration	15737	GC/MS	1119	177	79-14-1;	3698251757	C00160	317171	294648	374640	445876	424524	349307	458864	422456	491391	571903	623016	577491	1304363	806736	1.26546e+06	1.57392e+06	1.86203e+06	1.63428e+06
guanine	Nucleotide	Purine metabolism	418	GC/MS	1942.3	352.1	73-40-5;	764	C00242	323489	396309	420258	711423	455596	594480	577564	605782	860754	1064990	1.27398e+06	1.11318e+06	4.14166e+06	2968001	2576521	1762693	2.81794e+06	2199873
guanosine	Nucleotide	Purine metabolism	1573	LC/MS Pos	1676	284	118-00-3;	6802	C00387	243635	227631	223695	221716	235121	227407	294227	307718	298253	456725	433014	427657	4.95978e+06	6.11554e+06	2708508	6212981	6.05806e+06	7071715
histidine	Amino acid	Glutamate family (alpha-ketoglutarate derived)	59	LC/MS Neg	757	154.1	5934-29-2;	7733651426	C00135	70117.7	86144.7	59121.9	58041.8	90883.2	54259.6	61554.6	136087	70113.5	97419.9	90830.5	105815	176209	154223	247445	109383	109991	165939
inosine	Nucleotide	Purine metabolism	1123	LC/MS Neg	1600	267.2	58-63-9;		C00294				5136.8	3099.1	2667.9			2631.9	5644.1	10867.7	6832.1	144495	142931	103513	126962	122639	112350
inositol 1-phosphate (I1P)	Carbohydrate	Inositol metabolism	1481	GC/MS	2057.8	318.1	106032-59-1;		C04006	214559	177426	193144	244454	217331	205513	302381	280803	322956	298609	344157	395558	906893	465100	735820	786658	1.3077e+06	946940
isoleucine	Amino acid	Branched Chain Amino Acids (OAA derived)	1125	LC/MS Pos	1614	132.1	73-32-5;	791	C00407	1.02287e+06	1.10039e+06	1.38042e+06	1.18129e+06	1.23416e+06	1.12452e+06	1.27134e+06	1.50174e+06	1.25225e+06	1.87133e+06	1912393	1.76674e+06	7802562	9583091	7708900	7.84524e+06	8073220	9776515
lactate	Carbohydrate	Glycolysis	527	GC/MS	1102.8	116.9	79-33-4;	612	C00186	17741192	15623210	18241156	16098401	16568847	15192576	20124324	20758324	18191960	18084200	18555008	18510240	30561240	23153836	84599608	29772822	36390204	33331548
lauryl sulfate	Xenobiotics	Chemicals	43446	LC/MS Neg	5336	265.2	151-21-3;	8778	D01045	399638	445544	533016	541528	491721	624068	467360	504527	573092	1.37835e+06	2.10053e+06	1.40701e+06	508515	475133	356016	546130	503732	994606
leucine	Amino acid	Branched Chain Amino Acids (pyruvate derived)	60	LC/MS Pos	1674	132.2	61-90-5;	70457986106	C00123	2590894	2.56437e+06	2.95379e+06	3.15536e+06	2.68171e+06	2693842	3.02551e+06	3431976	3.16874e+06	4.39052e+06	4.43413e+06	4.10024e+06	17577288	20614888	13902499	19662512	20196136	22456958
leucylalanine	Peptide	Dipeptide	40010	LC/MS Pos	1760	203.2	7298-84-2;	259321		53377.4	45045.5		71856.9	31141.6	111394	24272.9	64700.2	91372	92979.5	90971.8	99802.7	271491	265727	137675	198636	213202	261942
leucylleucine	Peptide	Dipeptide	36756	LC/MS Neg	3895	243.2	3303-31-9;	768076992072	C11332			5370.8	6433.9	8038.9	7774.2	6652.4	18365.9		11012.5	21622	10904.3	94995.8	92689.1	68836.3	88812.9	103000	78004.6
linoleate (18:2n6)	Lipids	Free fatty acid	1105	LC/MS Neg	5533	279.3	60-33-3;	5280450	C01595	306331	362368	408045	855352	728643	782629	705636	955100	887967	1.07285e+06	1189001	809361	5.05975e+06	6.25282e+06	2.47088e+06	4655361	3.44476e+06	3.26973e+06
linolenate [alpha or gamma; (18:3n3 or 6)]	Lipids	Free fatty acid	34035	LC/MS Neg	5450	277.3			C06427	100018	126712	143681	211640	209336	201437	222662	250608	205908	323469	265147	166409	1.17032e+06	1.38257e+06	634797	1.13815e+06	962708	815932
malate	Carbohydrate	TCA cycle	1303	GC/MS	1502	233	6915-15-7;	525	C00149	19235190	20355722	20077944	27198066	26817040	23715054	27462410	28446526	27974922	37783600	41992492	40653324	81860408	59617076	79155600	81566784	99162560	95119032
mannitol	Carbohydrate	Sucrose,glucose,fructose metabolism	15335	GC/MS	1839	319.1	69-65-8;	6251	C00392	167748	123114	157552	217348	187133	202561	168008	255396	206074	311008	391544	404774	1.31552e+06	773457	944917	1477346	1816489	1806462
mannosamine	Carbohydrate	Amino sugar and nucleotide sugar	40477	GC/MS	1829.3	203	5505-63-5;	440049	C03570	169541	179836	1189783	5.33354e+06	380359	514590	3668738	539434	1135262	320710	1.71497e+06	802435	3000480	1383171	6.77564e+06	5133985	13556962	11801732
mannose-6-phosphate	Carbohydrate	Sucrose,glucose,fructose metabolism	1470	GC/MS	2035.9	387.2	70442-25-0;104872-94-8;		C00275	102081	110464	114746	154382	180297	144625	156277	231209	261533	246009	334963	289761	594590	296967	455221	382667	596945	628373
methylphosphate	Cofactors, Prosthetic Groups, Electron Carriers	Oxidative phosphorylation	37070	GC/MS	1221	240.9	7023-27-0;	13130		858521	938156	1148814	1.47107e+06	1.25389e+06	1162685	1.28646e+06	1.27549e+06	1.41209e+06	1.84109e+06	2.47391e+06	2.01541e+06	10355653	5.6041e+06	8022927	6.81061e+06	7.68837e+06	7.25919e+06
myo-inositol	Carbohydrate	Inositol metabolism	19934	GC/MS	1924.9	217	87-89-8;		C00137	40488720	38142624	41268732	43310552	40276460	37870940	49488876	52474136	57340272	58904776	63118224	63884924	11576748	8493226	13266371	11733908	14878706	12069778
N-6-trimethyllysine	Amino acid	Aspartate family (OAA derived)	1498	LC/MS Pos	650	189.2	23284-33-5;	159659	C03793	395947	419408	409533	462457	474572	427826	458383	498781	445952	480128	499220	522164	510036	524709	504278	740009	678388	590659
N-acetylglucosamine	Carbohydrate	Amino sugar and nucleotide sugar	15095	GC/MS	1903.3	245	7512-17-6;	24139	C00140	384153	360658	430244	587828	567203	462916	612933	555316	729950	648051	802168	607718	2.24372e+06	1.48187e+06	1.93519e+06	2.07891e+06	2601973	2.71028e+06
nicotinate	Cofactors, Prosthetic Groups, Electron Carriers	Nicotinate and nicotinamide metabolism	1504	GC/MS	1334.1	180	59-67-6;	938	C00253	502288	642537	813030	748903	841257	784193	941012	892374	1.02691e+06	1080940	1.13126e+06	1.15211e+06	2988212	1.93657e+06	2.29766e+06	2.33912e+06	3.25852e+06	2864942
nicotinate ribonucleoside*	Cofactors, Prosthetic Groups, Electron Carriers	Nicotinate and nicotinamide metabolism	33471	LC/MS Pos	1105	256	2625-49-2;	161233	C05841	1.6918e+06	1554244	1.8475e+06	2.05065e+06	1.6368e+06	1.92952e+06	2.16598e+06	1.82741e+06	2133836	2.49856e+06	2.50667e+06	2521019	7751675	8923494	5.4229e+06	3.85316e+06	4.08541e+06	4367791
nicotine	Secondary metabolism	Alkaloids	38666	GC/MS	1392	84	54-11-5;	89594	C00745	24736250	20966300	22227868	25296602	25609128	22378140	26101802	29660862	27774418	32732400	35095784	35031712	82846784	46469104	58361292	61328160	76818648	76361184
N-methyl-4-aminobutyric acid	Amino acid	Glutamate family (alpha-ketoglutarate derived)	39577	LC/MS Pos	749.2	118.1	1119-48-8;	155004270703		979752	1.01065e+06	1.02114e+06	1.82112e+06	1.84648e+06	1.5186e+06	872254	985626	835749	2.46979e+06	2.6526e+06	2.75448e+06	19384298	23213964	11480026	5414310	5.64655e+06	7.03373e+06
oleate (18:1n9)	Lipids	Free fatty acid	1359	LC/MS Neg	5660	281.3	112-80-1;	445639	C00712	908186	867866	960139	1.67254e+06	1.44318e+06	1.72737e+06	1.39224e+06	1.87244e+06	1.79853e+06	2.04455e+06	2.65821e+06	2.05127e+06	7427308	8335478	3.77901e+06	6.80517e+06	4675161	4.65266e+06
palmitate (16:0)	Lipids	Free fatty acid	1336	LC/MS Neg	5619	255.3	57-10-3;	985	C00249	6.74275e+06	6.28682e+06	6856264	11227248	10086835	12372384	9591176	13312310	12358674	13415881	15724920	12712749	36067420	40442664	20690564	27358292	23040288	18884972
pantothenate	Cofactors, Prosthetic Groups, Electron Carriers	CoA metabolism	1508	LC/MS Pos	2218	220.1	137-08-6;	6613	C00864	120894	80096.5	83844.3	108132	92402.9	141990	109706	113915	112858	137197	182668	182480	540384	688799	465015	1010427	971779	1.13446e+06
phenethylamine (isobar with 1-phenylethanamine)	Secondary metabolism	Amine derived	38763	LC/MS Pos	2114.7	122.1			C02455	566107	516233	428436	466846	539687	435094	264249	1.1861e+06	369875	182544	175940	159028	4.37599e+06	5157458	2.93911e+06	3.00587e+06	3.21184e+06	3.88366e+06
phenylalanine	Amino acid	Aromatic amino acid metabolism (PEP derived)	64	LC/MS Pos	2056	166.1	63-91-2;	69256656140	C00079	1.47475e+06	1368403	1.6124e+06	1.60367e+06	1.60516e+06	1.42308e+06	1.8626e+06	2.10985e+06	1.85398e+06	2.51893e+06	2.68842e+06	2.67564e+06	11815781	13560291	8226657	12723638	12885323	15143389
phosphate	Cofactors, Prosthetic Groups, Electron Carriers	Oxidative phosphorylation	11438	GC/MS	1307.7	298.9	7664-38-2 ;	1061	C00009	281183392	295277728	302666400	379132288	356097216	336608928	358240224	364905088	358035136	398842688	474211968	433877888	732586560	551884928	641139968	715799936	844878592	851960832
phosphoethanolamine	Lipids	Phospholipids	1600	GC/MS	1737.8	299.1	1071-23-4;	52323241015	C00346	407286	425300	356495	381204	538657	338633	550359	585340	593451	847486	992443	1087841	2958896	1.77722e+06	2.09159e+06	3.66107e+06	4.30026e+06	4.20607e+06
proline	Amino acid	Glutamate family (alpha-ketoglutarate derived)	1898	LC/MS Pos	796	116.1	147-85-3;	1457426971047	C00148	596539	629831	668756	466114	463806	444302	535865	796912	537497	715718	627819	651449	3106365	3497621	4.31487e+06	3.88559e+06	3886579	4.76099e+06
pseudouridine	Nucleotide	Pyrimidine metabolism	33442	LC/MS Neg	1104	243.1	1445-07-4;		C02067	14384.2	21592.2	14701.8	26078.4	29667.7	19130.3	21664.8	21883.4	24067.9	29952.5	29927.9	31249.3	158694	139850	106798	123078	132806	174343
putrescine	Amino acid	Amines and polyamines	1408	GC/MS	1705.8	174	110-60-1;		C00134	5977754	5.61201e+06	6.65708e+06	4515034	4.90729e+06	4.16371e+06	6.79934e+06	7036586	7483432	9159448	10339460	9859660	25234838	15245793	68610040	50742924	58880012	57948828
pyruvate	Carbohydrate	Glycolysis	599	GC/MS	1130.6	217	127-17-3;	107735	C00022	68218	99368	102237	78150	103485	104270	116171	123802	124691	127496	182491	121286	757911	433143	710224	1.26466e+06	1.36279e+06	1.44593e+06
quinate	Amino acid	Aromatic amino acid metabolism (PEP derived)	18335	GC/MS	1793	345.1	77-95-2;		C00296	8374726	9069832	7.3645e+06	7930519	7.75865e+06	7684773	8741257	10896131	10744963	10839456	14632993	11890242	35572280	25331854	24720866	29487000	34966120	41709552
rhamnose	Carbohydrate	Sucrose,glucose,fructose metabolism	15825	GC/MS	1617.1	204	10030-85-0;	19233	C00507	580311	600477	508470	662446	722146	655204	590554	837178	724879	857706	1015166	881439	3.03525e+06	1.52708e+06	3.33456e+06	3108030	3.84406e+06	3.86373e+06
ribitol	Carbohydrate	Amino sugar and nucleotide sugar	15772	GC/MS	1692.4	217	488-81-3;		C00474	187211	233652	207749	376482	264024	183718	246222	261178	322902	382047	368837	463927	1.4768e+06	1158878	1567170	1.83066e+06	2.46209e+06	2.0229e+06
ribonate	Carbohydrate	Amino sugar and nucleotide sugar	38818	GC/MS	1663.1	246.1	5336-08-3;	5460677	C02994							21075		19365	22353			60147	45398	76034	83338.8	188130	132695
ribose	Carbohydrate	Amino sugar and nucleotide sugar	12080	GC/MS	1639.2	204	50-69-1;	5311110	C00121	2.96279e+06	2.92045e+06	3.02914e+06	4.03857e+06	4.00545e+06	3.68393e+06	4.14604e+06	4.47379e+06	4.33678e+06	6593749	8050689	7.63564e+06	32078314	19909486	20140136	26565362	31801360	31457854
ribulose	Carbohydrate	Amino sugar and nucleotide sugar	35855	GC/MS	1662	306.1	488-84-6;	79021	C00309		22338.8	11415	34193	20834	21675	37765	41742	34207	50927.7	46835.9	48711	261111	162169	336638	265293	367926	297944
sedoheptulose-7-phosphate	Carbohydrate	Calvin cycle and pentose phosphate	35649	GC/MS	2070	691.35	2646-35-7;	616	C05382	4287		4182		5741	3906	6361	9319	5225	10512	17822	16533	103124	57394	61433	46293.1	70688	67661
serine	Amino acid	Serine family (phosphoglycerate derived)	1648	GC/MS	1389.1	204	56-45-1;	59516857581	C00065	7657565	7.30728e+06	8034663	9033122	8973113	7.8425e+06	10519255	11048494	11478449	10848430	13513350	9814517	7.67834e+06	9113458	6009317	6.88015e+06	8.17427e+06	8996293
serylleucine	Peptide	Dipeptide	40066	LC/MS Pos	2106	219.2	6665-16-3;			43316.5	27395.6	37919.7	84692.3	69447.2	77447.2	41405.1	58259.2	57538.5	66395	93671.4	63346.5	346762	430272	224639	272312	300770	313442
spermidine	Amino acid	Amines and polyamines	485	LC/MS Pos	533	146.2	124-20-9;	1102	C00315	138458	122200	133256	166369	182418	146826	188940	231997	226540	209533	255873	236554	862896	1.73266e+06	537169	2328389	2.47028e+06	2.24729e+06
stigmasterol	Lipids	Sterols	21183	GC/MS	2359	255.3	83-48-7;	5280794	C05442	681661	610359	808787	979803	944144	853257	1.03732e+06	1.08594e+06	1.03131e+06	1.37924e+06	1.8634e+06	1.68368e+06	4.66745e+06	2712925	3.90415e+06	7.3352e+06	8.34012e+06	7612818
succinate	Carbohydrate	TCA cycle	1437	GC/MS	1348	247	110-15-6;	1110	C00042	194942	195902	183560	285815	187504	232833	220624	193227	212348	271770	368060	238440	1.07337e+06	567336	844125	2.10521e+06	2.46692e+06	2.89368e+06
sucrose	Carbohydrate	Sucrose,glucose,fructose metabolism	1519	GC/MS	2136.1	361.1	57-50-1;	5988	C00089	672575680	578056064	641998208	516479648	562848384	523393472	750650560	765478784	819621120	787613056	946625856	889735040	1537556864	1119601920	1094371456	2460267520	2894829824	2550597120
syringic acid	Secondary metabolism	Flavonoids	37091	GC/MS	1824	327.2	530-57-4;	10742	C10833				22649.7		25351				35695	81363	50858.7	69513	48991	83849.5	114668	109126	63289
threonate	Cofactors, Prosthetic Groups, Electron Carriers	Ascorbate metabolism	27738	GC/MS	1560.7	292.1	70753-61-6;	151152	C01620	1.3082e+06	1.49989e+06	1.56511e+06	1.32434e+06	1.1769e+06	880163	1.33534e+06	1.43285e+06	1.34365e+06	1.693e+06	1852094	1.81551e+06	12886970	7832728	15119673	9350660	13166029	11228893
threonine	Amino acid	Aspartate family (OAA derived)	1284	LC/MS Pos	713	120.1	72-19-5;	69710196288	C00188	305826	291840	316302	301380	295605	292191	278935	329500	288948	267756	251529	267278	326197	390806	350648	291154	308122	340704
thymidine	Nucleotide	Pyrimidine metabolism	39539	LC/MS Neg	1935	284.8	50-89-5;	5789	C00214	22461.7	16234.6	21670.1	32965.1	20303.7	22188.9	28413.7	23909.3	25224.4	25291.9	28639.3	26199.5	163696	158635	198298	166383	276856	196090
trans-urocanate	Amino acid	Glutamate family (alpha-ketoglutarate derived)	607	LC/MS Pos	1119	139.1	104-98-3;	736715	C00785	105842	112237	106429	95798.3	76276.1	107876	170222	271062	224126	124074	145750	86178.5	429227	509628	926850	122304	316978	184864
trehalose	Carbohydrate	Sucrose,glucose,fructose metabolism	15573	GC/MS	2174.9	361.2	6138-23-4;	7427	C01083	3028546	1689741	8.26784e+06	3.27829e+06	2687153	3598507	3918822	4896008	5203879	7874524	12827298	8945132	16716070	16564718	25847588	58430004	103532448	88961680
triethanolamine	Xenobiotics	Chemicals	22202	GC/MS	1620	262	102-71-6;		C06771	128000	164148	140931	116512	149805	123517	96045	135676	121444	111609	162234	190832	87391	53957.2	250792	493773	651131	588606
tryptophan	Amino acid	Aromatic amino acid metabolism (PEP derived)	54	LC/MS Pos	2445	205.1	73-22-3;	69235166305	C00078	508315	487619	600122	555838	507681	532774	529806	616030	518419	730217	767196	768316	3107931	3.30598e+06	4.20656e+06	3.097e+06	3293741	3.63087e+06
tyramine	Secondary metabolism	Amine derived	1603	LC/MS Pos	1503	138.1	60-19-5;	5610	C00483	372398	255653	250589	121481	136682	122350	114310	318636	137236	100746	128542	147815	1.28234e+06	928864	2.38544e+06	146705	84438.3	127038
tyrosine	Amino acid	Aromatic amino acid metabolism (PEP derived)	1299	LC/MS Pos	1516	182.1	60-18-4;	60576942100	C00082	362058	356765	471592	313432	310939	285851	383594	474637	396064	624008	578226	639840	3.26261e+06	3.79083e+06	3.06105e+06	1.89927e+06	2092294	2.31018e+06
uridine	Nucleotide	Pyrimidine metabolism	606	LC/MS Neg	1430	243.1	58-96-8;	6029	C00299	620562	546588	615997	698171	618450	670282	701046	663276	676843	787040	817007	829458	2.63818e+06	2.67969e+06	1.87731e+06	2.16103e+06	2.25089e+06	2.29195e+06
valine	Amino acid	Branched Chain Amino Acids (pyruvate derived)	1649	LC/MS Pos	1040	118.1	72-18-4;	69710186287	C00183	1.00083e+06	1.20078e+06	1.30709e+06	1.17087e+06	1.11744e+06	1.0979e+06	1.19592e+06	2.31058e+06	1.27417e+06	2.37596e+06	1.86646e+06	2.42737e+06	7.62103e+06	9044383	6.27117e+06	6839482	7276442	9384520
vanillate	Secondary metabolism	Benzenoids	35639	GC/MS	1728	297	121-34-6;	8468	C06672	98987.7	56466	76842	112201	136904	122837	106625	195465	104064	153009	268574	182186	309239	309736	499456	385435	486880	510266
xylonate	Carbohydrate	Amino sugar and nucleotide sugar	35638	GC/MS	1722	292	73686-31-7;	6602431	C05411	248244	239602	247653	470149	400360	353581	339274	320769	362058	609627	776114	750227	3.09662e+06	1998583	2544533	2708527	3385424	3.21619e+06
xylose	Carbohydrate	Amino sugar and nucleotide sugar	15835	GC/MS	1723.9	204	609-06-3;	95259	C00181	1.78865e+06	1.97414e+06	1.89578e+06	2.0643e+06	2.09122e+06	1.81854e+06	2.61143e+06	2.77607e+06	2.70727e+06	4803541	5.14371e+06	5534026	8.32044e+06	4834872	5216130	3.87161e+06	4.45751e+06	3.95359e+06
xylulose	Carbohydrate	Amino sugar and nucleotide sugar	18344	GC/MS	1668	306.1	551-84-8;	5289590	C00310		26046		28228	19373	31653	28504	40529	50687	43382	70663.3	50635	283631	154625	241710	285947	293921	262550

## Sheet: ScaledImpData (ROOT)
									SAMPLE_NAME	SDSU-00139	SDSU-00140	SDSU-00141	SDSU-00142	SDSU-00143	SDSU-00144	SDSU-00145	SDSU-00146	SDSU-00147	SDSU-00148	SDSU-00149	SDSU-00150	SDSU-00151	SDSU-00152	SDSU-00153	SDSU-00154	SDSU-00155	SDSU-00156
									CLIENT_IDENTIFIER	19	20	21	22	23	24	25	26	27	28	29	30	31	32	33	34	35	36
									SAMPLE_ID	1426829	1426822	1426821	1426813	1426820	1426819	1426823	1426832	1426827	1426828	1426816	1426830	1426824	1426836	1426815	1426831	1426835	1426814
									PARENT_SAMPLE_ID	1415444	1415445	1415446	1415447	1415448	1415449	1415450	1415451	1415452	1415453	1415454	1415455	1415456	1415457	1415458	1415459	1415460	1415461
									GROUP	Untreated_0_min	Untreated_0_min	Untreated_0_min	Treated_20_min	Treated_20_min	Treated_20_min	Treated_40_min	Treated_40_min	Treated_40_min	Treated_60_min	Treated_60_min	Treated_60_min	Treated_120_min	Treated_120_min	Treated_120_min	Treated_240_min	Treated_240_min	Treated_240_min
									SD_MATRIX	Root	Root	Root	Root	Root	Root	Root	Root	Root	Root	Root	Root	Root	Root	Root	Root	Root	Root
									TIME_POINT	0 min	0 min	0 min	20 min	20 min	20 min	40 min	40 min	40 min	1 hr	1 hr	1 hr	2 hrs	2 hrs	2 hrs	4 hrs	4 hrs	4 hrs
BIOCHEMICAL NAME	SUPER_PATHWAY	SUB_PATHWAY	COMP_ID	PLATFORM	RI	MASS	CAS	PUBCHEM	KEGG	SDSU-00139	SDSU-00140	SDSU-00141	SDSU-00142	SDSU-00143	SDSU-00144	SDSU-00145	SDSU-00146	SDSU-00147	SDSU-00148	SDSU-00149	SDSU-00150	SDSU-00151	SDSU-00152	SDSU-00153	SDSU-00154	SDSU-00155	SDSU-00156
1,2-propanediol	Lipids	Glycerolipids	38002	GC/MS	1041	117	57-55-6;		C00583	0.545885	0.513843	0.573894	0.706222	0.631636	0.755388	0.972654	0.944177	2.04282	0.811853	1.02735	1.28198	2.5282	1.68524	1.85315	2.61088	3.24071	3.03669
1,3-dihydroxyacetone	Carbohydrate	Glycolysis	35963	GC/MS	1263	103	96-26-4;62147-49-3;	670	C00184	0.955984	0.693387	0.96048	1.19865	0.82565	1.31648	1.03952	0.720709	0.679497	0.928748	2.05617	0.754292	7.17019	0.668833	1.15421	9.32971	8.67027	2.92767
12,13-epoxy-9-keto-10(trans)-octadecenoate	Lipids	Oxylipins	39620	LC/MS Pos	5305.8	311.2	478931-82-7;			0.747846	0.559819	0.919068	1.01695	0.87681	0.73685	0.983048	0.846154	0.618269	1.12571	1.43385	0.981717	1.87721	2.06041	1.34129	8.16183	7.21291	11.1521
13-HODE + 9-HODE	Lipids	Oxylipins	37752	LC/MS Neg	5270	295.2				0.458021	0.505587	0.592696	0.953984	0.835768	0.669712	0.763913	0.948803	0.835771	1.21321	1.25437	1.04602	3.96373	3.91435	2.71153	1.73745	1.38376	1.85976
1-palmitoylglycerophosphocholine	Lipids	Phospholipids	33955	LC/MS Pos	5671	496.4	17364-16-8;	86554		0.421093	0.799615	0.470133	1.02725	1.37658	1.12774	0.865695	1.10499	1.03639	1.1699	1.44035	1.10342	0.701733	0.970392	0.972749	0.53075	0.562962	2.18704
1-palmitoylglycerophosphoethanolamine	Lipids	Phospholipids	35631	LC/MS Neg	5940	452.3		9547069		0.396109	0.292207	0.499233	0.566025	0.694691	1.07803	0.733598	0.980556	0.82741	1.13931	0.984399	1.0156	3.0296	3.49775	1.66184	6.05741	4.23015	2.89709
1-palmitoylglycerophosphoinositol*	Lipids	Phospholipids	35305	LC/MS Neg	5573	571.3				0.299483	0.352493	0.340381	0.651193	0.688011	0.739682	0.740064	1.08853	0.838189	1.02677	0.973227	1.02951	3.58858	4.07964	1.43921	3.17208	2.21023	2.05002
1-pentylamine	Xenobiotics	Chemicals	43423	LC/MS Pos	1982	88.1	110-58-7;	8060		0.816543	0.772669	0.778586	0.772358	0.630157	0.651779	0.866117	1.2815	0.854357	1.01356	1.08966	0.986443	1.57714	1.82301	1.0352	1.63801	1.67179	2.03418
1-stearoylglycerol (1-monostearin)	Lipids	Glycerolipids	21188	GC/MS	2186.6	399.4	123-94-4;31566-31-1;	24699	D01947	0.62019	0.614897	0.852784	1.15243	0.954839	0.835064	0.57523	0.556059	0.83642	0.98337	2.08987	1.01663	3.13712	1.86912	4.67511	2.45145	5.54546	3.18558
1-stearoylglycerophosphoinositol	Lipids	Lysolipids	19324	LC/MS Neg	5800	599.4	796963-93-4;			0.502103	0.602154	0.392371	0.455308	0.536775	0.71457	1.09029	0.753991	0.941319	0.780598	1.09125	1.34259	3.50203	3.88432	1.05868	2.22571	1.81257	1.49561
2,3-dihydroxyisovalerate	Amino acid	Branched Chain Amino Acids (pyruvate derived)	38276	GC/MS	1422	131	1756-18-9;	677	C04039	0.420811	0.420811	0.420811	0.420811	0.482139	0.420811	0.420811	0.420811	0.420811	0.420811	0.420811	0.420811	1.31954	1.18772	0.751494	0.812284	1.66883	1.29759
2'-deoxyguanosine	Nucleotide	Purine metabolism	1411	LC/MS Neg	1759	266.2	961-07-9;	187790	C00330	0.03463	0.03463	0.03463	0.03463	0.03463	0.03463	0.03463	0.03463	0.03463	0.03463	0.036235	0.03463	1.01575	1.0172	0.867782	0.984247	1.71171	1.23838
2'-deoxyinosine	Nucleotide	Purine metabolism	15076	LC/MS Neg	1700	251.1	890-38-0;	65058	C05512	0.651388	0.651388	0.651388	0.651388	0.651388	0.651388	0.651388	0.651388	0.651388	0.651388	0.651388	0.651388	0.795146	0.951304	0.651388	1.14967	1.34869	1.0487
2-hydroxyglutarate	Lipids	Free fatty acid	37253	GC/MS	1576	247	40951-21-1;	43	C02630	0.781844	0.771812	0.457043	0.330222	0.856178	0.482651	0.555143	0.848856	0.799778	1.14382	1.6821	1.55143	18.2127	9.66895	12.8709	21.9058	27.7447	26.1744
2-hydroxypalmitate	Lipids	Free fatty acid	35675	LC/MS Neg	5508	271.3	764-67-0;	92836		0.477262	0.56733	0.655295	1.20745	0.865511	0.946194	0.637041	0.91999	0.850575	0.852517	1.17335	1.05381	2.44032	2.38535	2.10987	1.76629	1.93363	1.58653
2-palmitoylglycerophosphoethanolamine*	Lipids	Phospholipids	35688	LC/MS Neg	5790	452.3				0.801727	0.801727	0.801727	0.84491	0.801727	0.837435	0.95313	0.801727	1.0763	0.885431	0.843828	1.1889	1	1.41576	0.801727	3.4702	1.91636	1.79616
2-pyrrolidinone	Amino acid	Glutamate family (alpha-ketoglutarate derived)	31675	GC/MS	1190.9	142	616-45-5 ;	12025		0.626067	0.433728	0.635699	1.20508	0.423585	0.655042	0.63308	0.743633	0.668543	1.0129	1.07066	0.987101	4.5488	2.16852	4.74761	5.03691	6.40777	5.15515
3-deoxyoctulosonate	Carbohydrate	Sucrose,glucose,fructose metabolism	33463	GC/MS	1922	283.1	103404-70-2;	4636210		1	0.617993	0.881501	0.433734	0.968855	0.636438	0.519568	0.433734	0.784938	1.19166	0.830142	1.18898	9.23789	2.79456	3.48649	9.25677	12.6779	11.5478
3-hydroxy-3-methylglutarate	Lipids	Sterols	531	GC/MS	1598.2	247	503-49-1;	5459993	C03761	0.444023	0.415399	0.455885	0.677319	0.592454	0.585414	0.959124	1.04088	1.05927	1.19244	1.5496	1.33339	1.07462	0.557008	0.750051	3.5802	5.00542	4.73376
3-hydroxypyridine	Cofactors, Prosthetic Groups, Electron Carriers	Vitamin B metabolism (B6 or B12)	21169	GC/MS	1187.1	152	109-00-2;	7971		0.951293	0.710751	0.717949	0.8088	0.903925	0.836454	0.738447	1.01114	0.77914	0.988856	1.06566	1.27477	2.38949	1.26801	1.96238	3.37885	4.11173	3.04922
3-methoxytyramine	Secondary metabolism	Amine derived	38630	LC/MS Pos	1717	168.1	1477-68-5;	1669	C05587	0.780539	0.724182	0.794111	0.650137	0.629403	0.602603	0.855145	1.0335	0.816874	0.966501	1.04772	1.04293	3.0924	3.71826	2.74247	3.25769	3.47618	3.88958
3-methyl-2-oxovalerate	Amino acid	Branched Chain Amino Acids (pyruvate derived)	15676	LC/MS Neg	2106	129.2	51829-07-3;	47	C00671	0.178668	0.291746	0.178668	0.178668	0.178668	0.178668	0.478404	0.443727	0.178668	0.178668	0.178668	0.178668	1.43819	1.25242	0.747575	1.26177	1.98344	1.55224
4-guanidinobutanoate	Amino acid	Serine family (phosphoglycerate derived)	15681	LC/MS Pos	1085	146.1	463-003;463-00-3;	500	C01035	0.751408	0.778424	1.02002	0.754684	0.893111	0.884728	0.772684	1.11068	0.928244	0.979984	1.17039	0.915703	4.03408	5.06448	2.42745	2.36133	3.03014	4.24289
4-hydroxy-2-oxoglutaric acid	Amino acid	Glutamate family (alpha-ketoglutarate derived)	40062	GC/MS	1658	333.1	1187-99-1;	599	C01127	0.357774	0.534122	0.357774	0.357774	0.531452	0.357774	0.357774	0.803969	0.713702	0.536265	0.739021	1.19603	23.9775	10.3051	13.3152	23.7245	29.2963	34.6148
4-hydroxybutyrate (GHB)	Amino acid	Glutamate family (alpha-ketoglutarate derived)	34585	GC/MS	1277	233.1	502-85-2;	10413	C00989	0.432119	0.432119	0.432119	0.432119	0.432119	0.432119	0.432119	0.432119	0.432119	0.432119	0.432119	0.432119	0.805299	0.432119	0.448788	1.20064	1.31178	1.1947
4-methyl-2-oxopentanoate	Amino acid	Branched Chain Amino Acids (pyruvate derived)	22116	LC/MS Neg	2200	129.2	816-66-0;	70	C00233	0.564103	0.934191	0.642404	0.564103	0.838807	1	0.644505	0.564103	0.564103	0.564103	0.564103	0.792184	3.0141	3.23135	1.92683	3.532	5.2992	2.54415
5-aminovalerate	Amino acid	Glutamate family (alpha-ketoglutarate derived)	18319	GC/MS	1620.8	174	660-88-8;	6992101138	C00431	0.722327	0.709115	0.772622	0.629262	0.670126	0.591594	0.796967	0.94862	0.902144	1.05138	1.39816	1.18442	4.61363	2.40838	3.55855	3.19529	4.35447	5.17197
5-methylthioadenosine (MTA)	Amino acid	Amines and polyamines	1419	LC/MS Pos	2427	298.1	2457-80-9;	439176	C00170	0.606602	0.833796	0.846229	0.737773	0.947694	0.811747	0.95579	0.834168	0.944001	1.33279	1.07758	1.04421	2.32548	2.58186	1.43869	2.53959	2.33569	2.65951
5-oxoproline	Amino acid	Glutathione metabolism	1494	LC/MS Neg	744	128.2	98-79-3;	7405	C01879	0.616857	1.02618	0.570862	0.354023	0.69376	0.299913	0.521717	1.93651	0.733465	0.975239	1.08379	1.02476	2.49445	2.23773	2.90162	0.969179	1.16129	2.39306
9,10-epoxystearate	Lipids	Oxylipins	39627	LC/MS Neg	5386.6	297.4	2443-39-2;	15868		0.431669	0.431669	0.689202	0.431669	0.431669	0.942297	0.431669	1.0577	0.911475	0.647732	0.751568	0.779892	2.24358	2.58786	1.56703	1.53817	1.4598	1.27232
abscisate	Hormone metabolism	Abscisic acid metabolism	21156	LC/MS Pos	4200	264.9	14375-45-2;	5280896	C06082	0.12573	0.12573	0.12573	0.12573	0.12573	0.12573	0.12573	0.12573	0.12573	0.12573	0.12573	0.12573	0.12573	0.12573	0.12573	1.025	0.980061	1.01994
adenine	Nucleotide	Purine metabolism	554	LC/MS Pos	1003	136.1	73-24-5;	190	C00147	0.612752	0.676511	0.630905	0.73442	0.734551	0.719758	0.780064	0.854939	0.793753	1.14506	1.17063	1.17631	4.6591	5.91629	2.71363	3.67496	3.60028	4.97867
adenosine	Nucleotide	Purine metabolism	555	LC/MS Pos	1650	268.1	58-61-7;	60961	C00212	0.975591	0.914359	1.0017	0.830182	0.785013	0.864576	0.998298	0.986822	0.892782	1.24523	1.19796	0.983836	3.18092	4.88598	1.83088	5.43858	5.28986	6.20532
adipate	Lipids	Free fatty acid	21134	GC/MS	1520	110.9	124-04-9;	196	C06104	0.397667	0.560898	0.643651	0.975178	0.976076	1.26922	0.751869	1.00052	0.650102	0.723612	1.36618	0.999483	3.27157	3.16277	3.03015	4.71932	6.25283	5.66709
alanine	Amino acid	Aspartate family (OAA derived)	1126	GC/MS	1147.6	115.9	56-41-7;	59507311724	C00041	0.82692	0.761727	0.860862	0.750089	0.690294	0.674627	0.876839	1.0106	0.871559	0.989875	1.06259	1.01012	7.75098	4.6317	5.82456	8.44909	10.1587	9.66443
anatabine	Secondary metabolism	Alkaloids	43473	LC/MS Pos	1473.2	161.1	2743-90-0;	11388	C10126	0.999582	0.915925	1.00042	0.787779	0.795424	0.803405	1.18208	1.37927	1.23558	0.846608	0.846536	0.832612	0.822705	1.01753	1.08149	1.01309	1.05955	1.16807
arabitol	Carbohydrate	Amino sugar and nucleotide sugar	38075	GC/MS	1687.5	307.1	7643-75-6;	94154	C00474	0.555319	0.58166	0.79508	0.924386	1.04125	0.723307	1.11991	0.780771	0.808924	0.947706	0.958754	1.26492	5.83896	3.49903	5.24397	7.14068	9.94777	8.44999
arabonate	Carbohydrate	Amino sugar and nucleotide sugar	37516	GC/MS	1736	292.1	7643-75-7;	122045		0.47307	0.400979	0.508256	0.888629	0.801988	0.777069	0.654705	0.686513	0.68216	1.24384	1.54007	1.4017	1.58407	1.11137	2.24608	2.04299	2.42001	2.36856
asparagine	Amino acid	Aspartate family (OAA derived)	512	LC/MS Pos	669	133.1	70-47-3;	62676992089	C00152	1.20327	1.26659	1.29297	1.03128	1.31252	1.23285	0.941296	1.67149	0.99583	0.875485	0.815636	1.00417	0.780454	0.674725	1.51594	0.56617	0.512232	0.583892
aspartate	Amino acid	Aspartate family (OAA derived)	15996	GC/MS	1529.7	232	56-84-8;	5960	C00049	0.984186	0.991296	1.03845	1.64709	1.67757	1.46448	1.51482	1.11676	1.43449	1.0087	1.65894	0.554125	0.196237	0.064577	0.183608	0.164632	0.178608	0.230924
azelate (nonanedioate)	Lipids	Free fatty acid	18362	LC/MS Neg	1322	187.2	123-99-9;	2266	C08261	0.550388	0.483935	0.614308	1.1155	0.853395	0.801775	0.72707	0.986107	0.835496	1.00061	1.00774	0.999393	3.50279	3.44163	2.33888	8.68461	8.77069	9.01854
benzyl alcohol	Secondary metabolism	Benzenoids	22294	GC/MS	1202.4	165	100-51-6;		C00556	0.672582	0.672582	0.672582	0.672582	0.672582	0.672582	0.672582	0.672582	0.672582	0.672582	0.672582	0.672582	0.872721	0.672582	0.703937	1.12728	2.11187	1.64197
beta-alanine	Amino acid	Aspartate family (OAA derived)	55	GC/MS	1451.8	174	56-41-7;107-95-9;	2394755801	C00099	0.567818	0.483249	0.606369	0.444129	0.430254	0.43309	0.667857	0.949858	0.644291	1.05014	1.05105	1.15134	4.87435	3.18503	4.37273	4.01089	4.70675	4.91783
beta-hydroxypyruvate	Amino acid	Serine family (phosphoglycerate derived)	15686	GC/MS	1425.1	221	1113-60-6;3369-79-7;	964	C00168	0.329178	0.371788	0.428571	0.569572	0.501853	0.563419	0.717534	0.8232	0.717181	1.1768	1.26	1.32577	3.30476	2.01613	3.0262	3.03897	4.01708	3.42853
caffeate	Secondary metabolism	Alkaloids	21177	GC/MS	1949.9	396.2	331-39-5;	689043	C01197	0.620216	0.213046	0.256924	0.82393	0.498637	0.213046	0.62563	0.825395	1.1746	0.213046	1.92058	0.786085	3.00183	2.57071	3.01333	1.51427	3.49274	1.24956
campesterol	Lipids	Sterols	39511	GC/MS	2353	343.4	474-62-4;	173183	C01789	0.583703	0.435184	0.557649	0.732737	0.65713	0.577892	0.705489	0.92665	0.742349	1.07335	1.47739	1.16983	3.58724	1.97017	2.72832	5.45017	7.20808	5.86857
citramalate	Carbohydrate	C5 branched dibasic acid metabolism	22158	GC/MS	1490.7	247	6236-10-8;	1081	C00815	0.487079	0.799381	0.50824	0.722253	0.770211	0.794153	0.678986	0.916417	0.798929	1.25491	1.08358	1.20325	5.54611	3.78398	4.61423	6.45507	9.03382	9.38198
citrate	Carbohydrate	TCA cycle	1564	LC/MS Neg	591	191.1	77-92-9;	311	C00158	0.650845	0.686111	0.72597	0.688721	0.771385	0.676469	0.971917	1.06004	1.02076	0.974796	0.979243	1.05983	2.11365	2.03944	2.00618	1.51785	1.50318	1.57482
cytidine	Nucleotide	Pyrimidine metabolism	514	LC/MS Neg	1351	242.1	65-46-3;	6175	C00475	0.502751	0.577303	0.698893	0.698193	0.739005	0.661169	0.899323	0.821291	0.771598	1.10068	1.43839	1.2219	10.5093	9.08832	5.61245	10.9286	11.154	12.0135
cytidine-3'-monophosphate (3'-CMP)	Nucleotide	Pyrimidine metabolism	2959	LC/MS Pos	1181	323.9	84-52-6;	256622	C05822	0.583971	0.755787	0.511254	0.542216	1.03095	0.511254	0.84295	0.742214	0.690427	1	0.856441	1.24045	8.10948	7.18179	2.70531	4.56349	3.70472	6.19059
dihomo-linoleate (20:2n6)	Lipids	Free fatty acid	17805	LC/MS Neg	5722	307.3	2091-39-6;	6439848	C16525	0.331242	0.356429	0.331242	0.928303	0.758339	0.816171	0.531444	1	0.757622	0.955413	1.14692	1.06157	3.8784	4.43991	1.57993	3.98277	2.31344	2.87771
dimethylglycine	Amino acid	Serine family (phosphoglycerate derived)	5086	GC/MS	1030	57.9	1118-68-9;	6971056673	C01026	0.228082	0.189291	0.189291	0.373047	0.189291	0.235771	0.189291	0.189291	0.189291	0.365412	0.396164	0.189291	3.35148	1.60384	2.16957	3.46922	3.60054	4.08292
erythritol	Carbohydrate	Amino sugar and nucleotide sugar	20699	GC/MS	1517.5	217	149-32-6;		C00503	0.512736	0.414346	0.486325	0.851327	0.713655	0.711532	0.760411	1.01983	0.820267	0.980168	1.06002	1.29794	7.06127	4.29044	4.40265	3.39816	3.37096	4.06208
erythronate*	Carbohydrate	Amino sugar and nucleotide sugar	33477	GC/MS	1546.9	292.1	88759-55-1;	2781043		0.415377	0.415868	0.56782	0.757	0.711408	0.567593	0.622791	0.670061	0.646024	1.243	1.45971	1.44963	7.74438	4.64781	5.65233	3.67549	4.69846	3.96434
ethanolamine	Lipids	Choline metabolism	1497	GC/MS	1304	174.1	141-43-5;		C00189	0.502931	0.539031	0.555018	0.737692	0.779476	0.709081	0.809254	0.799572	0.816123	1.18388	1.28436	1.2591	3.31985	2.03246	2.41804	3.85027	4.82828	4.609
fructose	Carbohydrate	Sucrose,glucose,fructose metabolism	577	GC/MS	1758	217	57-48-7;	5984	C00095	0.553437	0.53912	0.637791	0.872297	0.770788	0.73866	0.907278	0.800464	0.908049	1.09195	1.27687	1.1466	1.97621	1.47392	2.03887	1.87278	2.246	2.21401
fructose-6-phosphate	Carbohydrate	Glycolysis	12021	GC/MS	1994.9	315.1	103213-47-4;		C05345	0.352375	0.323934	0.34936	0.497662	0.531076	0.430911	0.599421	0.680897	0.323934	1	1.06558	1.08971	2.79173	1.32098	2.17978	2.405	3.78491	3.23417
fumarate	Carbohydrate	TCA cycle	1643	GC/MS	1382.1	245	100-17-8;		C00122	0.825674	0.675914	0.801149	0.945024	0.963585	0.710717	0.792978	0.785711	0.878475	1.04743	1.25626	1.03642	3.37341	1.93704	2.68009	3.74149	4.17676	5.13685
galactinol	Carbohydrate	Sucrose,glucose,fructose metabolism	21034	GC/MS	2226.1	433.3	16908-86-4;		C01235	1.19115	0.852804	1.02211	1	0.824941	0.834479	0.902753	0.865342	1.27259	1.22605	1.87832	1.57572	0.816908	0.77779	1.67549	0.541581	0.541581	1.22979
gamma-aminobutyrate (GABA)	Amino acid	Glutamate family (alpha-ketoglutarate derived)	1416	GC/MS	1539.7	304.1	56-12-2;	6992099119	C00334	0.613754	0.61845	0.605366	0.639259	0.629604	0.573525	0.788192	0.856277	0.836627	1.14372	1.34761	1.22433	4.25846	2.76708	3.86871	3.92088	4.89113	5.48128
gentiobiose	Carbohydrate	Sucrose,glucose,fructose metabolism	27726	GC/MS	2212.9	204	554-91-6;	441422	C08240	0.452898	0.335444	0.473749	0.848419	0.548609	0.58108	0.684017	0.653251	0.776401	1.15158	2.21386	1.24689	8.02831	4.97516	7.39102	12.4254	15.2202	13.6419
glucoheptose	Carbohydrate	Sucrose,glucose,fructose metabolism	20705	LC/MS Neg	694	209.1	62475-58-5;			0.801784	1.11456	0.797329	0.884943	1.19033	0.731959	0.559072	0.842638	0.621259	1.58375	1.63915	1.73614	5.24343	4.85008	2.7856	0.881225	0.885437	1.30194
gluconate	Carbohydrate	Amino sugar and nucleotide sugar	587	GC/MS	1879.4	333	527-07-1;	10690	C00257	0.498402	0.44809	0.506037	0.75444	0.65392	0.653398	0.726393	0.807539	1.08211	0.953232	1.05957	1.04677	3.64398	2.44737	3.27358	2.04927	3.57874	2.57824
glucono-1,5-lactone	Carbohydrate	Sucrose,glucose,fructose metabolism	32355	GC/MS	1838	275.1	90-80-2;	7027	C00198	0.655623	0.565887	0.571855	0.655215	0.794816	0.723381	0.722897	0.940542	0.736836	1.15159	1.05946	1.27337	3.44511	1.98786	3.13686	2.08599	1.89873	2.37576
glucosamine	Carbohydrate	Amino sugar and nucleotide sugar	18534	GC/MS	1833	203	66-84-2;	441477	C00329	0.087433	0.096681	0.960645	4.24514	0.249399	0.3804	3.12227	0.39147	0.806448	0.232439	1.03936	0.506513	2.32403	1.04322	4.35987	3.60138	10.1082	9.5402
glucose	Carbohydrate	Glycolysis	20488	GC/MS	1866.8	217.1	50-99-7;	79025	C00031	0.522219	0.523063	0.571018	0.766619	0.726359	0.666689	0.788238	0.781041	0.930967	1.06903	1.17143	1.12792	1.96135	1.45219	1.88946	1.86612	2.28417	2.3458
glucose-6-phosphate (G6P)	Carbohydrate	Glycolysis	31260	GC/MS	2042.7	387.2	103192-55-8;		C00668	0.521419	0.492658	0.538801	0.685581	0.725773	0.639119	0.873896	0.941288	1.18751	1.0618	1.37304	1.10918	1.41094	0.860645	1.3935	1.05871	1.73716	1.50115
glutamate	Amino acid	Glutamate family (alpha-ketoglutarate derived)	57	LC/MS Neg	643	146.1	56-86-0;	611	C00025	1.07047	0.99589	0.998229	0.89561	1.00177	0.821764	0.7961	0.989212	0.741401	0.923037	0.885443	1.06474	1.57064	1.61262	1.49033	1.82914	1.92929	2.2325
glutamine	Amino acid	Glutamate family (alpha-ketoglutarate derived)	1647	GC/MS	1731.4	156	56-85-9;	5961	C00064	0.6705	0.568029	0.58586	0.582575	0.516984	0.438193	0.642227	1.15874	0.764381	0.949533	1.26174	1.05047	4.06588	2.79591	5.75208	4.09906	4.86579	5.69102
glutathione, oxidized (GSSG)	Amino acid	Glutathione metabolism	27727	LC/MS Pos	1535	613.1	103239-24-3;	6535911215652	C00127	0.829388	1.02572	0.96367	0.854972	0.879046	0.724077	0.750855	0.807497	0.79448	1.41501	1.26433	0.974283	7.51303	10.8139	5.21168	11.8065	11.7365	12.6727
glycerate	Carbohydrate	Glycolysis	1572	GC/MS	1360.7	189	600-19-1;	752	C00258	0.634034	0.57751	0.69116	0.68002	0.677467	0.609131	0.820428	0.891003	0.847371	1.109	1.1641	1.21135	5.0033	2.9621	4.29722	6.02255	7.12247	6.70195
glycerol	Lipids	Glycerolipids	15122	LC/MS Neg	776	91.1	56-81-5;	753	C00116	0.643702	0.663533	0.65331	0.759028	0.823697	0.779007	0.839631	0.957066	0.896075	1.09993	1.35642	1.04293	2.96972	3.10147	1.9872	2.03949	2.24118	2.46058
glycerol 3-phosphate (G3P)	Lipids	Phospholipids	15365	GC/MS	1719.7	357.1	29849-82-9;	754	C00093	0.454591	0.423719	0.488576	0.738845	0.75305	0.622006	0.802222	0.93433	0.829342	1.06567	1.43853	1.10491	3.34166	2.03789	2.33314	1.53321	2.02575	2.24967
glycine	Amino acid	Serine family (phosphoglycerate derived)	11777	GC/MS	1166	101.9	56-40-6;	5257127750	C00037	1.25645	1.0999	1.43125	1.31445	0.961705	0.917802	1.19715	1.47043	1.42721	0.984434	1.37328	1.01557	0.410208	0.413266	0.983845	0.253346	0.299086	0.930427
glycolate (hydroxyacetate)	Carbohydrate	Photorespiration	15737	GC/MS	1119	177	79-14-1;	3698251757	C00160	0.596582	0.554218	0.704678	0.838669	0.798507	0.657029	0.863098	0.794618	0.92428	1.07572	1.17186	1.08623	2.45344	1.51743	2.38026	2.96046	3.50238	3.074
guanine	Nucleotide	Purine metabolism	418	GC/MS	1942.3	352.1	73-40-5;	764	C00242	0.335962	0.41159	0.436462	0.738855	0.473164	0.617403	0.599835	0.629141	0.893945	1.10606	1.3231	1.15611	4.30136	3.08244	2.67587	1.83066	2.92659	2.2847
guanosine	Nucleotide	Purine metabolism	1573	LC/MS Pos	1676	284	118-00-3;	6802	C00387	0.662614	0.619088	0.608384	0.603002	0.639459	0.618479	0.800211	0.836901	0.81116	1.24216	1.17767	1.1631	13.4891	16.6325	7.36634	16.8975	16.4761	19.233
histidine	Amino acid	Glutamate family (alpha-ketoglutarate derived)	59	LC/MS Neg	757	154.1	5934-29-2;	7733651426	C00135	0.744733	0.914958	0.627944	0.616473	0.965286	0.5763	0.653782	1.44541	0.744687	1.03471	0.964727	1.12388	1.87155	1.63803	2.62816	1.16177	1.16823	1.76247
inosine	Nucleotide	Purine metabolism	1123	LC/MS Neg	1600	267.2	58-63-9;		C00294	0.242177	0.242177	0.242177	0.472664	0.285164	0.245493	0.242177	0.242177	0.242177	0.519345	1	0.62866	13.2959	13.1519	9.52488	11.6825	11.2847	10.338
inositol 1-phosphate (I1P)	Carbohydrate	Inositol metabolism	1481	GC/MS	2057.8	318.1	106032-59-1;		C04006	0.686217	0.567457	0.617727	0.781829	0.695083	0.657286	0.967098	0.898084	1.0329	0.955032	1.10071	1.2651	2.90049	1.48752	2.35335	2.51594	4.18237	3.02857
isoleucine	Amino acid	Branched Chain Amino Acids (OAA derived)	1125	LC/MS Pos	1614	132.1	73-32-5;	791	C00407	0.6259	0.673333	0.844684	0.722835	0.755187	0.688099	0.777937	0.918921	0.766258	1.14508	1.1702	1.08108	4.77443	5.86394	4.71711	4.80054	4.94004	5.9823
lactate	Carbohydrate	Glycolysis	527	GC/MS	1102.8	116.9	79-33-4;	612	C00186	0.957295	0.843011	0.984273	0.868652	0.894037	0.819775	1.08589	1.1201	0.981618	0.975804	1.00121	0.998792	1.64905	1.24936	4.5649	1.60651	1.96358	1.79853
lauryl sulfate	Xenobiotics	Chemicals	43446	LC/MS Neg	5336	265.2	151-21-3;	8778	D01045	0.767406	0.855557	1.02352	1.03987	0.944227	1.19837	0.897449	0.968818	1.10048	2.64677	4.03355	2.70182	0.976477	0.912374	0.683639	1.0487	0.967291	1.90989
leucine	Amino acid	Branched Chain Amino Acids (pyruvate derived)	60	LC/MS Pos	1674	132.2	61-90-5;	70457986106	C00123	0.68795	0.680906	0.784308	0.837831	0.712063	0.715285	0.803353	0.911279	0.841383	1.1658	1.17738	1.08872	4.66723	5.47379	3.69148	5.22091	5.3626	5.96291
leucylalanine	Peptide	Dipeptide	40010	LC/MS Pos	1760	203.2	7298-84-2;	259321		0.574077	0.484467	0.261057	0.772825	0.33493	1.19805	0.261057	0.695854	0.982711	1	0.978407	1.07338	2.9199	2.85791	1.4807	2.13634	2.293	2.8172
leucylleucine	Peptide	Dipeptide	36756	LC/MS Neg	3895	243.2	3303-31-9;	768076992072	C11332	0.29243	0.29243	0.29243	0.350316	0.437707	0.423294	0.362215	1	0.29243	0.599615	1.17728	0.593725	5.17239	5.04679	3.74804	4.83574	5.60819	4.24724
linoleate (18:2n6)	Lipids	Free fatty acid	1105	LC/MS Neg	5533	279.3	60-33-3;	5280450	C01595	0.332415	0.393223	0.44279	0.928183	0.790685	0.849268	0.76572	1.03642	0.963575	1.1642	1.29024	0.878277	5.49058	6.78524	2.68127	5.05175	3.73807	3.54814
linolenate [alpha or gamma; (18:3n3 or 6)]	Lipids	Free fatty acid	34035	LC/MS Neg	5450	277.3			C06427	0.42267	0.535477	0.607186	0.894376	0.88464	0.851257	0.94095	1.05905	0.87015	1.36696	1.12049	0.703233	4.9457	5.84263	2.6826	4.80976	4.06833	3.44807
malate	Carbohydrate	TCA cycle	1303	GC/MS	1502	233	6915-15-7;	525	C00149	0.580859	0.614697	0.606308	0.82132	0.809814	0.716141	0.829303	0.859021	0.844779	1.14098	1.26808	1.22764	2.472	1.8003	2.39032	2.46313	2.99449	2.87238
mannitol	Carbohydrate	Sucrose,glucose,fructose metabolism	15335	GC/MS	1839	319.1	69-65-8;	6251	C00392	0.592326	0.434721	0.556324	0.767466	0.660776	0.715253	0.593244	0.901816	0.727657	1.09818	1.38256	1.42928	4.64517	2.73111	3.33655	5.21658	6.41411	6.37871
mannosamine	Carbohydrate	Amino sugar and nucleotide sugar	40477	GC/MS	1829.3	203	5505-63-5;	440049	C03570	0.131787	0.13979	0.924838	4.14585	0.295659	0.399999	2.85177	0.419311	0.882458	0.249293	1.33308	0.623746	2.33232	1.07516	5.26682	3.99073	10.5381	9.17368
mannose-6-phosphate	Carbohydrate	Sucrose,glucose,fructose metabolism	1470	GC/MS	2035.9	387.2	70442-25-0;104872-94-8;		C00275	0.402256	0.43529	0.452164	0.608352	0.710471	0.569904	0.615819	0.911095	1.03059	0.969414	1.31994	1.14182	2.34302	1.17022	1.79383	1.50792	2.3523	2.47614
methylphosphate	Cofactors, Prosthetic Groups, Electron Carriers	Oxidative phosphorylation	37070	GC/MS	1221	240.9	7023-27-0;	13130		0.518406	0.566493	0.693696	0.888283	0.757146	0.702071	0.776812	0.770186	0.852671	1.11172	1.49384	1.21698	6.25312	3.38396	4.84453	4.11249	4.64252	4.38336
myo-inositol	Carbohydrate	Inositol metabolism	19934	GC/MS	1924.9	217	87-89-8;		C00137	1.00263	0.944531	1.02194	1.07251	0.997372	0.937804	1.2255	1.29943	1.41993	1.45867	1.56301	1.58199	0.286677	0.210319	0.328517	0.290568	0.368444	0.298886
N-6-trimethyllysine	Amino acid	Aspartate family (OAA derived)	1498	LC/MS Pos	650	189.2	23284-33-5;	159659	C03793	0.808956	0.85689	0.836714	0.944842	0.969595	0.874087	0.936518	1.01906	0.911121	0.980945	1.01995	1.06683	1.04205	1.07203	1.03029	1.51191	1.38601	1.20677
N-acetylglucosamine	Carbohydrate	Amino sugar and nucleotide sugar	15095	GC/MS	1903.3	245	7512-17-6;	24139	C00140	0.609291	0.572026	0.682394	0.932332	0.899619	0.734214	0.972151	0.880766	1.15775	1.02785	1.27229	0.963879	3.55868	2.35033	3.06933	3.29728	4.12689	4.29867
nicotinate	Cofactors, Prosthetic Groups, Electron Carriers	Nicotinate and nicotinamide metabolism	1504	GC/MS	1334.1	180	59-67-6;	938	C00253	0.476589	0.609662	0.771432	0.710586	0.798214	0.74407	0.892866	0.846716	0.974366	1.02563	1.07338	1.09316	2.83532	1.83749	2.18011	2.21944	3.0918	2.71836
nicotinate ribonucleoside*	Cofactors, Prosthetic Groups, Electron Carriers	Nicotinate and nicotinamide metabolism	33471	LC/MS Pos	1105	256	2625-49-2;	161233	C05841	0.725388	0.666408	0.792147	0.87925	0.701804	0.827312	0.928699	0.783532	0.914918	1.0713	1.07478	1.08093	3.32366	3.8261	2.32516	1.65211	1.75169	1.87276
nicotine	Secondary metabolism	Alkaloids	38666	GC/MS	1392	84	54-11-5;	89594	C00745	0.792914	0.672069	0.712509	0.810876	0.820894	0.717326	0.836687	0.950771	0.890302	1.04923	1.12499	1.12293	2.65563	1.48955	1.87076	1.96586	2.4624	2.44774
N-methyl-4-aminobutyric acid	Amino acid	Glutamate family (alpha-ketoglutarate derived)	39577	LC/MS Pos	749.2	118.1	1119-48-8;	155004270703		0.453982	0.468299	0.47316	0.843841	0.855589	0.703662	0.404171	0.456703	0.387255	1.14441	1.22912	1.27633	8.98198	10.7565	5.31942	2.50879	2.6164	3.25917
oleate (18:1n9)	Lipids	Free fatty acid	1359	LC/MS Neg	5660	281.3	112-80-1;	445639	C00712	0.463716	0.443128	0.490243	0.853994	0.736884	0.881986	0.710873	0.95606	0.918321	1.04394	1.35727	1.04737	3.79235	4.25606	1.92955	3.47469	2.38712	2.37563
palmitate (16:0)	Lipids	Free fatty acid	1336	LC/MS Neg	5619	255.3	57-10-3;	985	C00249	0.518174	0.483136	0.526897	0.862803	0.775163	0.950805	0.737072	1.02304	0.949752	1.031	1.20844	0.976962	2.77175	3.10798	1.59005	2.10246	1.77062	1.45129
pantothenate	Cofactors, Prosthetic Groups, Electron Carriers	CoA metabolism	1508	LC/MS Pos	2218	220.1	137-08-6;	6613	C00864	0.86604	0.573783	0.600631	0.774618	0.661942	1.01717	0.785897	0.816049	0.808471	0.982832	1.30857	1.30722	3.87112	4.93431	3.33121	7.23834	6.96148	8.12684
phenethylamine (isobar with 1-phenylethanamine)	Secondary metabolism	Amine derived	38763	LC/MS Pos	2114.7	122.1			C02455	1.07225	0.977789	0.811493	0.884245	1.02221	0.824104	0.500509	2.24656	0.700573	0.345754	0.333245	0.301212	8.28848	9.76865	5.56691	5.69337	6.08349	7.35597
phenylalanine	Amino acid	Aromatic amino acid metabolism (PEP derived)	64	LC/MS Pos	2056	166.1	63-91-2;	69256656140	C00079	0.637211	0.591259	0.696686	0.692913	0.693559	0.614884	0.804793	0.911622	0.801066	1.08838	1.16161	1.15609	5.10536	5.85913	3.55457	5.49763	5.56749	6.54315
phosphate	Cofactors, Prosthetic Groups, Electron Carriers	Oxidative phosphorylation	11438	GC/MS	1307.7	298.9	7664-38-2 ;	1061	C00009	0.72286	0.759093	0.778088	0.974665	0.915446	0.865346	0.920956	0.93809	0.920428	1.02534	1.21909	1.1154	1.88332	1.41877	1.64823	1.84016	2.17199	2.1902
phosphoethanolamine	Lipids	Phospholipids	1600	GC/MS	1737.8	299.1	1071-23-4;	52323241015	C00346	0.565308	0.59031	0.49481	0.529106	0.747649	0.470018	0.76389	0.812444	0.823701	1.1763	1.3775	1.50991	4.10691	2.46675	2.9031	5.08152	5.9687	5.83797
proline	Amino acid	Glutamate family (alpha-ketoglutarate derived)	1898	LC/MS Pos	796	116.1	147-85-3;	1457426971047	C00148	0.903707	0.954141	1.01311	0.706124	0.702627	0.67308	0.81179	1.20725	0.814262	1.08425	0.951093	0.98689	4.70588	5.2986	6.53667	5.88634	5.88784	7.2125
pseudouridine	Nucleotide	Pyrimidine metabolism	33442	LC/MS Neg	1104	243.1	1445-07-4;		C02067	0.482727	0.724625	0.493385	0.875178	0.995633	0.642005	0.727061	0.734396	0.807708	1.00519	1.00437	1.04871	5.3257	4.69331	3.5841	4.13044	4.45692	5.85086
putrescine	Amino acid	Amines and polyamines	1408	GC/MS	1705.8	174	110-60-1;		C00134	0.718356	0.674403	0.799992	0.542578	0.589716	0.500359	0.817087	0.845597	0.899295	1.10071	1.24251	1.18485	3.03251	1.83211	8.24497	6.09785	7.0757	6.9638
pyruvate	Carbohydrate	Glycolysis	599	GC/MS	1130.6	217	127-17-3;	107735	C00022	0.549054	0.799765	0.822856	0.628992	0.832901	0.839219	0.935004	0.996422	1.00358	1.02615	1.46878	0.976172	6.10006	3.48616	5.71625	10.1787	10.9685	11.6376
quinate	Amino acid	Aromatic amino acid metabolism (PEP derived)	18335	GC/MS	1793	345.1	77-95-2;		C00296	0.7706	0.834561	0.677644	0.729727	0.713912	0.707114	0.804327	1.00261	0.988698	0.997392	1.34645	1.09408	3.27318	2.33091	2.27469	2.71325	3.21741	3.8379
rhamnose	Carbohydrate	Sucrose,glucose,fructose metabolism	15825	GC/MS	1617.1	204	10030-85-0;	19233	C00507	0.68478	0.708576	0.600006	0.781701	0.852148	0.773155	0.696867	0.987888	0.855373	1.01211	1.19792	1.04012	3.58166	1.80199	3.93486	3.66754	4.53607	4.55929
ribitol	Carbohydrate	Amino sugar and nucleotide sugar	15772	GC/MS	1692.4	217	488-81-3;		C00474	0.502365	0.626985	0.557477	1.01026	0.708486	0.492991	0.660716	0.700849	0.86648	1.02519	0.989743	1.24491	3.96287	3.10975	4.20537	4.91241	6.60681	5.42828
ribonate	Carbohydrate	Amino sugar and nucleotide sugar	38818	GC/MS	1663.1	246.1	5336-08-3;	5460677	C02994	0.321961	0.321961	0.321961	0.321961	0.321961	0.321961	0.350392	0.321961	0.321961	0.371639	0.321961	0.321961	1	0.754784	1.26414	1.38559	3.12783	2.20618
ribose	Carbohydrate	Amino sugar and nucleotide sugar	12080	GC/MS	1639.2	204	50-69-1;	5311110	C00121	0.535401	0.52775	0.547391	0.729805	0.723819	0.665718	0.749225	0.808453	0.783694	1.19155	1.45483	1.37983	5.79683	3.59782	3.6395	4.80059	5.74678	5.68471
ribulose	Carbohydrate	Amino sugar and nucleotide sugar	35855	GC/MS	1662	306.1	488-84-6;	79021	C00309	0.243723	0.476959	0.243723	0.730059	0.444829	0.462786	0.806326	0.891239	0.730358	1.08736	1	1.04004	5.57502	3.4625	7.1876	5.66431	7.85564	6.36144
sedoheptulose-7-phosphate	Carbohydrate	Calvin cycle and pentose phosphate	35649	GC/MS	2070	691.35	2646-35-7;	616	C05382	0.317027	0.288852	0.309262	0.288852	0.424552	0.288852	0.470401	0.689148	0.386393	0.777371	1.31795	1.22263	7.6261	4.24433	4.54302	3.42341	5.22744	5.00359
serine	Amino acid	Serine family (phosphoglycerate derived)	1648	GC/MS	1389.1	204	56-45-1;	59516857581	C00065	0.852289	0.813302	0.89426	1.00539	0.99871	0.872873	1.1708	1.2297	1.27755	1.20743	1.50404	1.09236	0.854601	1.01433	0.668839	0.765762	0.909798	1.00129
serylleucine	Peptide	Dipeptide	40066	LC/MS Pos	2106	219.2	6665-16-3;			0.589764	0.372997	0.516286	1.15311	0.945539	1.05446	0.56374	0.793212	0.7834	0.903982	1.27536	0.862477	4.72124	5.85825	3.05851	3.70758	4.09505	4.26759
spermidine	Amino acid	Amines and polyamines	485	LC/MS Pos	533	146.2	124-20-9;	1102	C00315	0.603913	0.533	0.581222	0.725651	0.795651	0.640409	0.824097	1.0119	0.9881	0.913918	1.11604	1.03177	3.76369	7.55732	2.34297	10.1557	10.7746	9.80197
stigmasterol	Lipids	Sterols	21183	GC/MS	2359	255.3	83-48-7;	5280794	C05442	0.553032	0.495184	0.656169	0.794914	0.765984	0.692247	0.841577	0.881025	0.8367	1.11898	1.51178	1.36597	3.7867	2.201	3.16744	5.95105	6.76634	6.17628
succinate	Carbohydrate	TCA cycle	1437	GC/MS	1348	247	110-15-6;	1110	C00042	0.764162	0.767925	0.719546	1.12038	0.735006	0.912695	0.864835	0.757441	0.832393	1.06533	1.44278	0.934674	4.20756	2.22393	3.30893	8.25233	9.6702	11.3431
sucrose	Carbohydrate	Sucrose,glucose,fructose metabolism	1519	GC/MS	2136.1	361.1	57-50-1;	5988	C00089	0.836936	0.719318	0.798886	0.642694	0.700394	0.651297	0.93409	0.952542	1.01991	0.980085	1.17796	1.10716	1.91329	1.3932	1.36181	3.06149	3.60225	3.1739
syringic acid	Secondary metabolism	Flavonoids	37091	GC/MS	1824	327.2	530-57-4;	10742	C10833	0.357878	0.357878	0.357878	0.357878	0.357878	0.400559	0.357878	0.357878	0.357878	0.564	1.28558	0.803595	1.09834	0.774084	1.32487	1.81181	1.72426	1
threonate	Cofactors, Prosthetic Groups, Electron Carriers	Ascorbate metabolism	27738	GC/MS	1560.7	292.1	70753-61-6;	151152	C01620	0.803044	0.920714	0.960748	0.812951	0.722441	0.54029	0.8197	0.879556	0.824801	1.03925	1.13691	1.11446	7.9107	4.80814	9.28125	5.73993	8.08201	6.89289
threonine	Amino acid	Aspartate family (OAA derived)	1284	LC/MS Pos	713	120.1	72-19-5;	69710196288	C00188	1.02457	0.977715	1.05967	1.00967	0.990327	0.978889	0.93448	1.10388	0.968025	0.89703	0.842667	0.895428	1.09282	1.30927	1.17473	0.975415	1.03226	1.14142
thymidine	Nucleotide	Pyrimidine metabolism	39539	LC/MS Neg	1935	284.8	50-89-5;	5789	C00214	0.822574	0.59453	0.793584	1.20722	0.743546	0.812584	1.04054	0.875589	0.923746	0.926218	1.0488	0.959458	5.99474	5.80941	7.26192	6.09316	10.1388	7.18104
trans-urocanate	Amino acid	Glutamate family (alpha-ketoglutarate derived)	607	LC/MS Pos	1119	139.1	104-98-3;	736715	C00785	0.784526	0.831925	0.788875	0.710079	0.565376	0.799603	1.26173	2.00918	1.66127	0.919666	1.08033	0.638775	3.18153	3.77748	6.87003	0.90655	2.34952	1.37025
trehalose	Carbohydrate	Sucrose,glucose,fructose metabolism	15573	GC/MS	2174.9	361.2	6138-23-4;	7427	C01083	0.37523	0.209355	1.02436	0.406172	0.332932	0.445846	0.485533	0.606604	0.644748	0.975635	1.58927	1.10828	2.07108	2.05233	3.20246	7.23934	12.8274	11.0221
triethanolamine	Xenobiotics	Chemicals	22202	GC/MS	1620	262	102-71-6;		C06771	0.925498	1.18687	1.019	0.842438	1.08316	0.893085	0.694451	0.981002	0.878094	0.806985	1.17303	1.3798	0.631878	0.390136	1.81334	3.57022	4.70799	4.2559
tryptophan	Amino acid	Aromatic amino acid metabolism (PEP derived)	54	LC/MS Pos	2445	205.1	73-22-3;	69235166305	C00078	0.755158	0.724413	0.891549	0.82576	0.754216	0.791495	0.787086	0.915181	0.770169	1.08482	1.13976	1.14142	4.61718	4.91141	6.24931	4.60094	4.89322	5.39406
tyramine	Secondary metabolism	Amine derived	1603	LC/MS Pos	1503	138.1	60-19-5;	5610	C00483	2.62307	1.80075	1.76508	0.855681	0.962753	0.861801	0.805171	2.24438	0.966651	0.70963	0.905415	1.04117	9.03243	6.54266	16.8023	1.03335	0.59476	0.894819
tyrosine	Amino acid	Aromatic amino acid metabolism (PEP derived)	1299	LC/MS Pos	1516	182.1	60-18-4;	60576942100	C00082	0.68776	0.677705	0.895829	0.595391	0.590655	0.542997	0.728668	0.901612	0.752358	1.18536	1.09839	1.21543	6.19759	7.201	5.81472	3.60782	3.97449	4.38839
uridine	Nucleotide	Pyrimidine metabolism	606	LC/MS Neg	1430	243.1	58-96-8;	6029	C00299	0.834041	0.734618	0.827905	0.938348	0.831201	0.900865	0.942211	0.891449	0.909682	1.05779	1.09806	1.1148	3.54574	3.60153	2.52312	2.90445	3.02522	3.0804
valine	Amino acid	Branched Chain Amino Acids (pyruvate derived)	1649	LC/MS Pos	1040	118.1	72-18-4;	69710186287	C00183	0.479205	0.574943	0.625846	0.560624	0.53504	0.525685	0.572616	1.10632	0.610085	1.13763	0.893676	1.16224	3.64901	4.33052	3.00269	3.2748	3.48402	4.49338
vanillate	Secondary metabolism	Benzenoids	35639	GC/MS	1728	297	121-34-6;	8468	C06672	0.590628	0.336915	0.458492	0.669467	0.816862	0.732927	0.636195	1.16628	0.620917	0.912955	1.6025	1.08705	1.84513	1.8481	2.98009	2.29976	2.90506	3.04459
xylonate	Carbohydrate	Amino sugar and nucleotide sugar	35638	GC/MS	1722	292	73686-31-7;	6602431	C05411	0.459805	0.4438	0.458712	0.870827	0.741561	0.654915	0.628415	0.594139	0.670617	1.12917	1.43755	1.3896	5.73567	3.70185	4.71307	5.01683	6.2706	5.95714
xylose	Carbohydrate	Amino sugar and nucleotide sugar	15835	GC/MS	1723.9	204	609-06-3;	95259	C00181	0.538126	0.593934	0.570359	0.62106	0.629158	0.547119	0.785666	0.835199	0.814501	1.44518	1.54752	1.66495	2.50326	1.4546	1.56931	1.1648	1.34107	1.18946
xylulose	Carbohydrate	Amino sugar and nucleotide sugar	18344	GC/MS	1668	306.1	551-84-8;	5289590	C00310	0.382405	0.514123	0.382405	0.557194	0.382405	0.6248	0.562642	0.800004	1.00051	0.856319	1.39483	0.999487	5.59861	3.05215	4.77113	5.64432	5.80172	5.18249

## Sheet: ROOT Stat Heat map
	South Dakota State University SDSU-03-12VW Metabolomic Analysis of Water Stress on Tobacco (Root)
	Heat map of statistically significant biochemicals profiled in this study. Red and green shaded cells indicate p≤0.05 (red indicates that the mean values are significantly higher for that comparison; green values significantly lower). Light red and light green shaded cells indicate 0.05<p<0.10 (light red indicates that the mean values trend higher for that comparison; light green values trend low…
												Fold of Change						Statistical Values											Mean Values (From Imputed Data)							% Detected by Group in Raw Data							COMPOUND PROPERTIES
												20_MIN / 0_MIN	40_MIN / 0_MIN	60_MIN / 0_MIN	120_MIN / 0_MIN	240_MIN / 0_MIN		20_MIN / 0_MIN		40_MIN / 0_MIN		60_MIN / 0_MIN		120_MIN / 0_MIN		240_MIN / 0_MIN
	Pathway Sort Order	Platform	Comp ID	Super Pathway	Sub Pathway	test	Biochemical Name	PLANTCYC	Plant Cyc	KEGG	X	TEST1 COMP1	TEST1 COMP2	TEST1 COMP3	TEST1 COMP4	TEST1 COMP5	X	p-value	q-value	p-value	q-value	p-value	q-value	p-value	q-value	p-value	q-value	X	0_MIN	20_MIN	40_MIN	60_MIN	120_MIN	240_MIN	X	0_MIN	20_MIN	40_MIN	60_MIN	120_MIN	240_MIN	X	Super Pathway	Sub Pathway	Chemical ID	CAS	RI	Mass	KEGG
	7	LC/MS pos	15681	Amino acid	Serine family (phosphoglycerate derived)		4-guanidinobutanoate		0	C01035		0.99	1.1	1.2	4.52	3.78		0.9989	0.2955	0.536	0.0942	0.1997	0.0092	0.0108	0.0024	0.0057	0.0003		0.8499	0.8442	0.9372	1.022	3.842	3.2115		100	100	100	100	100	100		Amino acid	Serine family (phosphoglycerate derived)	100000096	463-003;463-00-3;	1085	146.1	C01035
	9	GC/MS	15686				beta-hydroxypyruvate	OH-PYR	OH-PYR	C00168		1.45	2	3.33	7.39	9.28		0.022	0.0264	0.0031	0.0061	0.0011	0.0003	0.0015	0.0008	3.7474e-05	1.5087e-05		0.3765	0.5449	0.7526	1.2542	2.7824	3.4949		100	100	100	100	100	100		Amino acid	Serine family (phosphoglycerate derived)	100000055	1113-60-6;3369-79-7;	1425.1	221	C00168
	16	GC/MS	5086				dimethylglycine		0	C01026		1.32	0.94	1.57	11.75	18.39		0.3582	0.1499	0.4226	0.0756	0.222	0.0102	0.0047	0.0015	5.4124e-06	6.0003e-06		0.2022	0.266	0.1893	0.317	2.375	3.7176		33	100	0	67	100	100		Amino acid	Serine family (phosphoglycerate derived)	806	1118-68-9;	1030	57.9	C01026
	17	GC/MS	11777			1	glycine	GLY	GLY	C00037		0.84	1.08	0.89	0.48	0.39		0.2701	0.129	0.4689	0.0831	0.4091	0.0174	0.0965	0.0144	0.1082	0.005		1.2625	1.0647	1.3649	1.1244	0.6024	0.4943		100	100	100	100	100	100		Amino acid	Serine family (phosphoglycerate derived)	340	56-40-6;	1166	101.9	C00037
	28	GC/MS	1648			1	serine	SER	SER	C00065		1.12	1.44	1.49	0.99	1.05		0.113	0.0711	0.0006	0.0027	0.0454	0.0026	0.8724	0.1197	0.6742	0.0289		0.8533	0.959	1.226	1.2679	0.8459	0.8923		100	100	100	100	100	100		Amino acid	Serine family (phosphoglycerate derived)	503	56-45-1;	1389.1	204	C00065
	76	LC/MS pos	64		Aromatic amino acid metabolism (PEP derived)	1	phenylalanine	PHE	PHE	C00079		1.04	1.31	1.77	7.54	9.15		0.5599	0.1947	0.0138	0.0095	0.0023	0.0004	0.0029	0.0011	9.2658e-06	6.9494e-06		0.6417	0.6671	0.8392	1.1354	4.8397	5.8694		100	100	100	100	100	100		Amino acid	Aromatic amino acid metabolism (PEP derived)	460	63-91-2;	2056	166.1	C00079
	81	GC/MS	18335				quinate	QUINATE	QUINATE	C00296		0.94	1.22	1.51	3.45	4.28		0.454	0.1714	0.0995	0.0278	0.0245	0.0017	0.0027	0.0011	0.0007	0.0001		0.7609	0.7169	0.9319	1.146	2.6263	3.2562		100	100	100	100	100	100		Amino acid	Aromatic amino acid metabolism (PEP derived)	100000442	77-95-2;	1793	345.1	C00296
	85	LC/MS pos	54			1	tryptophan	TRP	TRP	C00078		1	1.04	1.42	6.65	6.28		0.9623	0.2909	0.6346	0.1069	0.0244	0.0017	0.0002	0.0005	4.0232e-05	1.5087e-05		0.7904	0.7905	0.8241	1.122	5.2593	4.9627		100	100	100	100	100	100		Amino acid	Aromatic amino acid metabolism (PEP derived)	565	73-22-3;	2445	205.1	C00078
	87	LC/MS pos	1299			1	tyrosine	TYR	TYR	C00082		0.76	1.05	1.55	8.5	5.29		0.0909	0.061	0.6451	0.1078	0.0291	0.0019	9.4001e-05	0.0005	0.0003	3.3931e-05		0.7538	0.5763	0.7942	1.1664	6.4044	3.9902		100	100	100	100	100	100		Amino acid	Aromatic amino acid metabolism (PEP derived)	815	60-18-4;	1516	182.1	C00082
	101	GC/MS	1126		Aspartate family (OAA derived)	1	alanine	L-ALPHA-ALANINE	L-ALPHA-ALANINE	C00041		0.86	1.13	1.25	7.43	11.54		0.0392	0.0389	0.128	0.0328	0.0104	0.0009	0.0038	0.0012	1.3013e-05	8.6753e-06		0.8165	0.705	0.9197	1.0209	6.0691	9.4241		100	100	100	100	100	100		Amino acid	Aspartate family (OAA derived)	811	56-41-7;	1147.6	115.9	C00041
	103	LC/MS pos	512			1	asparagine	ASN	ASN	C00152		0.95	0.96	0.72	0.79	0.44		0.5286	0.1888	0.7172	0.1148	0.0216	0.0016	0.3501	0.0498	0.0003	3.3931e-05		1.2543	1.1922	1.2029	0.8984	0.9904	0.5541		100	100	100	100	100	100		Amino acid	Aspartate family (OAA derived)	917	70-47-3;	669	133.1	C00152
	104	GC/MS	15996			1	aspartate	L-ASPARTATE	L-ASPARTATE	C00049		1.59	1.35	1.07	0.15	0.19		0.0037	0.0148	0.0857	0.0263	0.9343	0.0375	0.0299	0.005	0.003	0.0002		1.0046	1.5964	1.3554	1.0739	0.1481	0.1914		100	100	100	100	100	100		Amino acid	Aspartate family (OAA derived)	234	56-84-8;	1529.7	232	C00049
	105	GC/MS	55				beta-alanine	B-ALANINE	B-ALANINE	C00099		0.79	1.36	1.96	7.5	8.23		0.0718	0.0508	0.121	0.0314	0.0037	0.0005	0.0008	0.0007	2.2358e-05	1.1179e-05		0.5525	0.4358	0.754	1.0842	4.144	4.5452		100	100	100	100	100	100		Amino acid	Aspartate family (OAA derived)	244	56-41-7;107-95-9;	1451.8	174	C00099
	120	LC/MS pos	1498				N-6-trimethyllysine		0	C03793		1.11	1.15	1.23	1.26	1.64		0.0544	0.044	0.0385	0.0166	0.0035	0.0005	0.0006	0.0007	0.0132	0.0007		0.8342	0.9295	0.9556	1.0226	1.0481	1.3682		100	100	100	100	100	100		Amino acid	Aspartate family (OAA derived)	189	23284-33-5;	650	189.2	C03793
	141	LC/MS pos	1284			1	threonine	THR	THR	C00188		0.97	0.98	0.86	1.17	1.03		0.3703	0.1499	0.7408	0.117	0.0088	0.0008	0.083	0.0126	0.6432	0.0278		1.0207	0.993	1.0021	0.8784	1.1923	1.0497		100	100	100	100	100	100		Amino acid	Aspartate family (OAA derived)	564	72-19-5;	713	120.1	C00188
	150	GC/MS	31675		Glutamate family (alpha-ketoglutarate derived)		2-pyrrolidinone		0			1.35	1.21	1.81	6.76	9.79		0.5553	0.1947	0.2458	0.0497	0.0357	0.0021	0.0078	0.0019	0.0003	3.4209e-05		0.5652	0.7612	0.6818	1.0236	3.8216	5.5333		100	100	100	100	100	100		Amino acid	Glutamate family (alpha-ketoglutarate derived)	100001081	616-45-5 ;	1190.9	142
	154	GC/MS	34585				4-hydroxybutyrate (GHB)	4-HYDROXY-BUTYRATE	4-HYDROXY-BUTYRATE	C00989		1	1	1	1.3	2.86								0.3887	0.0549	0.0008	0.0001		0.4321	0.4321	0.4321	0.4321	0.5621	1.2357		0	0	0	0	100	100		Amino acid	Glutamate family (alpha-ketoglutarate derived)	100001507	502-85-2;	1277	233.1	C00989
	156	GC/MS	18319				5-aminovalerate		0	C00431		0.86	1.2	1.65	4.8	5.77		0.0299	0.0313	0.0532	0.0199	0.0192	0.0014	0.0135	0.0029	0.0053	0.0003		0.7347	0.6303	0.8826	1.2113	3.5269	4.2406		100	100	100	100	100	100		Amino acid	Glutamate family (alpha-ketoglutarate derived)	100000454	660-88-8;	1620.8	174	C00431
	166	GC/MS	1416				gamma-aminobutyrate (GABA)	4-AMINO-BUTYRATE	4-AMINO-BUTYRATE	C00334		1	1.35	2.02	5.93	7.78		0.9686	0.2909	0.0045	0.0061	0.004	0.0005	0.0054	0.0016	0.0022	0.0001		0.6125	0.6141	0.827	1.2386	3.6314	4.7644		100	100	100	100	100	100		Amino acid	Glutamate family (alpha-ketoglutarate derived)	141	56-12-2;	1539.7	304.1	C00334
	167	LC/MS neg	57			1	glutamate	GLT	GLT	C00025		0.89	0.82	0.94	1.53	1.95		0.1547	0.0876	0.1394	0.0338	0.3576	0.0159	0.0002	0.0005	0.0034	0.0002		1.0215	0.9064	0.8422	0.9577	1.5579	1.997		100	100	100	100	100	100		Amino acid	Glutamate family (alpha-ketoglutarate derived)	561	56-86-0;	643	146.1	C00025
	169	GC/MS	1647			1	glutamine	GLN	GLN	C00064		0.84	1.41	1.79	6.91	8.03		0.1598	0.0892	0.2109	0.0449	0.0073	0.0007	0.0088	0.002	0.0003	3.3801e-05		0.6081	0.5126	0.8551	1.0872	4.2046	4.8853		100	100	100	100	100	100		Amino acid	Glutamate family (alpha-ketoglutarate derived)	563	56-85-9;	1731.4	156	C00064
	171	LC/MS neg	59			1	histidine	HIS	HIS	C00135		0.94	1.24	1.37	2.68	1.79		0.7271	0.2362	0.5843	0.1009	0.0824	0.0042	0.0064	0.0016	0.0334	0.0016		0.7625	0.7194	0.948	1.0411	2.0459	1.3642		100	100	100	100	100	100		Amino acid	Glutamate family (alpha-ketoglutarate derived)	355	5934-29-2;	757	154.1	C00135
	184	LC/MS pos	1898			1	proline	PRO	PRO	C00148		0.73	0.99	1.05	5.76	6.61		0.0039	0.0148	0.8429	0.1321	0.3769	0.0163	0.0013	0.0008	0.0002	2.7111e-05		0.957	0.6939	0.9444	1.0074	5.5137	6.3289		100	100	100	100	100	100		Amino acid	Glutamate family (alpha-ketoglutarate derived)	480	147-85-3;	796	116.1	C00148
	193	LC/MS pos	607				trans-urocanate		0	C00785		0.86	2.05	1.1	5.75	1.92		0.2596	0.1285	0.0331	0.0146	0.6986	0.0284	0.018	0.0034	0.1703	0.0076		0.8018	0.6917	1.6441	0.8796	4.6097	1.5421		100	100	100	100	100	100		Amino acid	Glutamate family (alpha-ketoglutarate derived)	537	104-98-3;	1119	139.1	C00785
	194	LC/MS pos	39577				N-methyl-4-aminobutyric acid		0			1.72	0.89	2.62	17.96	6.01		0.011	0.0228	0.1407	0.0338	0.0003	0.0002	0.0053	0.0016	0.0017	0.0001		0.4651	0.801	0.416	1.2166	8.3526	2.7948		100	100	100	100	100	100		Amino acid	Glutamate family (alpha-ketoglutarate derived)	100003152	1119-48-8;	749.2	118.1
	195	GC/MS	40062				4-hydroxy-2-oxoglutaric acid		0	C01127		1	1.5	1.98	38.08	70.12		0.9933	0.2955	0.2884	0.0566	0.0906	0.0045	0.001	0.0008	2.2138e-05	1.1179e-05		0.4166	0.4157	0.6251	0.8238	15.8659	29.2119		33	67	67	100	100	100		Amino acid	Glutamate family (alpha-ketoglutarate derived)	100002537	1187-99-1;	1658	333.1	C01127
	202	LC/MS pos	1125		Branched Chain Amino Acids (OAA derived)	1	isoleucine	ILE	ILE	C00407		1.01	1.15	1.58	7.16	7.33		0.8644	0.2656	0.263	0.0526	0.0287	0.0019	9.895e-05	0.0005	0.0001	2.0134e-05		0.7146	0.722	0.821	1.1321	5.1185	5.241		100	100	100	100	100	100		Amino acid	Branched Chain Amino Acids (OAA derived)	376	73-32-5;	1614	132.1	C00407
	206	GC/MS	38276		Branched Chain Amino Acids (pyruvate derived)		2,3-dihydroxyisovalerate		0	C04039		1.05	1	1	2.58	2.99		0.4226	0.1627					0.0335	0.0054	0.0378	0.0018		0.4208	0.4413	0.4208	0.4208	1.0862	1.2596		0	67	0	0	100	100		Amino acid	Branched Chain Amino Acids (pyruvate derived)	100002417	1756-18-9;	1422	131	C04039
	214	LC/MS neg	15676				3-methyl-2-oxovalerate		0	C00671		0.83	1.7	0.83	5.3	7.39		0.4226	0.1627	0.2804	0.0556	0.4226	0.0176	0.0034	0.0012	0.0008	0.0001		0.2164	0.1787	0.3669	0.1787	1.1461	1.5992		33	0	67	33	100	100		Amino acid	Branched Chain Amino Acids (pyruvate derived)	100000036	51829-07-3;	2106	129.2	C00671
	216	LC/MS neg	22116				4-methyl-2-oxopentanoate	2K-4CH3-PENTANOATE&redirect=T	2K-4CH3-PENTANOATE&redirect=T	C00233		1.12	0.83	0.9	3.82	5.31		0.649	0.218	0.3861	0.0716	0.6323	0.0259	0.0038	0.0012	0.0045	0.0003		0.7136	0.801	0.5909	0.6401	2.7241	3.7918		67	67	33	67	100	100		Amino acid	Branched Chain Amino Acids (pyruvate derived)	100000551	816-66-0;	2200	129.2	C00233
	221	LC/MS pos	60			1	leucine	LEU	LEU	C00123		1.05	1.19	1.59	6.42	7.68		0.5175	0.1878	0.0446	0.0182	0.0026	0.0004	0.0013	0.0008	5.398e-06	6.0003e-06		0.7177	0.7551	0.852	1.144	4.6108	5.5155		100	100	100	100	100	100		Amino acid	Branched Chain Amino Acids (pyruvate derived)	397	61-90-5;	1674	132.2	C00123
	230	LC/MS pos	1649			1	valine	VAL	VAL	C00183		0.96	1.36	1.9	6.54	6.7		0.7451	0.2401	0.3293	0.0622	0.0052	0.0005	0.0002	0.0005	0.0001	2.4712e-05		0.56	0.5404	0.763	1.0645	3.6607	3.7507		100	100	100	100	100	100		Amino acid	Branched Chain Amino Acids (pyruvate derived)	566	72-18-4;	1040	118.1	C00183
	233	LC/MS pos	1419		Amines and polyamines		5-methylthioadenosine (MTA)		0	C00170		1.09	1.2	1.51	2.78	3.3		0.5172	0.1878	0.2188	0.0461	0.0402	0.0023	0.0143	0.0029	0.0041	0.0002		0.7622	0.8324	0.9113	1.1515	2.1153	2.5116		100	100	100	100	100	100		Amino acid	Amines and polyamines	212	2457-80-9;	2427	298.1	C00170
	237	GC/MS	1408				putrescine	PUTRESCINE	PUTRESCINE	C00134		0.74	1.17	1.61	5.98	9.18		0.0129	0.0229	0.0669	0.0227	0.0022	0.0004	0.0675	0.0105	5.6277e-06	6.0003e-06		0.7309	0.5442	0.854	1.176	4.3699	6.7125		100	100	100	100	100	100		Amino acid	Amines and polyamines	49	110-60-1;	1705.8	174	C00134
	238	LC/MS pos	485				spermidine	SPERMIDINE	SPERMIDINE	C00315		1.26	1.64	1.78	7.95	17.89		0.0477	0.0411	0.0059	0.0067	0.0022	0.0004	0.0277	0.0047	9.7888e-07	5.8733e-06		0.5727	0.7206	0.9414	1.0206	4.5547	10.2441		100	100	100	100	100	100		Amino acid	Amines and polyamines	50	124-20-9;	533	146.2	C00315
	240	LC/MS neg	1494		Glutathione metabolism		5-oxoproline	5-OXOPROLINE	5-OXOPROLINE	C01879		0.61	1.44	1.39	3.45	2.04		0.1755	0.0953	0.6216	0.1056	0.182	0.0085	0.0112	0.0024	0.1241	0.0056		0.738	0.4492	1.0639	1.0279	2.5446	1.5078		100	100	100	100	100	100		Amino acid	Glutathione metabolism	1021	98-79-3;	744	128.2	C01879
	243	LC/MS pos	27727				glutathione, oxidized (GSSG)		0	C00127		0.87	0.83	1.3	8.35	12.85		0.1933	0.1022	0.0938	0.0278	0.1375	0.0066	0.0063	0.0016	0.0001	2.3328e-05		0.9396	0.8194	0.7843	1.2179	7.8462	12.0719		100	100	100	100	100	100		Amino acid	Glutathione metabolism	448	103239-24-3;	1535	613.1	C00127
	252	GC/MS	35963	Carbohydrate	Glycolysis		1,3-dihydroxyacetone		0	C00184		1.28	0.93	1.43	3.45	8.02		0.2574	0.1285	0.6866	0.111	0.4739	0.0196	0.4211	0.0591	0.0267	0.0013		0.87	1.1136	0.8132	1.2464	2.9977	6.9759		100	100	100	100	100	100		Carbohydrate	Glycolysis	100000143	96-26-4;62147-49-3;	1263	103	C00184
	261	GC/MS	12021				fructose-6-phosphate	FRUCTOSE-6P	FRUCTOSE-6P	C05345		1.42	1.56	3.08	6.13	9.19		0.0175	0.0229	0.2224	0.0463	7.1772e-06	3.8873e-05	0.0141	0.0029	0.0027	0.0002		0.3419	0.4865	0.5348	1.0518	2.0975	3.1414		100	100	67	100	100	100		Carbohydrate	Glycolysis	1232	103213-47-4;	1994.9	315.1	C05345
	262	GC/MS	20488				glucose	CPD-3607	CPD-3607	C00031		1.34	1.55	2.08	3.28	4.02		0.006	0.0148	0.0066	0.0067	5.446e-05	8.7975e-05	0.0035	0.0012	0.0008	0.0001		0.5388	0.7199	0.8334	1.1228	1.7677	2.1654		100	100	100	100	100	100		Carbohydrate	Glycolysis	572	50-99-7;	1866.8	217.1	C00031
	264	GC/MS	31260				glucose-6-phosphate (G6P)		0	C00668		1.32	1.93	2.28	2.36	2.77		0.0049	0.0148	0.0141	0.0095	0.0052	0.0005	0.0332	0.0054	0.0184	0.0009		0.5176	0.6835	1.0009	1.1813	1.2217	1.4323		100	100	100	100	100	100		Carbohydrate	Glycolysis	291	103192-55-8;	2042.7	387.2	C00668
	266	GC/MS	1572				glycerate	GLYCERATE	GLYCERATE	C00258		1.03	1.34	1.83	6.45	10.43		0.618	0.2111	0.0159	0.0101	0.0021	0.0004	0.0037	0.0012	5.2761e-06	6.0003e-06		0.6342	0.6555	0.8529	1.1615	4.0875	6.6157		100	100	100	100	100	100		Carbohydrate	Glycolysis	1052	600-19-1;	1360.7	189	C00258
	268	GC/MS	527				lactate	L-LACTATE	L-LACTATE	C00186		0.93	1.14	1.07	2.68	1.93		0.2643	0.1285	0.0963	0.0278	0.2856	0.0128	0.1699	0.0249	0.0011	0.0001		0.9282	0.8608	1.0625	0.9919	2.4878	1.7895		100	100	100	100	100	100		Carbohydrate	Glycolysis	482	79-33-4;	1102.8	116.9	C00186
	272	GC/MS	599				pyruvate	PYRUVATE	PYRUVATE	C00022		1.06	1.35	1.6	7.05	15.1		0.7076	0.2318	0.1318	0.0329	0.063	0.0033	0.0013	0.0008	0.0011	0.0001		0.7239	0.767	0.9783	1.157	5.1008	10.9283		100	100	100	100	100	100		Carbohydrate	Glycolysis	823	127-17-3;	1130.6	217	C00022
	278	LC/MS neg	1564		TCA cycle		citrate	CIT	CIT	C00158		1.04	1.48	1.46	2.99	2.23		0.5457	0.1931	0.0008	0.0027	0.0009	0.0003	9.2787e-05	0.0005	0.0003	3.3931e-05		0.6876	0.7122	1.0176	1.0046	2.0531	1.532		100	100	100	100	100	100		Carbohydrate	TCA cycle	1124	77-92-9;	591	191.1	C00158
	279	GC/MS	1643				fumarate	FUM	FUM	C00122		1.14	1.07	1.45	3.47	5.67		0.3594	0.1499	0.4134	0.0753	0.0135	0.0011	0.0093	0.0021	0.0002	3.1769e-05		0.7676	0.8731	0.8191	1.1134	2.6635	4.3517		100	100	100	100	100	100		Carbohydrate	TCA cycle	330	100-17-8;	1382.1	245	C00122
	281	GC/MS	1303				malate	MAL	MAL	C00149		1.3	1.41	2.02	3.7	4.62		0.0161	0.0229	0.0003	0.0026	0.0002	0.0002	0.0049	0.0015	0.0007	0.0001		0.6006	0.7824	0.8444	1.2122	2.2209	2.7767		100	100	100	100	100	100		Carbohydrate	TCA cycle	409	6915-15-7;	1502	233	C00149
	285	GC/MS	1437				succinate	SUC	SUC	C00042		1.23	1.09	1.53	4.33	13		0.2531	0.1285	0.1507	0.035	0.0829	0.0042	0.0155	0.0031	0.0008	0.0001		0.7505	0.9227	0.8182	1.1476	3.2468	9.7552		100	100	100	100	100	100		Carbohydrate	TCA cycle	252	110-15-6;	1348	247	C00042
	300	GC/MS	35649		Calvin cycle and pentose phosphate		sedoheptulose-7-phosphate	D-SEDOHEPTULOSE-7-P	D-SEDOHEPTULOSE-7-P	C05382		1.1	1.69	3.63	17.94	14.92		0.623	0.2111	0.0964	0.0278	0.0146	0.0012	0.0036	0.0012	0.0018	0.0001		0.305	0.3341	0.5153	1.106	5.4712	4.5515		67	67	100	100	100	100		Carbohydrate	Calvin cycle and pentose phosphate	100001628	2646-35-7;	2070	691.35	C05382
	303	GC/MS	15737		Photorespiration		glycolate (hydroxyacetate)	GLYCOLLATE	GLYCOLLATE	C00160		1.24	1.39	1.8	3.42	5.14		0.1089	0.0696	0.0231	0.0124	0.0075	0.0007	0.0072	0.0018	0.0001	2.0134e-05		0.6185	0.7647	0.8607	1.1113	2.117	3.1789		100	100	100	100	100	100		Carbohydrate	Photorespiration	203	79-14-1;	1119	177	C00160
	317	GC/MS	38075		Amino sugar and nucleotide sugar		arabitol		0	C00474		1.39	1.4	1.64	7.55	13.22		0.0996	0.0658	0.1038	0.028	0.0286	0.0019	0.0008	0.0007	0.0001	1.9689e-05		0.644	0.8963	0.9032	1.0571	4.8607	8.5128		100	100	100	100	100	100		Carbohydrate	Amino sugar and nucleotide sugar	100000012	7643-75-6;	1687.5	307.1	C00474
	318	GC/MS	37516				arabonate		0			1.79	1.46	3.03	3.57	4.94		0.0045	0.0148	0.0272	0.0134	0.0003	0.0002	0.0173	0.0033	0.0001	2.0116e-05		0.4608	0.8226	0.6745	1.3952	1.6472	2.2772		100	100	100	100	100	100		Carbohydrate	Amino sugar and nucleotide sugar	100001937	7643-75-7;	1736	292.1
	320	GC/MS	20699				erythritol		0	C00503		1.61	1.84	2.36	11.15	7.66		0.0055	0.0148	0.0066	0.0067	0.0016	0.0004	0.0017	0.0009	2.1446e-05	1.1179e-05		0.4711	0.7588	0.8668	1.1127	5.2515	3.6104		100	100	100	100	100	100		Carbohydrate	Amino sugar and nucleotide sugar	100000846	149-32-6;	1517.5	217	C00503
	321	GC/MS	33477				erythronate*		0			1.46	1.39	2.97	12.9	8.82		0.0511	0.0431	0.078	0.0251	0.0027	0.0004	0.0003	0.0005	0.0001	2.4712e-05		0.4664	0.6787	0.6463	1.3841	6.0148	4.1128		100	100	100	100	100	100		Carbohydrate	Amino sugar and nucleotide sugar	100001320	88759-55-1;	1546.9	292.1
	323	GC/MS	587				gluconate	GLUCONATE	GLUCONATE	C00257		1.42	1.8	2.11	6.45	5.65		0.0054	0.0148	0.0308	0.0141	0.0001	0.0001	0.002	0.001	0.0065	0.0003		0.4842	0.6873	0.872	1.0199	3.1216	2.7354		100	100	100	100	100	100		Carbohydrate	Amino sugar and nucleotide sugar	338	527-07-1;	1879.4	333	C00257
	326	GC/MS	18534				glucosamine		0	C00329		4.26	3.77	1.55	6.75	20.31		0.3328	0.1482	0.1862	0.0409	0.3839	0.0165	0.0728	0.0111	0.0305	0.0015		0.3816	1.625	1.4401	0.5928	2.5757	7.7499		100	100	100	100	100	100		Carbohydrate	Amino sugar and nucleotide sugar	289	66-84-2;	1833	203	C00329
	333	GC/MS	15095				N-acetylglucosamine		0	C00140		1.38	1.62	1.75	4.82	6.29		0.03	0.0313	0.0112	0.0087	0.0083	0.0008	0.0021	0.001	0.0002	2.6442e-05		0.6212	0.8554	1.0036	1.088	2.9928	3.9076		100	100	100	100	100	100		Carbohydrate	Amino sugar and nucleotide sugar	100000281	7512-17-6;	1903.3	245	C00140
	341	GC/MS	15772				ribitol		0	C00474		1.31	1.32	1.93	6.69	10.05		0.3799	0.1513	0.0611	0.0217	0.0025	0.0004	0.0002	0.0005	0.0001	1.741e-05		0.5623	0.7372	0.7427	1.0866	3.7593	5.6492		100	100	100	100	100	100		Carbohydrate	Amino sugar and nucleotide sugar	100000406	488-81-3;	1692.4	217	C00474
	342	GC/MS	38818				ribonate		0	C02994		1	1.03	1.05	3.13	6.96				0.4226	0.0756	0.4226	0.0176	0.0173	0.0033	0.0153	0.0008		0.322	0.322	0.3314	0.3385	1.0063	2.2399		0	0	67	33	100	100		Carbohydrate	Amino sugar and nucleotide sugar	100001007	5336-08-3;	1663.1	246.1	C02994
	343	GC/MS	12080				ribose	RIBOSE	RIBOSE	C00121		1.32	1.45	2.5	8.09	10.08		0.006	0.0148	0.0008	0.0027	0.0034	0.0005	0.0056	0.0016	0.0004	4.4194e-05		0.5368	0.7064	0.7805	1.3421	4.3447	5.4107		100	100	100	100	100	100		Carbohydrate	Amino sugar and nucleotide sugar	914	50-69-1;	1639.2	204	C00121
	345	GC/MS	35855				ribulose		0	C00309		1.7	2.52	3.24	16.82	20.61		0.1203	0.0734	0.0418	0.0176	0.0304	0.0019	0.0008	0.0007	0.0018	0.0001		0.3215	0.5459	0.8093	1.0425	5.4084	6.6271		67	100	100	100	100	100		Carbohydrate	Amino sugar and nucleotide sugar	100000147	488-84-6;	1662	306.1	C00309
	353	GC/MS	35638				xylonate		0	C05411		1.66	1.39	2.9	10.39	12.66		0.0241	0.0273	0.0066	0.0067	0.0043	0.0005	0.0028	0.0011	0.0005	4.7952e-05		0.4541	0.7558	0.6311	1.3188	4.7169	5.7482		100	100	100	100	100	100		Carbohydrate	Amino sugar and nucleotide sugar	100001627	73686-31-7;	1722	292	C05411
	354	GC/MS	15835				xylose	XYLOSE	XYLOSE	C00181		1.06	1.43	2.74	3.25	2.17		0.3818	0.1513	0.0011	0.0031	8.1216e-05	8.7975e-05	0.0188	0.0034	0.0003	3.3931e-05		0.5675	0.5991	0.8118	1.5525	1.8424	1.2318		100	100	100	100	100	100		Carbohydrate	Amino sugar and nucleotide sugar	826	609-06-3;	1723.9	204	C00181
	355	GC/MS	18344				xylulose	D-XYLULOSE	D-XYLULOSE	C00310		1.22	1.85	2.54	10.49	13		0.3534	0.1499	0.0494	0.0192	0.0086	0.0008	0.0013	0.0008	0.0005	4.7952e-05		0.4263	0.5215	0.7877	1.0835	4.474	5.5428		33	100	100	100	100	100		Carbohydrate	Amino sugar and nucleotide sugar	100000421	551-84-8;	1668	306.1	C00310
	359.2	GC/MS	40477				mannosamine		0	C03570		4.05	3.47	1.84	7.25	19.81		0.3506	0.1499	0.1819	0.0408	0.362	0.0159	0.0537	0.0086	0.0201	0.001		0.3988	1.6138	1.3845	0.7354	2.8914	7.9008		100	100	100	100	100	100		Carbohydrate	Amino sugar and nucleotide sugar	100003685	5505-63-5;	1829.3	203	C03570
	362	GC/MS	1481		Inositol metabolism		inositol 1-phosphate (I1P)	1-L-MYO-INOSITOL-1-P	1-L-MYO-INOSITOL-1-P	C04006		1.14	1.55	1.77	3.6	5.2		0.1544	0.0876	0.004	0.0061	0.0064	0.0007	0.0181	0.0034	0.0039	0.0002		0.6238	0.7114	0.966	1.1069	2.2471	3.2423		100	100	100	100	100	100		Carbohydrate	Inositol metabolism	370	106032-59-1;	2057.8	318.1	C04006
	365	GC/MS	19934				myo-inositol	MYO-INOSITOL	MYO-INOSITOL	C00137		1.01	1.33	1.55	0.28	0.32		0.808	0.253	0.0092	0.0081	0.0002	0.0002	0.0085	0.002	0.0022	0.0001		0.9897	1.0026	1.315	1.5346	0.2752	0.3193		100	100	100	100	100	100		Carbohydrate	Inositol metabolism	363	87-89-8;	1924.9	217	C00137
	379	GC/MS	33463		Sucrose,glucose,fructose metabolism		3-deoxyoctulosonate		0			0.82	0.7	1.28	6.21	13.4		0.4432	0.1689	0.1768	0.0403	0.2454	0.0111	0.0305	0.005	0.0003	3.3931e-05		0.8332	0.6797	0.5794	1.0703	5.173	11.1608		100	67	100	100	100	100		Carbohydrate	Sucrose,glucose,fructose metabolism	100000095	103404-70-2;	1922	283.1
	391	GC/MS	577				fructose	Fructose	Fructose	C00095		1.38	1.51	2.03	3.17	3.66		0.0115	0.0228	0.004	0.0061	0.0006	0.0002	0.0023	0.001	0.0001	2.0116e-05		0.5768	0.7939	0.8719	1.1718	1.8297	2.1109		100	100	100	100	100	100		Carbohydrate	Sucrose,glucose,fructose metabolism	878	57-48-7;	1758	217	C00095
	392	GC/MS	21034				galactinol	CPD-458	CPD-458	C01235		0.87	0.99	1.53	1.07	0.75		0.3094	0.1426	0.9306	0.1436	0.0601	0.0032	0.9773	0.1321	0.3267	0.0144		1.022	0.8865	1.0136	1.56	1.0901	0.771		100	100	100	100	100	67		Carbohydrate	Sucrose,glucose,fructose metabolism	100000908	16908-86-4;	2226.1	433.3	C01235
	399	GC/MS	27726				gentiobiose		0	C08240		1.57	1.67	3.65	16.16	32.71		0.0679	0.049	0.0244	0.0126	0.012	0.001	0.0002	0.0005	0.0001	1.9847e-05		0.4207	0.6594	0.7046	1.5374	6.7982	13.7625		100	100	100	100	100	100		Carbohydrate	Sucrose,glucose,fructose metabolism	100001023	554-91-6;	2212.9	204	C08240
	401	LC/MS neg	20705				glucoheptose		0			1.03	0.75	1.83	4.75	1.13		0.8911	0.2717	0.1484	0.0349	0.0255	0.0017	0.0059	0.0016	0.5265	0.0229		0.9046	0.9357	0.6743	1.653	4.293	1.0229		100	100	100	100	100	100		Carbohydrate	Sucrose,glucose,fructose metabolism	100000852	62475-58-5;	694	209.1
	402	GC/MS	32355				glucono-1,5-lactone	GLC-D-LACTONE	GLC-D-LACTONE	C00198		1.21	1.34	1.94	4.78	3.55		0.0607	0.0463	0.0567	0.0205	0.0008	0.0003	0.0081	0.0019	0.0002	2.7111e-05		0.5978	0.7245	0.8001	1.1615	2.8566	2.1202		100	100	100	100	100	100		Carbohydrate	Sucrose,glucose,fructose metabolism	100000945	90-80-2;	1838	275.1	C00198
	418	GC/MS	15335				mannitol	MANNITOL	MANNITOL	C00392		1.35	1.4	2.47	6.77	11.37		0.0637	0.0476	0.0996	0.0278	0.0021	0.0004	0.0012	0.0008	0.0001	1.8953e-05		0.5278	0.7145	0.7409	1.3033	3.5709	6.0031		100	100	100	100	100	100		Carbohydrate	Sucrose,glucose,fructose metabolism	100000277	69-65-8;	1839	319.1	C00392
	422	GC/MS	1470				mannose-6-phosphate	MANNOSE-6P	MANNOSE-6P	C00275		1.46	1.98	2.66	4.11	4.91		0.0141	0.0229	0.045	0.0182	0.0037	0.0005	0.0186	0.0034	0.0076	0.0004		0.4299	0.6296	0.8525	1.1437	1.769	2.1121		100	100	100	100	100	100		Carbohydrate	Sucrose,glucose,fructose metabolism	294	70442-25-0;104872-94-8;	2035.9	387.2	C00275
	432	GC/MS	15825				rhamnose	L-rhamnose	L-rhamnose	C00507		1.21	1.27	1.63	4.67	6.4		0.043	0.0398	0.1315	0.0329	0.0026	0.0004	0.0225	0.0038	0.0001	1.8953e-05		0.6645	0.8023	0.8467	1.0834	3.1062	4.2543		100	100	100	100	100	100		Carbohydrate	Sucrose,glucose,fructose metabolism	920	10030-85-0;	1617.1	204	C00507
	438	GC/MS	1519				sucrose	SUCROSE	SUCROSE	C00089		0.85	1.23	1.39	1.98	4.18		0.0452	0.0398	0.023	0.0124	0.0105	0.0009	0.015	0.0031	3.0042e-05	1.3865e-05		0.785	0.6648	0.9688	1.0884	1.5561	3.2792		100	100	100	100	100	100		Carbohydrate	Sucrose,glucose,fructose metabolism	935	57-50-1;	2136.1	361.1	C00089
	441	GC/MS	15573				trehalose	TREHALOSE	TREHALOSE	C01083		0.74	1.08	2.28	4.55	19.32		0.8561	0.2651	0.6022	0.1031	0.1494	0.007	0.0552	0.0087	0.0127	0.0007		0.5363	0.395	0.579	1.2244	2.442	10.363		100	100	100	100	100	100		Carbohydrate	Sucrose,glucose,fructose metabolism	915	6138-23-4;	2174.9	361.2	C01083
	458	GC/MS	22158		C5 branched dibasic acid metabolism		citramalate		0	C00815		1.27	1.33	1.97	7.77	13.86		0.2309	0.1189	0.1849	0.0409	0.0391	0.0023	0.0008	0.0007	0.0003	3.3931e-05		0.5982	0.7622	0.7981	1.1806	4.6481	8.2903		100	100	100	100	100	100		Carbohydrate	C5 branched dibasic acid metabolism	100000998	6236-10-8;	1490.7	247	C00815
	468	GC/MS	37253	Lipids	Free fatty acid		2-hydroxyglutarate	CPD-381	CPD-381	C02630		0.83	1.1	2.18	20.27	37.71		0.5212	0.1878	0.6642	0.1091	0.0258	0.0017	0.0003	0.0005	0.0007	0.0001		0.6702	0.5564	0.7346	1.4591	13.5842	25.275		100	100	100	100	100	100		Lipids	Free fatty acid	100002070	40951-21-1;	1576	247	C02630
	470	LC/MS neg	35675				2-hydroxypalmitate		0			1.78	1.42	1.81	4.08	3.11		0.0135	0.0229	0.0783	0.0251	0.0106	0.0009	0.0009	0.0008	0.0011	0.0001		0.5666	1.0064	0.8025	1.0266	2.3118	1.7622		100	100	100	100	100	100		Lipids	Free fatty acid	100001579	764-67-0;	5508	271.3
	493	GC/MS	21134				adipate	ADIPATE	ADIPATE	C06104		2.01	1.5	1.93	5.91	10.38		0.0198	0.0245	0.1004	0.0278	0.054	0.0029	0.0054	0.0016	0.0005	4.8589e-05		0.5341	1.0735	0.8008	1.0298	3.1548	5.5464		100	100	100	100	100	100		Lipids	Free fatty acid	100000863	124-04-9;	1520	110.9	C06104
	503	LC/MS neg	18362				azelate (nonanedioate)		0	C08261		1.68	1.55	1.82	5.63	16.06		0.0179	0.0229	0.02	0.0118	0.0126	0.001	0.0014	0.0008	0.0005	4.4861e-05		0.5495	0.9236	0.8496	1.0026	3.0944	8.8246		100	100	100	100	100	100		Lipids	Free fatty acid	2029	123-99-9;	1322	187.2	C08261
	513	LC/MS neg	17805				dihomo-linoleate (20:2n6)		0	C16525		2.46	2.25	3.11	9.72	9		0.0014	0.0148	0.0489	0.0192	0.0004	0.0002	0.0209	0.0036	0.0044	0.0003		0.3396	0.8343	0.763	1.0546	3.2994	3.058		67	100	100	100	100	100		Lipids	Free fatty acid	1231	2091-39-6;	5722	307.3	C16525
	539	LC/MS neg	1105				linoleate (18:2n6)	LINOLEIC_ACID	LINOLEIC_ACID	C01595		2.2	2.37	2.85	12.8	10.56		0.0031	0.0148	0.0023	0.0058	0.0026	0.0004	0.0082	0.0019	0.0001	2.2129e-05		0.3895	0.856	0.9219	1.1109	4.9857	4.1127		100	100	100	100	100	100		Lipids	Free fatty acid	180	60-33-3;	5533	279.3	C01595
	540	LC/MS neg	34035				linolenate [alpha or gamma; (18:3n3 or 6)]	CPD-8117	CPD-8117	C06427		1.68	1.83	2.04	8.61	7.87		0.0357	0.0363	0.0139	0.0095	0.053	0.0029	0.0051	0.0016	0.0001	2.4712e-05		0.5218	0.8768	0.9567	1.0636	4.4903	4.1087		100	100	100	100	100	100		Lipids	Free fatty acid	100001337		5450	277.3	C06427
	555	LC/MS neg	1359				oleate (18:1n9)	OLEATE-CPD	OLEATE-CPD	C00712		1.77	1.85	2.47	7.14	5.9		0.0027	0.0148	0.0156	0.0101	0.0051	0.0005	0.0152	0.0031	0.0035	0.0002		0.4657	0.8243	0.8618	1.1495	3.326	2.7458		100	100	100	100	100	100		Lipids	Free fatty acid	442	112-80-1;	5660	281.3	C00712
	557	LC/MS neg	1336				palmitate (16:0)	PALMITATE	PALMITATE	C00249		1.69	1.77	2.1	4.89	3.48		0.0052	0.0148	0.0234	0.0124	0.0029	0.0004	0.0162	0.0032	0.0051	0.0003		0.5094	0.8629	0.9033	1.0721	2.4899	1.7748		100	100	100	100	100	100		Lipids	Free fatty acid	424	57-10-3;	5619	255.3	C00249
	596	LC/MS neg	37752		Oxylipins		13-HODE + 9-HODE		0			1.58	1.64	2.26	6.8	3.2		0.0277	0.0305	0.0078	0.0072	0.0013	0.0004	0.0006	0.0007	0.0007	0.0001		0.5188	0.8198	0.8495	1.1712	3.5299	1.6603		100	100	100	100	100	100		Lipids	Oxylipins	100002196		5270	295.2
	602	LC/MS neg	39627				9,10-epoxystearate	CPD-10514	CPD-10514			1.16	1.55	1.4	4.12	2.75		0.752	0.2404	0.3019	0.0581	0.1346	0.0065	0.0028	0.0011	0.0137	0.0007		0.5175	0.6019	0.8003	0.7264	2.1328	1.4234		33	67	67	100	100	100		Lipids	Oxylipins	100003063	2443-39-2;	5386.6	297.4
	603	LC/MS pos	39620				12,13-epoxy-9-keto-10(trans)-octadecenoate		0			1.18	1.1	1.59	2.37	11.91		0.3656	0.1499	0.6514	0.1079	0.064	0.0033	0.0113	0.0024	0.0002	3.1701e-05		0.7422	0.8769	0.8158	1.1804	1.7596	8.8423		100	100	100	100	100	100		Lipids	Oxylipins	100002986	478931-82-7;	5305.8	311.2
	620	GC/MS	38002		Glycerolipids		1,2-propanediol	DL-12-Propanediol	DL-12-Propanediol	C00583		1.28	2.42	1.91	3.71	5.44		0.0228	0.0266	0.0811	0.0252	0.0349	0.0021	0.006	0.0016	0.0002	2.792e-05		0.5445	0.6977	1.3199	1.0404	2.0222	2.9628		100	100	100	100	100	100		Lipids	Glycerolipids	100001176	57-55-6;	1041	117	C00583
	632	GC/MS	21188				1-stearoylglycerol (1-monostearin)		0	D01947		1.41	0.94	1.96	4.64	5.36		0.0733	0.051	0.7211	0.1148	0.1124	0.0055	0.0192	0.0035	0.0107	0.0006		0.696	0.9808	0.6559	1.3633	3.2271	3.7275		100	100	100	100	100	100		Lipids	Glycerolipids	100000932	123-94-4;31566-31-1;	2186.6	399.4	D01947
	648	LC/MS neg	15122				glycerol	GLYCEROL	GLYCEROL	C00116		1.2	1.37	1.78	4.11	3.44		0.0095	0.021	0.0108	0.0087	0.0181	0.0013	0.01	0.0022	0.0015	0.0001		0.6535	0.7872	0.8976	1.1664	2.6861	2.2471		100	100	100	100	100	100		Lipids	Glycerolipids	1254	56-81-5;	776	91.1	C00116
	650	LC/MS neg	19324		Lysolipids		1-stearoylglycerophosphoinositol		0			1.14	1.86	2.15	5.64	3.7		0.5157	0.1878	0.0197	0.0118	0.0218	0.0016	0.0519	0.0083	0.0015	0.0001		0.4989	0.5689	0.9285	1.0715	2.815	1.8446		100	100	100	100	100	100		Lipids	Lysolipids	100000656	796963-93-4;	5800	599.4
	663	LC/MS pos	33955		Phospholipids		1-palmitoylglycerophosphocholine		0			2.09	1.78	2.2	1.56	1.94		0.0437	0.0398	0.0767	0.0251	0.0387	0.0023	0.122	0.018	0.4235	0.0185		0.5636	1.1772	1.0024	1.2379	0.8816	1.0936		100	100	100	100	100	100		Lipids	Phospholipids	100001263	17364-16-8;	5671	496.4
	664	LC/MS neg	35631				1-palmitoylglycerophosphoethanolamine		0			1.97	2.14	2.64	6.9	11.1		0.056	0.0444	0.0205	0.0118	0.0174	0.0013	0.0036	0.0012	0.0012	0.0001		0.3958	0.7796	0.8472	1.0464	2.7297	4.3949		100	100	100	100	100	100		Lipids	Phospholipids	100001567		5940	452.3
	665	LC/MS neg	35305				1-palmitoylglycerophosphoinositol*		0			2.09	2.69	3.05	9.18	7.49		0.0004	0.0148	0.0059	0.0067	0.0006	0.0002	0.021	0.0036	0.0019	0.0001		0.3308	0.693	0.8889	1.0098	3.0358	2.4774		100	100	100	100	100	100		Lipids	Phospholipids	100001655		5573	571.3
	675	LC/MS neg	35688				2-palmitoylglycerophosphoethanolamine*		0			1.03	1.18	1.21	1.34	2.99		0.187	0.1002	0.2098	0.0449	0.2324	0.0106	0.2527	0.0365	0.0378	0.0018		0.8017	0.828	0.9437	0.9727	1.0725	2.3942		0	67	100	100	67	100		Lipids	Phospholipids	100001652		5790	452.3
	679	GC/MS	15365				glycerol 3-phosphate (G3P)	GLYCEROL-3P	GLYCEROL-3P	C00093		1.55	1.88	2.64	5.64	4.25		0.0061	0.0148	0.0006	0.0027	0.0038	0.0005	0.0047	0.0015	0.0029	0.0002		0.4556	0.7046	0.8553	1.203	2.5709	1.9362		100	100	100	100	100	100		Lipids	Phospholipids	100000258	29849-82-9;	1719.7	357.1	C00093
	688	GC/MS	1600				phosphoethanolamine	PHOSPHORYL-ETHANOLAMINE	PHOSPHORYL-ETHANOLAMINE	C00346		1.06	1.45	2.46	5.74	10.23		0.8105	0.253	0.0097	0.0082	0.0009	0.0003	0.0037	0.0012	6.0003e-06	6.0003e-06		0.5501	0.5823	0.8	1.3546	3.1589	5.6294		100	100	100	100	100	100		Lipids	Phospholipids	1026	1071-23-4;	1737.8	299.1	C00346
	698	GC/MS	1497		Choline metabolism		ethanolamine	ETHANOL-AMINE	ETHANOL-AMINE	C00189		1.39	1.52	2.33	4.87	8.32		0.0012	0.0148	0.0036	0.0061	3.0781e-05	8.3356e-05	0.0066	0.0016	0.0002	2.9641e-05		0.5323	0.7421	0.8083	1.2424	2.5901	4.4292		100	100	100	100	100	100		Lipids	Choline metabolism	420	141-43-5;	1304	174.1	C00189
	714	GC/MS	531		Sterols		3-hydroxy-3-methylglutarate		0	C03761		1.41	2.33	3.1	1.81	10.13		0.0063	0.0148	3.6469e-05	0.0007	0.0019	0.0004	0.0959	0.0144	0.0011	0.0001		0.4384	0.6184	1.0198	1.3585	0.7939	4.4398		100	100	100	100	100	100		Lipids	Sterols	112	503-49-1;	1598.2	247	C03761
	720	GC/MS	39511				campesterol	CPD-707	CPD-707	C01789		1.25	1.51	2.36	5.26	11.75		0.1254	0.0753	0.0298	0.0141	0.0029	0.0004	0.0034	0.0012	3.9698e-05	1.5087e-05		0.5255	0.6559	0.7915	1.2402	2.7619	6.1756		100	100	100	100	100	100		Lipids	Sterols	100001269	474-62-4;	2353	343.4	C01789
	739.2	GC/MS	21183				stigmasterol	CPD-4162	CPD-4162	C05442		1.32	1.5	2.35	5.37	11.09		0.0544	0.044	0.0329	0.0146	0.0022	0.0004	0.0027	0.0011	0.0002	2.7111e-05		0.5681	0.751	0.8531	1.3322	3.0517	6.2979		100	100	100	100	100	100		Lipids	Sterols	100000923	83-48-7;	2359	255.3	C05442
	762	LC/MS pos	1508	Cofactors, Prosthetic Groups, Electron Carriers	CoA metabolism		pantothenate	PANTOTHENATE	PANTOTHENATE	C00864		1.2	1.18	1.76	5.95	10.94		0.3619	0.1499	0.2928	0.0569	0.0271	0.0018	0.0005	0.0007	0.0011	0.0001		0.6802	0.8179	0.8035	1.1995	4.0455	7.4422		100	100	100	100	100	100		Cofactors, Prosthetic Groups, Electron Carriers	CoA metabolism	1024	137-08-6;	2218	220.1	C00864
	779	GC/MS	1504		Nicotinate and nicotinamide metabolism		nicotinate	NIACINE	NIACINE	C00253		1.21	1.46	1.72	3.69	4.32		0.2657	0.1285	0.094	0.0278	0.054	0.0029	0.0023	0.001	0.0016	0.0001		0.6192	0.751	0.9046	1.0641	2.2843	2.6765		100	100	100	100	100	100		Cofactors, Prosthetic Groups, Electron Carriers	Nicotinate and nicotinamide metabolism	567	59-67-6;	1334.1	180	C00253
	782	LC/MS pos	33471				nicotinate ribonucleoside*	NICOTINAMIDE_RIBOSE	NICOTINAMIDE_RIBOSE	C05841		1.1	1.2	1.48	4.34	2.42		0.3215	0.1448	0.0673	0.0227	0.0155	0.0012	0.0058	0.0016	0.0002	3.1769e-05		0.728	0.8028	0.8757	1.0757	3.1583	1.7589		100	100	100	100	100	100		Cofactors, Prosthetic Groups, Electron Carriers	Nicotinate and nicotinamide metabolism	100001316	2625-49-2;	1105	256	C05841
	797	GC/MS	37070		Oxidative phosphorylation		methylphosphate		0			1.32	1.35	2.15	8.14	7.39		0.0673	0.049	0.0567	0.0205	0.0034	0.0005	0.0022	0.001	0.0005	4.5884e-05		0.5929	0.7825	0.7999	1.2742	4.8272	4.3795		100	100	100	100	100	100		Cofactors, Prosthetic Groups, Electron Carriers	Oxidative phosphorylation	100001805	7023-27-0;	1221	240.9
	798	GC/MS	11438				phosphate	Pi	Pi	C00009		1.22	1.23	1.49	2.19	2.74		0.0126	0.0229	0.007	0.0067	0.0074	0.0007	0.0076	0.0018	0.0011	0.0001		0.7533	0.9185	0.9265	1.1199	1.6501	2.0675		100	100	100	100	100	100		Cofactors, Prosthetic Groups, Electron Carriers	Oxidative phosphorylation	461	7664-38-2 ;	1307.7	298.9	C00009
	832	GC/MS	27738		Ascorbate metabolism		threonate		0	C01620		0.77	0.94	1.23	8.2	7.72		0.1443	0.0841	0.3945	0.0725	0.0436	0.0025	0.006	0.0016	0.0003	3.3931e-05		0.8948	0.6919	0.8414	1.0969	7.3334	6.9049		100	100	100	100	100	100		Cofactors, Prosthetic Groups, Electron Carriers	Ascorbate metabolism	100001022	70753-61-6;	1560.7	292.1	C01620
	846	GC/MS	21169		Vitamin B metabolism (B6 or B12)		3-hydroxypyridine		0			1.07	1.06	1.4	2.36	4.43		0.5123	0.1878	0.6806	0.1109	0.0524	0.0029	0.0289	0.0049	0.0003	3.5924e-05		0.7933	0.8497	0.8429	1.1098	1.8733	3.5133		100	100	100	100	100	100		Cofactors, Prosthetic Groups, Electron Carriers	Vitamin B metabolism (B6 or B12)	100000905	109-00-2;	1187.1	152
	875	LC/MS neg	1411	Nucleotide	Purine metabolism		2'-deoxyguanosine	DEOXYGUANOSINE	DEOXYGUANOSINE	C00330		1	1	1.02	27.95	37.9						0.4226	0.0176	0.0003	0.0005	0.002	0.0001		0.0346	0.0346	0.0346	0.0352	0.9669	1.3114		0	0	0	67	100	100		Nucleotide	Purine metabolism	348	961-07-9;	1759	266.2	C00330
	877	LC/MS neg	15076				2'-deoxyinosine		0	C05512		1	1	1	1.23	1.82								0.2201	0.0321	0.0151	0.0008		0.6514	0.6514	0.6514	0.6514	0.7993	1.1824		0	0	0	0	100	100		Nucleotide	Purine metabolism	100000135	890-38-0;	1700	251.1	C05512
	883	LC/MS pos	554				adenine	ADENINE	ADENINE	C00147		1.14	1.26	1.82	6.92	6.38		0.0404	0.039	0.0045	0.0061	0.0013	0.0004	0.0135	0.0029	0.0018	0.0001		0.6401	0.7296	0.8096	1.164	4.4297	4.0846		100	100	100	100	100	100		Nucleotide	Purine metabolism	880	73-24-5;	1003	136.1	C00147
	884	LC/MS pos	555				adenosine	ADENOSINE	ADENOSINE	C00212		0.86	1	1.19	3.42	5.86		0.0169	0.0229	0.9119	0.1418	0.1397	0.0066	0.0544	0.0086	0.0001	1.741e-05		0.9639	0.8266	0.9593	1.1423	3.2993	5.6446		100	100	100	100	100	100		Nucleotide	Purine metabolism	798	58-61-7;	1650	268.1	C00212
	899	GC/MS	418				guanine	GUANINE	GUANINE	C00242		1.54	1.79	3.03	8.5	5.95		0.0606	0.0463	0.0249	0.0126	0.0006	0.0002	0.0007	0.0007	0.0011	0.0001		0.3947	0.6098	0.7076	1.1951	3.3532	2.3473		100	100	100	100	100	100		Nucleotide	Purine metabolism	172	73-40-5;	1942.3	352.1	C00242
	900	LC/MS pos	1573				guanosine	GUANOSINE	GUANOSINE	C00387		0.98	1.3	1.9	19.83	27.83		0.6556	0.2184	0.0031	0.0061	6.5008e-05	8.7975e-05	0.0064	0.0016	7.3714e-06	6.3184e-06		0.63	0.6203	0.8161	1.1943	12.496	17.5355		100	100	100	100	100	100		Nucleotide	Purine metabolism	1099	118-00-3;	1676	284	C00387
	908	LC/MS neg	1123				inosine	INOSINE	INOSINE	C00294		1.38	1	2.96	49.51	45.84		0.2908	0.1373			0.033	0.0021	0.0008	0.0007	0.0001	2.0116e-05		0.2422	0.3344	0.2422	0.716	11.9909	11.1018		0	100	33	100	100	100		Nucleotide	Purine metabolism	361	58-63-9;	1600	267.2	C00294
	946	LC/MS neg	514		Pyrimidine metabolism		cytidine	CYTIDINE	CYTIDINE	C00475		1.18	1.4	2.11	14.17	19.17		0.2042	0.1065	0.0509	0.0194	0.0042	0.0005	0.0012	0.0008	0.0004	4.3823e-05		0.593	0.6995	0.8307	1.2537	8.4034	11.3654		100	100	100	100	100	100		Nucleotide	Pyrimidine metabolism	827	65-46-3;	1351	242.1	C00475
	950	LC/MS pos	2959				cytidine-3'-monophosphate (3'-CMP)		0	C05822		1.13	1.23	1.67	9.72	7.81		0.7754	0.2459	0.1922	0.0418	0.0305	0.0019	0.0167	0.0032	0.0006	0.0001		0.617	0.6948	0.7585	1.0323	5.9989	4.8196		100	67	100	100	100	100		Nucleotide	Pyrimidine metabolism	105	84-52-6;	1181	323.9	C05822
	959	LC/MS neg	33442				pseudouridine		0	C02067		1.48	1.33	1.8	8	8.49		0.1019	0.0662	0.1395	0.0338	0.043	0.0025	0.0003	0.0005	0.0003	3.3931e-05		0.5669	0.8376	0.7564	1.0194	4.5344	4.8127		100	100	100	100	100	100		Nucleotide	Pyrimidine metabolism	821	1445-07-4;	1104	243.1	C02067
	960	LC/MS neg	39539				thymidine	THYMIDINE	THYMIDINE	C00214		1.25	1.28	1.33	8.62	10.59		0.3173	0.1446	0.1122	0.0296	0.0913	0.0045	0.0002	0.0005	0.0004	4.3605e-05		0.7369	0.9211	0.9466	0.9782	6.3554	7.8043		100	100	100	100	100	100		Nucleotide	Pyrimidine metabolism	872	50-89-5;	1935	284.8	C00214
	967	LC/MS neg	606				uridine	URIDINE	URIDINE	C00299		1.11	1.14	1.36	4.03	3.76		0.1181	0.0732	0.0647	0.0226	0.0095	0.0008	0.0034	0.0012	0.0002	2.7277e-05		0.7989	0.8901	0.9144	1.0902	3.2235	3.0034		100	100	100	100	100	100		Nucleotide	Pyrimidine metabolism	535	58-96-8;	1430	243.1	C00299
	1059	LC/MS neg	36756	Peptide	Dipeptide		leucylleucine		0	C11332		1.38	1.89	2.7	15.92	16.75		0.0444	0.0398	0.3322	0.0622	0.0535	0.0029	0.0014	0.0008	0.0008	0.0001		0.2924	0.4038	0.5515	0.7902	4.6557	4.8971		33	100	67	100	100	100		Peptide	Dipeptide	100001710	3303-31-9;	3895	243.2	C11332
	1098	LC/MS pos	40010				leucylalanine		0			1.75	1.47	2.31	5.5	5.49		0.3467	0.1499	0.5601	0.0976	0.0634	0.0033	0.0065	0.0016	0.0113	0.0006		0.4399	0.7686	0.6465	1.0173	2.4195	2.4155		67	100	100	100	100	100		Peptide	Dipeptide	100003179	7298-84-2;	1760	203.2
	1106	LC/MS pos	40066				serylleucine		0			2.13	1.45	2.06	9.22	8.16		0.0178	0.0229	0.1026	0.028	0.0173	0.0013	0.0011	0.0008	0.0021	0.0001		0.493	1.051	0.7135	1.0139	4.546	4.0234		100	100	100	100	100	100		Peptide	Dipeptide	100003202	6665-16-3;	2106	219.2
	1125	LC/MS pos	21156	Hormone metabolism	Abscisic acid metabolism		abscisate	CPD-693	CPD-693	C06082		1	1	1	1	8.02										4.6476e-05	1.6403e-05		0.1257	0.1257	0.1257	0.1257	0.1257	1.0083		0	0	0	0	33	100		Hormone metabolism	Abscisic acid metabolism	100000879	14375-45-2;	4200	264.9	C06082
	1152	GC/MS	21177	Secondary metabolism	Alkaloids		caffeate	CAFFEATE	CAFFEATE	C01197		1.41	2.41	2.68	7.88	5.74		0.5734	0.1976	0.0806	0.0252	0.3736	0.0163	0.02	0.0036	0.0183	0.0009		0.3634	0.5119	0.8752	0.9732	2.862	2.0855		67	67	100	100	100	100		Secondary metabolism	Alkaloids	100000914	331-39-5;	1949.9	396.2	C01197
	1168.2	LC/MS pos	43473				anatabine		0	C10126		0.82	1.3	0.87	1	1.11		0.0179	0.0229	0.0126	0.0095	0.0356	0.0021	0.9681	0.1318	0.1188	0.0054		0.972	0.7955	1.2656	0.8419	0.9739	1.0802		100	100	100	100	100	100		N/A	N/A	100004456	2743-90-0;	1473.2	161.1	C10126
	1168.3	GC/MS	38666				nicotine		0	C00745		1.08	1.23	1.51	2.76	3.16		0.3045	0.142	0.03	0.0141	0.0053	0.0005	0.0209	0.0036	0.0005	4.5884e-05		0.7258	0.783	0.8926	1.099	2.0053	2.292		100	100	100	100	100	100		N/A	N/A	100002736	54-11-5;	1392	84	C00745
	1170	LC/MS pos	38630		Amine derived		3-methoxytyramine	CPD-7650	CPD-7650	C05587		0.82	1.18	1.33	4.16	4.62		0.006	0.0148	0.1468	0.0349	0.0018	0.0004	0.0019	0.001	0.0001	2.0134e-05		0.7663	0.6274	0.9018	1.019	3.1844	3.5412		100	100	100	100	100	100		Secondary metabolism	Amine derived	118	1477-68-5;	1717	168.1	C05587
	1172	LC/MS pos	38763				phenethylamine (isobar with 1-phenylethanamine)	PHENYLETHYLAMINE	PHENYLETHYLAMINE	C02455		0.95	1.2	0.34	8.26	6.69		0.6923	0.2287	0.9605	0.1471	0.0015	0.0004	0.0017	0.0009	0.0001	1.9689e-05		0.9538	0.9102	1.1492	0.3267	7.8747	6.3776		100	100	100	100	100	100		Secondary metabolism	Amine derived	100002982		2114.7	122.1	C02455
	1174	LC/MS pos	1603				tyramine	TYRAMINE	TYRAMINE	C00483		0.43	0.65	0.43	5.23	0.41		0.0173	0.0229	0.2356	0.0486	0.0083	0.0008	0.0158	0.0031	0.0141	0.0007		2.063	0.8934	1.3387	0.8854	10.7925	0.841		100	100	100	100	100	100		Secondary metabolism	Amine derived	1133	60-19-5;	1503	138.1	C00483
	1190	GC/MS	22294		Benzenoids		benzyl alcohol	BENZYL-ALCOHOL	BENZYL-ALCOHOL	C00556		1	1	1	1.11	2.42								0.3318	0.0476	0.043	0.002		0.6726	0.6726	0.6726	0.6726	0.7497	1.627		0	0	0	0	100	100		Secondary metabolism	Benzenoids	100000830	100-51-6;	1202.4	165	C00556
	1205	GC/MS	35639				vanillate		0	C06672		1.6	1.75	2.6	4.81	5.95		0.08	0.0547	0.1127	0.0296	0.0149	0.0012	0.0023	0.001	0.0021	0.0001		0.462	0.7398	0.8078	1.2008	2.2244	2.7498		100	100	100	100	100	100		Secondary metabolism	Benzenoids	100001634	121-34-6;	1728	297	C06672
	1267	GC/MS	37091		Flavonoids		syringic acid		0	C10833		1.04	1	2.47	2.98	4.22		0.4226	0.1627			0.0709	0.0036	0.0211	0.0036	0.0178	0.0009		0.3579	0.3721	0.3579	0.8844	1.0658	1.512		0	67	0	100	100	100		Secondary metabolism	Flavonoids	100001919	530-57-4;	1824	327.2	C10833
	1443	GC/MS	22202	Xenobiotics	Chemicals		triethanolamine		0	C06771		0.9	0.82	1.07	0.91	4		0.3706	0.1499	0.1776	0.0403	0.7887	0.0319	0.571	0.0795	0.0002	3.1701e-05		1.0438	0.9396	0.8512	1.1199	0.9451	4.178		100	100	100	100	100	100		Xenobiotics	Chemicals	100000989	102-71-6;	1620	262	C06771
	1447.1	LC/MS pos	43423				1-pentylamine		0			0.87	1.27	1.3	1.87	2.26		0.1385	0.0819	0.2395	0.0489	0.0035	0.0005	0.07	0.0108	0.0049	0.0003		0.7893	0.6848	1.0007	1.0299	1.4785	1.7813		100	100	100	100	100	100		N/A	N/A	100004391	110-58-7;	1982	88.1
	1447.2	LC/MS neg	43446				lauryl sulfate		0	D01045		1.2	1.12	3.55	0.97	1.48		0.1639	0.0902	0.3226	0.0615	0.0031	0.0004	0.8244	0.1139	0.2366	0.0105		0.8822	1.0608	0.9889	3.1274	0.8575	1.3086		100	100	100	100	100	100		N/A	N/A	100004287	151-21-3;	5336	265.2	D01045
[truncated: 2 more columns]

## Sheet: ROOT STATS Unmerged
	South Dakota State University SDSU-03-12VW Metabolomic Analysis of Water Stress on Tobacco (Root)
	Heat map of statistically significant biochemicals profiled in this study. Red and green shaded cells indicate p≤0.05 (red indicates that the mean values are significantly higher for that comparison; green values significantly lower). Light red and light green shaded cells indicate 0.05<p<0.10 (light red indicates that the mean values trend higher for that comparison; light green values trend low…
													Fold of Change						Statistical Values											Mean Values (From Imputed Data)							% Detected by Group in Raw Data							COMPOUND PROPERTIES
													20_MIN / 0_MIN	40_MIN / 0_MIN	60_MIN / 0_MIN	120_MIN / 0_MIN	240_MIN / 0_MIN		20_MIN / 0_MIN		40_MIN / 0_MIN		60_MIN / 0_MIN		120_MIN / 0_MIN		240_MIN / 0_MIN
	Pathway Sort Order	Platform	Comp ID	AS ALPHA	Super Pathway	Sub Pathway	test	Biochemical Name	PLANTCYC	Plant Cyc	KEGG	X	TEST1 COMP1	TEST1 COMP2	TEST1 COMP3	TEST1 COMP4	TEST1 COMP5	X	p-value	q-value	p-value	q-value	p-value	q-value	p-value	q-value	p-value	q-value	X	0_MIN	20_MIN	40_MIN	60_MIN	120_MIN	240_MIN	X	0_MIN	20_MIN	40_MIN	60_MIN	120_MIN	240_MIN	X	Super Pathway	Sub Pathway	Chemical ID	CAS	RI	Mass
	7	LC/MS pos	15681	23	Amino acid	Serine family (phosphoglycerate derived)		4-guanidinobutanoate		0	C01035		0.99	1.1	1.2	4.52	3.78		0.9989	0.2955	0.536	0.0942	0.1997	0.0092	0.0108	0.0024	0.0057	0.0003		0.8499	0.8442	0.9372	1.022	3.842	3.2115		100	100	100	100	100	100		Amino acid	Serine family (phosphoglycerate derived)	100000096	463-003;463-00-3;	1085	146.1
	9	GC/MS	15686	44	Amino acid	Serine family (phosphoglycerate derived)		beta-hydroxypyruvate	OH-PYR	OH-PYR	C00168		1.45	2	3.33	7.39	9.28		0.022	0.0264	0.0031	0.0061	0.0011	0.0003	0.0015	0.0008	3.7474e-05	1.5087e-05		0.3765	0.5449	0.7526	1.2542	2.7824	3.4949		100	100	100	100	100	100		Amino acid	Serine family (phosphoglycerate derived)	100000055	1113-60-6;3369-79-7;	1425.1	221
	16	GC/MS	5086	52	Amino acid	Serine family (phosphoglycerate derived)		dimethylglycine		0	C01026		1.32	0.94	1.57	11.75	18.39		0.3582	0.1499	0.4226	0.0756	0.222	0.0102	0.0047	0.0015	5.4124e-06	6.0003e-06		0.2022	0.266	0.1893	0.317	2.375	3.7176		33	100	0	67	100	100		Amino acid	Serine family (phosphoglycerate derived)	806	1118-68-9;	1030	57.9
	17	GC/MS	11777	74	Amino acid	Serine family (phosphoglycerate derived)	1	glycine	GLY	GLY	C00037		0.84	1.08	0.89	0.48	0.39		0.2701	0.129	0.4689	0.0831	0.4091	0.0174	0.0965	0.0144	0.1082	0.005		1.2625	1.0647	1.3649	1.1244	0.6024	0.4943		100	100	100	100	100	100		Amino acid	Serine family (phosphoglycerate derived)	340	56-40-6;	1166	101.9
	28	GC/MS	1648	119	Amino acid	Serine family (phosphoglycerate derived)	1	serine	SER	SER	C00065		1.12	1.44	1.49	0.99	1.05		0.113	0.0711	0.0006	0.0027	0.0454	0.0026	0.8724	0.1197	0.6742	0.0289		0.8533	0.959	1.226	1.2679	0.8459	0.8923		100	100	100	100	100	100		Amino acid	Serine family (phosphoglycerate derived)	503	56-45-1;	1389.1	204
	76	LC/MS pos	64	105	Amino acid	Aromatic amino acid metabolism (PEP derived)	1	phenylalanine	PHE	PHE	C00079		1.04	1.31	1.77	7.54	9.15		0.5599	0.1947	0.0138	0.0095	0.0023	0.0004	0.0029	0.0011	9.2658e-06	6.9494e-06		0.6417	0.6671	0.8392	1.1354	4.8397	5.8694		100	100	100	100	100	100		Amino acid	Aromatic amino acid metabolism (PEP derived)	460	63-91-2;	2056	166.1
	81	GC/MS	18335	112	Amino acid	Aromatic amino acid metabolism (PEP derived)		quinate	QUINATE	QUINATE	C00296		0.94	1.22	1.51	3.45	4.28		0.454	0.1714	0.0995	0.0278	0.0245	0.0017	0.0027	0.0011	0.0007	0.0001		0.7609	0.7169	0.9319	1.146	2.6263	3.2562		100	100	100	100	100	100		Amino acid	Aromatic amino acid metabolism (PEP derived)	100000442	77-95-2;	1793	345.1
	85	LC/MS pos	54	132	Amino acid	Aromatic amino acid metabolism (PEP derived)	1	tryptophan	TRP	TRP	C00078		1	1.04	1.42	6.65	6.28		0.9623	0.2909	0.6346	0.1069	0.0244	0.0017	0.0002	0.0005	4.0232e-05	1.5087e-05		0.7904	0.7905	0.8241	1.122	5.2593	4.9627		100	100	100	100	100	100		Amino acid	Aromatic amino acid metabolism (PEP derived)	565	73-22-3;	2445	205.1
	87	LC/MS pos	1299	134	Amino acid	Aromatic amino acid metabolism (PEP derived)	1	tyrosine	TYR	TYR	C00082		0.76	1.05	1.55	8.5	5.29		0.0909	0.061	0.6451	0.1078	0.0291	0.0019	9.4001e-05	0.0005	0.0003	3.3931e-05		0.7538	0.5763	0.7942	1.1664	6.4044	3.9902		100	100	100	100	100	100		Amino acid	Aromatic amino acid metabolism (PEP derived)	815	60-18-4;	1516	182.1
	101	GC/MS	1126	35	Amino acid	Aspartate family (OAA derived)	1	alanine	L-ALPHA-ALANINE	L-ALPHA-ALANINE	C00041		0.86	1.13	1.25	7.43	11.54		0.0392	0.0389	0.128	0.0328	0.0104	0.0009	0.0038	0.0012	1.3013e-05	8.6753e-06		0.8165	0.705	0.9197	1.0209	6.0691	9.4241		100	100	100	100	100	100		Amino acid	Aspartate family (OAA derived)	811	56-41-7;	1147.6	115.9
	103	LC/MS pos	512	39	Amino acid	Aspartate family (OAA derived)	1	asparagine	ASN	ASN	C00152		0.95	0.96	0.72	0.79	0.44		0.5286	0.1888	0.7172	0.1148	0.0216	0.0016	0.3501	0.0498	0.0003	3.3931e-05		1.2543	1.1922	1.2029	0.8984	0.9904	0.5541		100	100	100	100	100	100		Amino acid	Aspartate family (OAA derived)	917	70-47-3;	669	133.1
	104	GC/MS	15996	40	Amino acid	Aspartate family (OAA derived)	1	aspartate	L-ASPARTATE	L-ASPARTATE	C00049		1.59	1.35	1.07	0.15	0.19		0.0037	0.0148	0.0857	0.0263	0.9343	0.0375	0.0299	0.005	0.003	0.0002		1.0046	1.5964	1.3554	1.0739	0.1481	0.1914		100	100	100	100	100	100		Amino acid	Aspartate family (OAA derived)	234	56-84-8;	1529.7	232
	105	GC/MS	55	43	Amino acid	Aspartate family (OAA derived)		beta-alanine	B-ALANINE	B-ALANINE	C00099		0.79	1.36	1.96	7.5	8.23		0.0718	0.0508	0.121	0.0314	0.0037	0.0005	0.0008	0.0007	2.2358e-05	1.1179e-05		0.5525	0.4358	0.754	1.0842	4.144	4.5452		100	100	100	100	100	100		Amino acid	Aspartate family (OAA derived)	244	56-41-7;107-95-9;	1451.8	174
	120	LC/MS pos	1498	95	Amino acid	Aspartate family (OAA derived)		N-6-trimethyllysine		0	C03793		1.11	1.15	1.23	1.26	1.64		0.0544	0.044	0.0385	0.0166	0.0035	0.0005	0.0006	0.0007	0.0132	0.0007		0.8342	0.9295	0.9556	1.0226	1.0481	1.3682		100	100	100	100	100	100		Amino acid	Aspartate family (OAA derived)	189	23284-33-5;	650	189.2
	141	LC/MS pos	1284	127	Amino acid	Aspartate family (OAA derived)	1	threonine	THR	THR	C00188		0.97	0.98	0.86	1.17	1.03		0.3703	0.1499	0.7408	0.117	0.0088	0.0008	0.083	0.0126	0.6432	0.0278		1.0207	0.993	1.0021	0.8784	1.1923	1.0497		100	100	100	100	100	100		Amino acid	Aspartate family (OAA derived)	564	72-19-5;	713	120.1
	150	GC/MS	31675	16	Amino acid	Glutamate family (alpha-ketoglutarate derived)		2-pyrrolidinone		0			1.35	1.21	1.81	6.76	9.79		0.5553	0.1947	0.2458	0.0497	0.0357	0.0021	0.0078	0.0019	0.0003	3.4209e-05		0.5652	0.7612	0.6818	1.0236	3.8216	5.5333		100	100	100	100	100	100		Amino acid	Glutamate family (alpha-ketoglutarate derived)	100001081	616-45-5 ;	1190.9	142
	154	GC/MS	34585	25	Amino acid	Glutamate family (alpha-ketoglutarate derived)		4-hydroxybutyrate (GHB)	4-HYDROXY-BUTYRATE	4-HYDROXY-BUTYRATE	C00989		1	1	1	1.3	2.86								0.3887	0.0549	0.0008	0.0001		0.4321	0.4321	0.4321	0.4321	0.5621	1.2357		0	0	0	0	100	100		Amino acid	Glutamate family (alpha-ketoglutarate derived)	100001507	502-85-2;	1277	233.1
	156	GC/MS	18319	27	Amino acid	Glutamate family (alpha-ketoglutarate derived)		5-aminovalerate		0	C00431		0.86	1.2	1.65	4.8	5.77		0.0299	0.0313	0.0532	0.0199	0.0192	0.0014	0.0135	0.0029	0.0053	0.0003		0.7347	0.6303	0.8826	1.2113	3.5269	4.2406		100	100	100	100	100	100		Amino acid	Glutamate family (alpha-ketoglutarate derived)	100000454	660-88-8;	1620.8	174
	166	GC/MS	1416	60	Amino acid	Glutamate family (alpha-ketoglutarate derived)		gamma-aminobutyrate (GABA)	4-AMINO-BUTYRATE	4-AMINO-BUTYRATE	C00334		1	1.35	2.02	5.93	7.78		0.9686	0.2909	0.0045	0.0061	0.004	0.0005	0.0054	0.0016	0.0022	0.0001		0.6125	0.6141	0.827	1.2386	3.6314	4.7644		100	100	100	100	100	100		Amino acid	Glutamate family (alpha-ketoglutarate derived)	141	56-12-2;	1539.7	304.1
	167	LC/MS neg	57	68	Amino acid	Glutamate family (alpha-ketoglutarate derived)	1	glutamate	GLT	GLT	C00025		0.89	0.82	0.94	1.53	1.95		0.1547	0.0876	0.1394	0.0338	0.3576	0.0159	0.0002	0.0005	0.0034	0.0002		1.0215	0.9064	0.8422	0.9577	1.5579	1.997		100	100	100	100	100	100		Amino acid	Glutamate family (alpha-ketoglutarate derived)	561	56-86-0;	643	146.1
	169	GC/MS	1647	69	Amino acid	Glutamate family (alpha-ketoglutarate derived)	1	glutamine	GLN	GLN	C00064		0.84	1.41	1.79	6.91	8.03		0.1598	0.0892	0.2109	0.0449	0.0073	0.0007	0.0088	0.002	0.0003	3.3801e-05		0.6081	0.5126	0.8551	1.0872	4.2046	4.8853		100	100	100	100	100	100		Amino acid	Glutamate family (alpha-ketoglutarate derived)	563	56-85-9;	1731.4	156
	171	LC/MS neg	59	78	Amino acid	Glutamate family (alpha-ketoglutarate derived)	1	histidine	HIS	HIS	C00135		0.94	1.24	1.37	2.68	1.79		0.7271	0.2362	0.5843	0.1009	0.0824	0.0042	0.0064	0.0016	0.0334	0.0016		0.7625	0.7194	0.948	1.0411	2.0459	1.3642		100	100	100	100	100	100		Amino acid	Glutamate family (alpha-ketoglutarate derived)	355	5934-29-2;	757	154.1
	184	LC/MS pos	1898	108	Amino acid	Glutamate family (alpha-ketoglutarate derived)	1	proline	PRO	PRO	C00148		0.73	0.99	1.05	5.76	6.61		0.0039	0.0148	0.8429	0.1321	0.3769	0.0163	0.0013	0.0008	0.0002	2.7111e-05		0.957	0.6939	0.9444	1.0074	5.5137	6.3289		100	100	100	100	100	100		Amino acid	Glutamate family (alpha-ketoglutarate derived)	480	147-85-3;	796	116.1
	193	LC/MS pos	607	129	Amino acid	Glutamate family (alpha-ketoglutarate derived)		trans-urocanate		0	C00785		0.86	2.05	1.1	5.75	1.92		0.2596	0.1285	0.0331	0.0146	0.6986	0.0284	0.018	0.0034	0.1703	0.0076		0.8018	0.6917	1.6441	0.8796	4.6097	1.5421		100	100	100	100	100	100		Amino acid	Glutamate family (alpha-ketoglutarate derived)	537	104-98-3;	1119	139.1
	194	LC/MS pos	39577	100	Amino acid	Glutamate family (alpha-ketoglutarate derived)		N-methyl-4-aminobutyric acid		0			1.72	0.89	2.62	17.96	6.01		0.011	0.0228	0.1407	0.0338	0.0003	0.0002	0.0053	0.0016	0.0017	0.0001		0.4651	0.801	0.416	1.2166	8.3526	2.7948		100	100	100	100	100	100		Amino acid	Glutamate family (alpha-ketoglutarate derived)	100003152	1119-48-8;	749.2	118.1
	195	GC/MS	40062	24	Amino acid	Glutamate family (alpha-ketoglutarate derived)		4-hydroxy-2-oxoglutaric acid		0	C01127		1	1.5	1.98	38.08	70.12		0.9933	0.2955	0.2884	0.0566	0.0906	0.0045	0.001	0.0008	2.2138e-05	1.1179e-05		0.4166	0.4157	0.6251	0.8238	15.8659	29.2119		33	67	67	100	100	100		Amino acid	Glutamate family (alpha-ketoglutarate derived)	100002537	1187-99-1;	1658	333.1
	202	LC/MS pos	1125	81	Amino acid	Branched Chain Amino Acids (OAA derived)	1	isoleucine	ILE	ILE	C00407		1.01	1.15	1.58	7.16	7.33		0.8644	0.2656	0.263	0.0526	0.0287	0.0019	9.895e-05	0.0005	0.0001	2.0134e-05		0.7146	0.722	0.821	1.1321	5.1185	5.241		100	100	100	100	100	100		Amino acid	Branched Chain Amino Acids (OAA derived)	376	73-32-5;	1614	132.1
	206	GC/MS	38276	10	Amino acid	Branched Chain Amino Acids (pyruvate derived)		2,3-dihydroxyisovalerate		0	C04039		1.05	1	1	2.58	2.99		0.4226	0.1627					0.0335	0.0054	0.0378	0.0018		0.4208	0.4413	0.4208	0.4208	1.0862	1.2596		0	67	0	0	100	100		Amino acid	Branched Chain Amino Acids (pyruvate derived)	100002417	1756-18-9;	1422	131
	214	LC/MS neg	15676	22	Amino acid	Branched Chain Amino Acids (pyruvate derived)		3-methyl-2-oxovalerate		0	C00671		0.83	1.7	0.83	5.3	7.39		0.4226	0.1627	0.2804	0.0556	0.4226	0.0176	0.0034	0.0012	0.0008	0.0001		0.2164	0.1787	0.3669	0.1787	1.1461	1.5992		33	0	67	33	100	100		Amino acid	Branched Chain Amino Acids (pyruvate derived)	100000036	51829-07-3;	2106	129.2
	216	LC/MS neg	22116	26	Amino acid	Branched Chain Amino Acids (pyruvate derived)		4-methyl-2-oxopentanoate	2K-4CH3-PENTANOATE&redirect=T	2K-4CH3-PENTANOATE&redirect=T	C00233		1.12	0.83	0.9	3.82	5.31		0.649	0.218	0.3861	0.0716	0.6323	0.0259	0.0038	0.0012	0.0045	0.0003		0.7136	0.801	0.5909	0.6401	2.7241	3.7918		67	67	33	67	100	100		Amino acid	Branched Chain Amino Acids (pyruvate derived)	100000551	816-66-0;	2200	129.2
	221	LC/MS pos	60	84	Amino acid	Branched Chain Amino Acids (pyruvate derived)	1	leucine	LEU	LEU	C00123		1.05	1.19	1.59	6.42	7.68		0.5175	0.1878	0.0446	0.0182	0.0026	0.0004	0.0013	0.0008	5.398e-06	6.0003e-06		0.7177	0.7551	0.852	1.144	4.6108	5.5155		100	100	100	100	100	100		Amino acid	Branched Chain Amino Acids (pyruvate derived)	397	61-90-5;	1674	132.2
	230	LC/MS pos	1649	136	Amino acid	Branched Chain Amino Acids (pyruvate derived)	1	valine	VAL	VAL	C00183		0.96	1.36	1.9	6.54	6.7		0.7451	0.2401	0.3293	0.0622	0.0052	0.0005	0.0002	0.0005	0.0001	2.4712e-05		0.56	0.5404	0.763	1.0645	3.6607	3.7507		100	100	100	100	100	100		Amino acid	Branched Chain Amino Acids (pyruvate derived)	566	72-18-4;	1040	118.1
	233	LC/MS pos	1419	28	Amino acid	Amines and polyamines		5-methylthioadenosine (MTA)		0	C00170		1.09	1.2	1.51	2.78	3.3		0.5172	0.1878	0.2188	0.0461	0.0402	0.0023	0.0143	0.0029	0.0041	0.0002		0.7622	0.8324	0.9113	1.1515	2.1153	2.5116		100	100	100	100	100	100		Amino acid	Amines and polyamines	212	2457-80-9;	2427	298.1
	237	GC/MS	1408	110	Amino acid	Amines and polyamines		putrescine	PUTRESCINE	PUTRESCINE	C00134		0.74	1.17	1.61	5.98	9.18		0.0129	0.0229	0.0669	0.0227	0.0022	0.0004	0.0675	0.0105	5.6277e-06	6.0003e-06		0.7309	0.5442	0.854	1.176	4.3699	6.7125		100	100	100	100	100	100		Amino acid	Amines and polyamines	49	110-60-1;	1705.8	174
	238	LC/MS pos	485	121	Amino acid	Amines and polyamines		spermidine	SPERMIDINE	SPERMIDINE	C00315		1.26	1.64	1.78	7.95	17.89		0.0477	0.0411	0.0059	0.0067	0.0022	0.0004	0.0277	0.0047	9.7888e-07	5.8733e-06		0.5727	0.7206	0.9414	1.0206	4.5547	10.2441		100	100	100	100	100	100		Amino acid	Amines and polyamines	50	124-20-9;	533	146.2
	240	LC/MS neg	1494	29	Amino acid	Glutathione metabolism		5-oxoproline	5-OXOPROLINE	5-OXOPROLINE	C01879		0.61	1.44	1.39	3.45	2.04		0.1755	0.0953	0.6216	0.1056	0.182	0.0085	0.0112	0.0024	0.1241	0.0056		0.738	0.4492	1.0639	1.0279	2.5446	1.5078		100	100	100	100	100	100		Amino acid	Glutathione metabolism	1021	98-79-3;	744	128.2
	243	LC/MS pos	27727	70	Amino acid	Glutathione metabolism		glutathione, oxidized (GSSG)		0	C00127		0.87	0.83	1.3	8.35	12.85		0.1933	0.1022	0.0938	0.0278	0.1375	0.0066	0.0063	0.0016	0.0001	2.3328e-05		0.9396	0.8194	0.7843	1.2179	7.8462	12.0719		100	100	100	100	100	100		Amino acid	Glutathione metabolism	448	103239-24-3;	1535	613.1
	252	GC/MS	35963	51	Carbohydrate	Glycolysis		1,3-dihydroxyacetone		0	C00184		1.28	0.93	1.43	3.45	8.02		0.2574	0.1285	0.6866	0.111	0.4739	0.0196	0.4211	0.0591	0.0267	0.0013		0.87	1.1136	0.8132	1.2464	2.9977	6.9759		100	100	100	100	100	100		Carbohydrate	Glycolysis	100000143	96-26-4;62147-49-3;	1263	103
	261	GC/MS	12021	57	Carbohydrate	Glycolysis		fructose-6-phosphate	FRUCTOSE-6P	FRUCTOSE-6P	C05345		1.42	1.56	3.08	6.13	9.19		0.0175	0.0229	0.2224	0.0463	7.1772e-06	3.8873e-05	0.0141	0.0029	0.0027	0.0002		0.3419	0.4865	0.5348	1.0518	2.0975	3.1414		100	100	67	100	100	100		Carbohydrate	Glycolysis	1232	103213-47-4;	1994.9	315.1
	262	GC/MS	20488	66	Carbohydrate	Glycolysis		glucose	CPD-3607	CPD-3607	C00031		1.34	1.55	2.08	3.28	4.02		0.006	0.0148	0.0066	0.0067	5.446e-05	8.7975e-05	0.0035	0.0012	0.0008	0.0001		0.5388	0.7199	0.8334	1.1228	1.7677	2.1654		100	100	100	100	100	100		Carbohydrate	Glycolysis	572	50-99-7;	1866.8	217.1
	264	GC/MS	31260	67	Carbohydrate	Glycolysis		glucose-6-phosphate (G6P)		0	C00668		1.32	1.93	2.28	2.36	2.77		0.0049	0.0148	0.0141	0.0095	0.0052	0.0005	0.0332	0.0054	0.0184	0.0009		0.5176	0.6835	1.0009	1.1813	1.2217	1.4323		100	100	100	100	100	100		Carbohydrate	Glycolysis	291	103192-55-8;	2042.7	387.2
	266	GC/MS	1572	71	Carbohydrate	Glycolysis		glycerate	GLYCERATE	GLYCERATE	C00258		1.03	1.34	1.83	6.45	10.43		0.618	0.2111	0.0159	0.0101	0.0021	0.0004	0.0037	0.0012	5.2761e-06	6.0003e-06		0.6342	0.6555	0.8529	1.1615	4.0875	6.6157		100	100	100	100	100	100		Carbohydrate	Glycolysis	1052	600-19-1;	1360.7	189
	268	GC/MS	527	82	Carbohydrate	Glycolysis		lactate	L-LACTATE	L-LACTATE	C00186		0.93	1.14	1.07	2.68	1.93		0.2643	0.1285	0.0963	0.0278	0.2856	0.0128	0.1699	0.0249	0.0011	0.0001		0.9282	0.8608	1.0625	0.9919	2.4878	1.7895		100	100	100	100	100	100		Carbohydrate	Glycolysis	482	79-33-4;	1102.8	116.9
	272	GC/MS	599	111	Carbohydrate	Glycolysis		pyruvate	PYRUVATE	PYRUVATE	C00022		1.06	1.35	1.6	7.05	15.1		0.7076	0.2318	0.1318	0.0329	0.063	0.0033	0.0013	0.0008	0.0011	0.0001		0.7239	0.767	0.9783	1.157	5.1008	10.9283		100	100	100	100	100	100		Carbohydrate	Glycolysis	823	127-17-3;	1130.6	217
	278	LC/MS neg	1564	48	Carbohydrate	TCA cycle		citrate	CIT	CIT	C00158		1.04	1.48	1.46	2.99	2.23		0.5457	0.1931	0.0008	0.0027	0.0009	0.0003	9.2787e-05	0.0005	0.0003	3.3931e-05		0.6876	0.7122	1.0176	1.0046	2.0531	1.532		100	100	100	100	100	100		Carbohydrate	TCA cycle	1124	77-92-9;	591	191.1
	279	GC/MS	1643	58	Carbohydrate	TCA cycle		fumarate	FUM	FUM	C00122		1.14	1.07	1.45	3.47	5.67		0.3594	0.1499	0.4134	0.0753	0.0135	0.0011	0.0093	0.0021	0.0002	3.1769e-05		0.7676	0.8731	0.8191	1.1134	2.6635	4.3517		100	100	100	100	100	100		Carbohydrate	TCA cycle	330	100-17-8;	1382.1	245
	281	GC/MS	1303	89	Carbohydrate	TCA cycle		malate	MAL	MAL	C00149		1.3	1.41	2.02	3.7	4.62		0.0161	0.0229	0.0003	0.0026	0.0002	0.0002	0.0049	0.0015	0.0007	0.0001		0.6006	0.7824	0.8444	1.2122	2.2209	2.7767		100	100	100	100	100	100		Carbohydrate	TCA cycle	409	6915-15-7;	1502	233
	285	GC/MS	1437	123	Carbohydrate	TCA cycle		succinate	SUC	SUC	C00042		1.23	1.09	1.53	4.33	13		0.2531	0.1285	0.1507	0.035	0.0829	0.0042	0.0155	0.0031	0.0008	0.0001		0.7505	0.9227	0.8182	1.1476	3.2468	9.7552		100	100	100	100	100	100		Carbohydrate	TCA cycle	252	110-15-6;	1348	247
	300	GC/MS	35649	118	Carbohydrate	Calvin cycle and pentose phosphate		sedoheptulose-7-phosphate	D-SEDOHEPTULOSE-7-P	D-SEDOHEPTULOSE-7-P	C05382		1.1	1.69	3.63	17.94	14.92		0.623	0.2111	0.0964	0.0278	0.0146	0.0012	0.0036	0.0012	0.0018	0.0001		0.305	0.3341	0.5153	1.106	5.4712	4.5515		67	67	100	100	100	100		Carbohydrate	Calvin cycle and pentose phosphate	100001628	2646-35-7;	2070	691.35
	303	GC/MS	15737	75	Carbohydrate	Photorespiration		glycolate (hydroxyacetate)	GLYCOLLATE	GLYCOLLATE	C00160		1.24	1.39	1.8	3.42	5.14		0.1089	0.0696	0.0231	0.0124	0.0075	0.0007	0.0072	0.0018	0.0001	2.0134e-05		0.6185	0.7647	0.8607	1.1113	2.117	3.1789		100	100	100	100	100	100		Carbohydrate	Photorespiration	203	79-14-1;	1119	177
	317	GC/MS	38075	37	Carbohydrate	Amino sugar and nucleotide sugar		arabitol		0	C00474		1.39	1.4	1.64	7.55	13.22		0.0996	0.0658	0.1038	0.028	0.0286	0.0019	0.0008	0.0007	0.0001	1.9689e-05		0.644	0.8963	0.9032	1.0571	4.8607	8.5128		100	100	100	100	100	100		Carbohydrate	Amino sugar and nucleotide sugar	100000012	7643-75-6;	1687.5	307.1
	318	GC/MS	37516	38	Carbohydrate	Amino sugar and nucleotide sugar		arabonate		0			1.79	1.46	3.03	3.57	4.94		0.0045	0.0148	0.0272	0.0134	0.0003	0.0002	0.0173	0.0033	0.0001	2.0116e-05		0.4608	0.8226	0.6745	1.3952	1.6472	2.2772		100	100	100	100	100	100		Carbohydrate	Amino sugar and nucleotide sugar	100001937	7643-75-7;	1736	292.1
	320	GC/MS	20699	53	Carbohydrate	Amino sugar and nucleotide sugar		erythritol		0	C00503		1.61	1.84	2.36	11.15	7.66		0.0055	0.0148	0.0066	0.0067	0.0016	0.0004	0.0017	0.0009	2.1446e-05	1.1179e-05		0.4711	0.7588	0.8668	1.1127	5.2515	3.6104		100	100	100	100	100	100		Carbohydrate	Amino sugar and nucleotide sugar	100000846	149-32-6;	1517.5	217
	321	GC/MS	33477	54	Carbohydrate	Amino sugar and nucleotide sugar		erythronate*		0			1.46	1.39	2.97	12.9	8.82		0.0511	0.0431	0.078	0.0251	0.0027	0.0004	0.0003	0.0005	0.0001	2.4712e-05		0.4664	0.6787	0.6463	1.3841	6.0148	4.1128		100	100	100	100	100	100		Carbohydrate	Amino sugar and nucleotide sugar	100001320	88759-55-1;	1546.9	292.1
	323	GC/MS	587	63	Carbohydrate	Amino sugar and nucleotide sugar		gluconate	GLUCONATE	GLUCONATE	C00257		1.42	1.8	2.11	6.45	5.65		0.0054	0.0148	0.0308	0.0141	0.0001	0.0001	0.002	0.001	0.0065	0.0003		0.4842	0.6873	0.872	1.0199	3.1216	2.7354		100	100	100	100	100	100		Carbohydrate	Amino sugar and nucleotide sugar	338	527-07-1;	1879.4	333
	326	GC/MS	18534	65	Carbohydrate	Amino sugar and nucleotide sugar		glucosamine		0	C00329		4.26	3.77	1.55	6.75	20.31		0.3328	0.1482	0.1862	0.0409	0.3839	0.0165	0.0728	0.0111	0.0305	0.0015		0.3816	1.625	1.4401	0.5928	2.5757	7.7499		100	100	100	100	100	100		Carbohydrate	Amino sugar and nucleotide sugar	289	66-84-2;	1833	203
	333	GC/MS	15095	96	Carbohydrate	Amino sugar and nucleotide sugar		N-acetylglucosamine		0	C00140		1.38	1.62	1.75	4.82	6.29		0.03	0.0313	0.0112	0.0087	0.0083	0.0008	0.0021	0.001	0.0002	2.6442e-05		0.6212	0.8554	1.0036	1.088	2.9928	3.9076		100	100	100	100	100	100		Carbohydrate	Amino sugar and nucleotide sugar	100000281	7512-17-6;	1903.3	245
	341	GC/MS	15772	114	Carbohydrate	Amino sugar and nucleotide sugar		ribitol		0	C00474		1.31	1.32	1.93	6.69	10.05		0.3799	0.1513	0.0611	0.0217	0.0025	0.0004	0.0002	0.0005	0.0001	1.741e-05		0.5623	0.7372	0.7427	1.0866	3.7593	5.6492		100	100	100	100	100	100		Carbohydrate	Amino sugar and nucleotide sugar	100000406	488-81-3;	1692.4	217
	342	GC/MS	38818	115	Carbohydrate	Amino sugar and nucleotide sugar		ribonate		0	C02994		1	1.03	1.05	3.13	6.96				0.4226	0.0756	0.4226	0.0176	0.0173	0.0033	0.0153	0.0008		0.322	0.322	0.3314	0.3385	1.0063	2.2399		0	0	67	33	100	100		Carbohydrate	Amino sugar and nucleotide sugar	100001007	5336-08-3;	1663.1	246.1
	343	GC/MS	12080	116	Carbohydrate	Amino sugar and nucleotide sugar		ribose	RIBOSE	RIBOSE	C00121		1.32	1.45	2.5	8.09	10.08		0.006	0.0148	0.0008	0.0027	0.0034	0.0005	0.0056	0.0016	0.0004	4.4194e-05		0.5368	0.7064	0.7805	1.3421	4.3447	5.4107		100	100	100	100	100	100		Carbohydrate	Amino sugar and nucleotide sugar	914	50-69-1;	1639.2	204
	345	GC/MS	35855	117	Carbohydrate	Amino sugar and nucleotide sugar		ribulose		0	C00309		1.7	2.52	3.24	16.82	20.61		0.1203	0.0734	0.0418	0.0176	0.0304	0.0019	0.0008	0.0007	0.0018	0.0001		0.3215	0.5459	0.8093	1.0425	5.4084	6.6271		67	100	100	100	100	100		Carbohydrate	Amino sugar and nucleotide sugar	100000147	488-84-6;	1662	306.1
	353	GC/MS	35638	138	Carbohydrate	Amino sugar and nucleotide sugar		xylonate		0	C05411		1.66	1.39	2.9	10.39	12.66		0.0241	0.0273	0.0066	0.0067	0.0043	0.0005	0.0028	0.0011	0.0005	4.7952e-05		0.4541	0.7558	0.6311	1.3188	4.7169	5.7482		100	100	100	100	100	100		Carbohydrate	Amino sugar and nucleotide sugar	100001627	73686-31-7;	1722	292
	354	GC/MS	15835	139	Carbohydrate	Amino sugar and nucleotide sugar		xylose	XYLOSE	XYLOSE	C00181		1.06	1.43	2.74	3.25	2.17		0.3818	0.1513	0.0011	0.0031	8.1216e-05	8.7975e-05	0.0188	0.0034	0.0003	3.3931e-05		0.5675	0.5991	0.8118	1.5525	1.8424	1.2318		100	100	100	100	100	100		Carbohydrate	Amino sugar and nucleotide sugar	826	609-06-3;	1723.9	204
	355	GC/MS	18344	140	Carbohydrate	Amino sugar and nucleotide sugar		xylulose	D-XYLULOSE	D-XYLULOSE	C00310		1.22	1.85	2.54	10.49	13		0.3534	0.1499	0.0494	0.0192	0.0086	0.0008	0.0013	0.0008	0.0005	4.7952e-05		0.4263	0.5215	0.7877	1.0835	4.474	5.5428		33	100	100	100	100	100		Carbohydrate	Amino sugar and nucleotide sugar	100000421	551-84-8;	1668	306.1
	359.2	GC/MS	40477	91	Carbohydrate	Amino sugar and nucleotide sugar		mannosamine		0	C03570		4.05	3.47	1.84	7.25	19.81		0.3506	0.1499	0.1819	0.0408	0.362	0.0159	0.0537	0.0086	0.0201	0.001		0.3988	1.6138	1.3845	0.7354	2.8914	7.9008		100	100	100	100	100	100		Carbohydrate	Amino sugar and nucleotide sugar	100003685	5505-63-5;	1829.3	203
	362	GC/MS	1481	80	Carbohydrate	Inositol metabolism		inositol 1-phosphate (I1P)	1-L-MYO-INOSITOL-1-P	1-L-MYO-INOSITOL-1-P	C04006		1.14	1.55	1.77	3.6	5.2		0.1544	0.0876	0.004	0.0061	0.0064	0.0007	0.0181	0.0034	0.0039	0.0002		0.6238	0.7114	0.966	1.1069	2.2471	3.2423		100	100	100	100	100	100		Carbohydrate	Inositol metabolism	370	106032-59-1;	2057.8	318.1
	365	GC/MS	19934	94	Carbohydrate	Inositol metabolism		myo-inositol	MYO-INOSITOL	MYO-INOSITOL	C00137		1.01	1.33	1.55	0.28	0.32		0.808	0.253	0.0092	0.0081	0.0002	0.0002	0.0085	0.002	0.0022	0.0001		0.9897	1.0026	1.315	1.5346	0.2752	0.3193		100	100	100	100	100	100		Carbohydrate	Inositol metabolism	363	87-89-8;	1924.9	217
	379	GC/MS	33463	18	Carbohydrate	Sucrose,glucose,fructose metabolism		3-deoxyoctulosonate		0			0.82	0.7	1.28	6.21	13.4		0.4432	0.1689	0.1768	0.0403	0.2454	0.0111	0.0305	0.005	0.0003	3.3931e-05		0.8332	0.6797	0.5794	1.0703	5.173	11.1608		100	67	100	100	100	100		Carbohydrate	Sucrose,glucose,fructose metabolism	100000095	103404-70-2;	1922	283.1
	391	GC/MS	577	56	Carbohydrate	Sucrose,glucose,fructose metabolism		fructose	Fructose	Fructose	C00095		1.38	1.51	2.03	3.17	3.66		0.0115	0.0228	0.004	0.0061	0.0006	0.0002	0.0023	0.001	0.0001	2.0116e-05		0.5768	0.7939	0.8719	1.1718	1.8297	2.1109		100	100	100	100	100	100		Carbohydrate	Sucrose,glucose,fructose metabolism	878	57-48-7;	1758	217
	392	GC/MS	21034	59	Carbohydrate	Sucrose,glucose,fructose metabolism		galactinol	CPD-458	CPD-458	C01235		0.87	0.99	1.53	1.07	0.75		0.3094	0.1426	0.9306	0.1436	0.0601	0.0032	0.9773	0.1321	0.3267	0.0144		1.022	0.8865	1.0136	1.56	1.0901	0.771		100	100	100	100	100	67		Carbohydrate	Sucrose,glucose,fructose metabolism	100000908	16908-86-4;	2226.1	433.3
	399	GC/MS	27726	61	Carbohydrate	Sucrose,glucose,fructose metabolism		gentiobiose		0	C08240		1.57	1.67	3.65	16.16	32.71		0.0679	0.049	0.0244	0.0126	0.012	0.001	0.0002	0.0005	0.0001	1.9847e-05		0.4207	0.6594	0.7046	1.5374	6.7982	13.7625		100	100	100	100	100	100		Carbohydrate	Sucrose,glucose,fructose metabolism	100001023	554-91-6;	2212.9	204
	401	LC/MS neg	20705	62	Carbohydrate	Sucrose,glucose,fructose metabolism		glucoheptose		0			1.03	0.75	1.83	4.75	1.13		0.8911	0.2717	0.1484	0.0349	0.0255	0.0017	0.0059	0.0016	0.5265	0.0229		0.9046	0.9357	0.6743	1.653	4.293	1.0229		100	100	100	100	100	100		Carbohydrate	Sucrose,glucose,fructose metabolism	100000852	62475-58-5;	694	209.1
	402	GC/MS	32355	64	Carbohydrate	Sucrose,glucose,fructose metabolism		glucono-1,5-lactone	GLC-D-LACTONE	GLC-D-LACTONE	C00198		1.21	1.34	1.94	4.78	3.55		0.0607	0.0463	0.0567	0.0205	0.0008	0.0003	0.0081	0.0019	0.0002	2.7111e-05		0.5978	0.7245	0.8001	1.1615	2.8566	2.1202		100	100	100	100	100	100		Carbohydrate	Sucrose,glucose,fructose metabolism	100000945	90-80-2;	1838	275.1
	418	GC/MS	15335	90	Carbohydrate	Sucrose,glucose,fructose metabolism		mannitol	MANNITOL	MANNITOL	C00392		1.35	1.4	2.47	6.77	11.37		0.0637	0.0476	0.0996	0.0278	0.0021	0.0004	0.0012	0.0008	0.0001	1.8953e-05		0.5278	0.7145	0.7409	1.3033	3.5709	6.0031		100	100	100	100	100	100		Carbohydrate	Sucrose,glucose,fructose metabolism	100000277	69-65-8;	1839	319.1
	422	GC/MS	1470	92	Carbohydrate	Sucrose,glucose,fructose metabolism		mannose-6-phosphate	MANNOSE-6P	MANNOSE-6P	C00275		1.46	1.98	2.66	4.11	4.91		0.0141	0.0229	0.045	0.0182	0.0037	0.0005	0.0186	0.0034	0.0076	0.0004		0.4299	0.6296	0.8525	1.1437	1.769	2.1121		100	100	100	100	100	100		Carbohydrate	Sucrose,glucose,fructose metabolism	294	70442-25-0;104872-94-8;	2035.9	387.2
	432	GC/MS	15825	113	Carbohydrate	Sucrose,glucose,fructose metabolism		rhamnose	L-rhamnose	L-rhamnose	C00507		1.21	1.27	1.63	4.67	6.4		0.043	0.0398	0.1315	0.0329	0.0026	0.0004	0.0225	0.0038	0.0001	1.8953e-05		0.6645	0.8023	0.8467	1.0834	3.1062	4.2543		100	100	100	100	100	100		Carbohydrate	Sucrose,glucose,fructose metabolism	920	10030-85-0;	1617.1	204
	438	GC/MS	1519	124	Carbohydrate	Sucrose,glucose,fructose metabolism		sucrose	SUCROSE	SUCROSE	C00089		0.85	1.23	1.39	1.98	4.18		0.0452	0.0398	0.023	0.0124	0.0105	0.0009	0.015	0.0031	3.0042e-05	1.3865e-05		0.785	0.6648	0.9688	1.0884	1.5561	3.2792		100	100	100	100	100	100		Carbohydrate	Sucrose,glucose,fructose metabolism	935	57-50-1;	2136.1	361.1
	441	GC/MS	15573	130	Carbohydrate	Sucrose,glucose,fructose metabolism		trehalose	TREHALOSE	TREHALOSE	C01083		0.74	1.08	2.28	4.55	19.32		0.8561	0.2651	0.6022	0.1031	0.1494	0.007	0.0552	0.0087	0.0127	0.0007		0.5363	0.395	0.579	1.2244	2.442	10.363		100	100	100	100	100	100		Carbohydrate	Sucrose,glucose,fructose metabolism	915	6138-23-4;	2174.9	361.2
	458	GC/MS	22158	47	Carbohydrate	C5 branched dibasic acid metabolism		citramalate		0	C00815		1.27	1.33	1.97	7.77	13.86		0.2309	0.1189	0.1849	0.0409	0.0391	0.0023	0.0008	0.0007	0.0003	3.3931e-05		0.5982	0.7622	0.7981	1.1806	4.6481	8.2903		100	100	100	100	100	100		Carbohydrate	C5 branched dibasic acid metabolism	100000998	6236-10-8;	1490.7	247
	468	GC/MS	37253	13	Lipids	Free fatty acid		2-hydroxyglutarate	CPD-381	CPD-381	C02630		0.83	1.1	2.18	20.27	37.71		0.5212	0.1878	0.6642	0.1091	0.0258	0.0017	0.0003	0.0005	0.0007	0.0001		0.6702	0.5564	0.7346	1.4591	13.5842	25.275		100	100	100	100	100	100		Lipids	Free fatty acid	100002070	40951-21-1;	1576	247
	470	LC/MS neg	35675	14	Lipids	Free fatty acid		2-hydroxypalmitate		0			1.78	1.42	1.81	4.08	3.11		0.0135	0.0229	0.0783	0.0251	0.0106	0.0009	0.0009	0.0008	0.0011	0.0001		0.5666	1.0064	0.8025	1.0266	2.3118	1.7622		100	100	100	100	100	100		Lipids	Free fatty acid	100001579	764-67-0;	5508	271.3
	493	GC/MS	21134	34	Lipids	Free fatty acid		adipate	ADIPATE	ADIPATE	C06104		2.01	1.5	1.93	5.91	10.38		0.0198	0.0245	0.1004	0.0278	0.054	0.0029	0.0054	0.0016	0.0005	4.8589e-05		0.5341	1.0735	0.8008	1.0298	3.1548	5.5464		100	100	100	100	100	100		Lipids	Free fatty acid	100000863	124-04-9;	1520	110.9
	503	LC/MS neg	18362	41	Lipids	Free fatty acid		azelate (nonanedioate)		0	C08261		1.68	1.55	1.82	5.63	16.06		0.0179	0.0229	0.02	0.0118	0.0126	0.001	0.0014	0.0008	0.0005	4.4861e-05		0.5495	0.9236	0.8496	1.0026	3.0944	8.8246		100	100	100	100	100	100		Lipids	Free fatty acid	2029	123-99-9;	1322	187.2
	513	LC/MS neg	17805	50	Lipids	Free fatty acid		dihomo-linoleate (20:2n6)		0	C16525		2.46	2.25	3.11	9.72	9		0.0014	0.0148	0.0489	0.0192	0.0004	0.0002	0.0209	0.0036	0.0044	0.0003		0.3396	0.8343	0.763	1.0546	3.2994	3.058		67	100	100	100	100	100		Lipids	Free fatty acid	1231	2091-39-6;	5722	307.3
	539	LC/MS neg	1105	87	Lipids	Free fatty acid		linoleate (18:2n6)	LINOLEIC_ACID	LINOLEIC_ACID	C01595		2.2	2.37	2.85	12.8	10.56		0.0031	0.0148	0.0023	0.0058	0.0026	0.0004	0.0082	0.0019	0.0001	2.2129e-05		0.3895	0.856	0.9219	1.1109	4.9857	4.1127		100	100	100	100	100	100		Lipids	Free fatty acid	180	60-33-3;	5533	279.3
	540	LC/MS neg	34035	88	Lipids	Free fatty acid		linolenate [alpha or gamma; (18:3n3 or 6)]	CPD-8117	CPD-8117	C06427		1.68	1.83	2.04	8.61	7.87		0.0357	0.0363	0.0139	0.0095	0.053	0.0029	0.0051	0.0016	0.0001	2.4712e-05		0.5218	0.8768	0.9567	1.0636	4.4903	4.1087		100	100	100	100	100	100		Lipids	Free fatty acid	100001337		5450	277.3
	555	LC/MS neg	1359	101	Lipids	Free fatty acid		oleate (18:1n9)	OLEATE-CPD	OLEATE-CPD	C00712		1.77	1.85	2.47	7.14	5.9		0.0027	0.0148	0.0156	0.0101	0.0051	0.0005	0.0152	0.0031	0.0035	0.0002		0.4657	0.8243	0.8618	1.1495	3.326	2.7458		100	100	100	100	100	100		Lipids	Free fatty acid	442	112-80-1;	5660	281.3
	557	LC/MS neg	1336	102	Lipids	Free fatty acid		palmitate (16:0)	PALMITATE	PALMITATE	C00249		1.69	1.77	2.1	4.89	3.48		0.0052	0.0148	0.0234	0.0124	0.0029	0.0004	0.0162	0.0032	0.0051	0.0003		0.5094	0.8629	0.9033	1.0721	2.4899	1.7748		100	100	100	100	100	100		Lipids	Free fatty acid	424	57-10-3;	5619	255.3
	596	LC/MS neg	37752	3	Lipids	Oxylipins		13-HODE + 9-HODE		0			1.58	1.64	2.26	6.8	3.2		0.0277	0.0305	0.0078	0.0072	0.0013	0.0004	0.0006	0.0007	0.0007	0.0001		0.5188	0.8198	0.8495	1.1712	3.5299	1.6603		100	100	100	100	100	100		Lipids	Oxylipins	100002196		5270	295.2
	602	LC/MS neg	39627	30	Lipids	Oxylipins		9,10-epoxystearate	CPD-10514	CPD-10514			1.16	1.55	1.4	4.12	2.75		0.752	0.2404	0.3019	0.0581	0.1346	0.0065	0.0028	0.0011	0.0137	0.0007		0.5175	0.6019	0.8003	0.7264	2.1328	1.4234		33	67	67	100	100	100		Lipids	Oxylipins	100003063	2443-39-2;	5386.6	297.4
	603	LC/MS pos	39620	2	Lipids	Oxylipins		12,13-epoxy-9-keto-10(trans)-octadecenoate		0			1.18	1.1	1.59	2.37	11.91		0.3656	0.1499	0.6514	0.1079	0.064	0.0033	0.0113	0.0024	0.0002	3.1701e-05		0.7422	0.8769	0.8158	1.1804	1.7596	8.8423		100	100	100	100	100	100		Lipids	Oxylipins	100002986	478931-82-7;	5305.8	311.2
	620	GC/MS	38002	1	Lipids	Glycerolipids		1,2-propanediol	DL-12-Propanediol	DL-12-Propanediol	C00583		1.28	2.42	1.91	3.71	5.44		0.0228	0.0266	0.0811	0.0252	0.0349	0.0021	0.006	0.0016	0.0002	2.792e-05		0.5445	0.6977	1.3199	1.0404	2.0222	2.9628		100	100	100	100	100	100		Lipids	Glycerolipids	100001176	57-55-6;	1041	117
	632	GC/MS	21188	8	Lipids	Glycerolipids		1-stearoylglycerol (1-monostearin)		0	D01947		1.41	0.94	1.96	4.64	5.36		0.0733	0.051	0.7211	0.1148	0.1124	0.0055	0.0192	0.0035	0.0107	0.0006		0.696	0.9808	0.6559	1.3633	3.2271	3.7275		100	100	100	100	100	100		Lipids	Glycerolipids	100000932	123-94-4;31566-31-1;	2186.6	399.4
	648	LC/MS neg	15122	72	Lipids	Glycerolipids		glycerol	GLYCEROL	GLYCEROL	C00116		1.2	1.37	1.78	4.11	3.44		0.0095	0.021	0.0108	0.0087	0.0181	0.0013	0.01	0.0022	0.0015	0.0001		0.6535	0.7872	0.8976	1.1664	2.6861	2.2471		100	100	100	100	100	100		Lipids	Glycerolipids	1254	56-81-5;	776	91.1
	650	LC/MS neg	19324	9	Lipids	Lysolipids		1-stearoylglycerophosphoinositol		0			1.14	1.86	2.15	5.64	3.7		0.5157	0.1878	0.0197	0.0118	0.0218	0.0016	0.0519	0.0083	0.0015	0.0001		0.4989	0.5689	0.9285	1.0715	2.815	1.8446		100	100	100	100	100	100		Lipids	Lysolipids	100000656	796963-93-4;	5800	599.4
	663	LC/MS pos	33955	4	Lipids	Phospholipids		1-palmitoylglycerophosphocholine		0			2.09	1.78	2.2	1.56	1.94		0.0437	0.0398	0.0767	0.0251	0.0387	0.0023	0.122	0.018	0.4235	0.0185		0.5636	1.1772	1.0024	1.2379	0.8816	1.0936		100	100	100	100	100	100		Lipids	Phospholipids	100001263	17364-16-8;	5671	496.4
	664	LC/MS neg	35631	5	Lipids	Phospholipids		1-palmitoylglycerophosphoethanolamine		0			1.97	2.14	2.64	6.9	11.1		0.056	0.0444	0.0205	0.0118	0.0174	0.0013	0.0036	0.0012	0.0012	0.0001		0.3958	0.7796	0.8472	1.0464	2.7297	4.3949		100	100	100	100	100	100		Lipids	Phospholipids	100001567		5940	452.3
	665	LC/MS neg	35305	6	Lipids	Phospholipids		1-palmitoylglycerophosphoinositol*		0			2.09	2.69	3.05	9.18	7.49		0.0004	0.0148	0.0059	0.0067	0.0006	0.0002	0.021	0.0036	0.0019	0.0001		0.3308	0.693	0.8889	1.0098	3.0358	2.4774		100	100	100	100	100	100		Lipids	Phospholipids	100001655		5573	571.3
	675	LC/MS neg	35688	15	Lipids	Phospholipids		2-palmitoylglycerophosphoethanolamine*		0			1.03	1.18	1.21	1.34	2.99		0.187	0.1002	0.2098	0.0449	0.2324	0.0106	0.2527	0.0365	0.0378	0.0018		0.8017	0.828	0.9437	0.9727	1.0725	2.3942		0	67	100	100	67	100		Lipids	Phospholipids	100001652		5790	452.3
	679	GC/MS	15365	73	Lipids	Phospholipids		glycerol 3-phosphate (G3P)	GLYCEROL-3P	GLYCEROL-3P	C00093		1.55	1.88	2.64	5.64	4.25		0.0061	0.0148	0.0006	0.0027	0.0038	0.0005	0.0047	0.0015	0.0029	0.0002		0.4556	0.7046	0.8553	1.203	2.5709	1.9362		100	100	100	100	100	100		Lipids	Phospholipids	100000258	29849-82-9;	1719.7	357.1
	688	GC/MS	1600	107	Lipids	Phospholipids		phosphoethanolamine	PHOSPHORYL-ETHANOLAMINE	PHOSPHORYL-ETHANOLAMINE	C00346		1.06	1.45	2.46	5.74	10.23		0.8105	0.253	0.0097	0.0082	0.0009	0.0003	0.0037	0.0012	6.0003e-06	6.0003e-06		0.5501	0.5823	0.8	1.3546	3.1589	5.6294		100	100	100	100	100	100		Lipids	Phospholipids	1026	1071-23-4;	1737.8	299.1
	698	GC/MS	1497	55	Lipids	Choline metabolism		ethanolamine	ETHANOL-AMINE	ETHANOL-AMINE	C00189		1.39	1.52	2.33	4.87	8.32		0.0012	0.0148	0.0036	0.0061	3.0781e-05	8.3356e-05	0.0066	0.0016	0.0002	2.9641e-05		0.5323	0.7421	0.8083	1.2424	2.5901	4.4292		100	100	100	100	100	100		Lipids	Choline metabolism	420	141-43-5;	1304	174.1
	714	GC/MS	531	19	Lipids	Sterols		3-hydroxy-3-methylglutarate		0	C03761		1.41	2.33	3.1	1.81	10.13		0.0063	0.0148	3.6469e-05	0.0007	0.0019	0.0004	0.0959	0.0144	0.0011	0.0001		0.4384	0.6184	1.0198	1.3585	0.7939	4.4398		100	100	100	100	100	100		Lipids	Sterols	112	503-49-1;	1598.2	247
	720	GC/MS	39511	46	Lipids	Sterols		campesterol	CPD-707	CPD-707	C01789		1.25	1.51	2.36	5.26	11.75		0.1254	0.0753	0.0298	0.0141	0.0029	0.0004	0.0034	0.0012	3.9698e-05	1.5087e-05		0.5255	0.6559	0.7915	1.2402	2.7619	6.1756		100	100	100	100	100	100		Lipids	Sterols	100001269	474-62-4;	2353	343.4
	739.2	GC/MS	21183	122	Lipids	Sterols		stigmasterol	CPD-4162	CPD-4162	C05442		1.32	1.5	2.35	5.37	11.09		0.0544	0.044	0.0329	0.0146	0.0022	0.0004	0.0027	0.0011	0.0002	2.7111e-05		0.5681	0.751	0.8531	1.3322	3.0517	6.2979		100	100	100	100	100	100		Lipids	Sterols	100000923	83-48-7;	2359	255.3
	762	LC/MS pos	1508	103	Cofactors, Prosthetic Groups, Electron Carriers	CoA metabolism		pantothenate	PANTOTHENATE	PANTOTHENATE	C00864		1.2	1.18	1.76	5.95	10.94		0.3619	0.1499	0.2928	0.0569	0.0271	0.0018	0.0005	0.0007	0.0011	0.0001		0.6802	0.8179	0.8035	1.1995	4.0455	7.4422		100	100	100	100	100	100		Cofactors, Prosthetic Groups, Electron Carriers	CoA metabolism	1024	137-08-6;	2218	220.1
	779	GC/MS	1504	97	Cofactors, Prosthetic Groups, Electron Carriers	Nicotinate and nicotinamide metabolism		nicotinate	NIACINE	NIACINE	C00253		1.21	1.46	1.72	3.69	4.32		0.2657	0.1285	0.094	0.0278	0.054	0.0029	0.0023	0.001	0.0016	0.0001		0.6192	0.751	0.9046	1.0641	2.2843	2.6765		100	100	100	100	100	100		Cofactors, Prosthetic Groups, Electron Carriers	Nicotinate and nicotinamide metabolism	567	59-67-6;	1334.1	180
	782	LC/MS pos	33471	98	Cofactors, Prosthetic Groups, Electron Carriers	Nicotinate and nicotinamide metabolism		nicotinate ribonucleoside*	NICOTINAMIDE_RIBOSE	NICOTINAMIDE_RIBOSE	C05841		1.1	1.2	1.48	4.34	2.42		0.3215	0.1448	0.0673	0.0227	0.0155	0.0012	0.0058	0.0016	0.0002	3.1769e-05		0.728	0.8028	0.8757	1.0757	3.1583	1.7589		100	100	100	100	100	100		Cofactors, Prosthetic Groups, Electron Carriers	Nicotinate and nicotinamide metabolism	100001316	2625-49-2;	1105	256
	797	GC/MS	37070	93	Cofactors, Prosthetic Groups, Electron Carriers	Oxidative phosphorylation		methylphosphate		0			1.32	1.35	2.15	8.14	7.39		0.0673	0.049	0.0567	0.0205	0.0034	0.0005	0.0022	0.001	0.0005	4.5884e-05		0.5929	0.7825	0.7999	1.2742	4.8272	4.3795		100	100	100	100	100	100		Cofactors, Prosthetic Groups, Electron Carriers	Oxidative phosphorylation	100001805	7023-27-0;	1221	240.9
	798	GC/MS	11438	106	Cofactors, Prosthetic Groups, Electron Carriers	Oxidative phosphorylation		phosphate	Pi	Pi	C00009		1.22	1.23	1.49	2.19	2.74		0.0126	0.0229	0.007	0.0067	0.0074	0.0007	0.0076	0.0018	0.0011	0.0001		0.7533	0.9185	0.9265	1.1199	1.6501	2.0675		100	100	100	100	100	100		Cofactors, Prosthetic Groups, Electron Carriers	Oxidative phosphorylation	461	7664-38-2 ;	1307.7	298.9
	832	GC/MS	27738	126	Cofactors, Prosthetic Groups, Electron Carriers	Ascorbate metabolism		threonate		0	C01620		0.77	0.94	1.23	8.2	7.72		0.1443	0.0841	0.3945	0.0725	0.0436	0.0025	0.006	0.0016	0.0003	3.3931e-05		0.8948	0.6919	0.8414	1.0969	7.3334	6.9049		100	100	100	100	100	100		Cofactors, Prosthetic Groups, Electron Carriers	Ascorbate metabolism	100001022	70753-61-6;	1560.7	292.1
	846	GC/MS	21169	20	Cofactors, Prosthetic Groups, Electron Carriers	Vitamin B metabolism (B6 or B12)		3-hydroxypyridine		0			1.07	1.06	1.4	2.36	4.43		0.5123	0.1878	0.6806	0.1109	0.0524	0.0029	0.0289	0.0049	0.0003	3.5924e-05		0.7933	0.8497	0.8429	1.1098	1.8733	3.5133		100	100	100	100	100	100		Cofactors, Prosthetic Groups, Electron Carriers	Vitamin B metabolism (B6 or B12)	100000905	109-00-2;	1187.1	152
	875	LC/MS neg	1411	11	Nucleotide	Purine metabolism		2'-deoxyguanosine	DEOXYGUANOSINE	DEOXYGUANOSINE	C00330		1	1	1.02	27.95	37.9						0.4226	0.0176	0.0003	0.0005	0.002	0.0001		0.0346	0.0346	0.0346	0.0352	0.9669	1.3114		0	0	0	67	100	100		Nucleotide	Purine metabolism	348	961-07-9;	1759	266.2
	877	LC/MS neg	15076	12	Nucleotide	Purine metabolism		2'-deoxyinosine		0	C05512		1	1	1	1.23	1.82								0.2201	0.0321	0.0151	0.0008		0.6514	0.6514	0.6514	0.6514	0.7993	1.1824		0	0	0	0	100	100		Nucleotide	Purine metabolism	100000135	890-38-0;	1700	251.1
	883	LC/MS pos	554	32	Nucleotide	Purine metabolism		adenine	ADENINE	ADENINE	C00147		1.14	1.26	1.82	6.92	6.38		0.0404	0.039	0.0045	0.0061	0.0013	0.0004	0.0135	0.0029	0.0018	0.0001		0.6401	0.7296	0.8096	1.164	4.4297	4.0846		100	100	100	100	100	100		Nucleotide	Purine metabolism	880	73-24-5;	1003	136.1
	884	LC/MS pos	555	33	Nucleotide	Purine metabolism		adenosine	ADENOSINE	ADENOSINE	C00212		0.86	1	1.19	3.42	5.86		0.0169	0.0229	0.9119	0.1418	0.1397	0.0066	0.0544	0.0086	0.0001	1.741e-05		0.9639	0.8266	0.9593	1.1423	3.2993	5.6446		100	100	100	100	100	100		Nucleotide	Purine metabolism	798	58-61-7;	1650	268.1
	899	GC/MS	418	76	Nucleotide	Purine metabolism		guanine	GUANINE	GUANINE	C00242		1.54	1.79	3.03	8.5	5.95		0.0606	0.0463	0.0249	0.0126	0.0006	0.0002	0.0007	0.0007	0.0011	0.0001		0.3947	0.6098	0.7076	1.1951	3.3532	2.3473		100	100	100	100	100	100		Nucleotide	Purine metabolism	172	73-40-5;	1942.3	352.1
	900	LC/MS pos	1573	77	Nucleotide	Purine metabolism		guanosine	GUANOSINE	GUANOSINE	C00387		0.98	1.3	1.9	19.83	27.83		0.6556	0.2184	0.0031	0.0061	6.5008e-05	8.7975e-05	0.0064	0.0016	7.3714e-06	6.3184e-06		0.63	0.6203	0.8161	1.1943	12.496	17.5355		100	100	100	100	100	100		Nucleotide	Purine metabolism	1099	118-00-3;	1676	284
	908	LC/MS neg	1123	79	Nucleotide	Purine metabolism		inosine	INOSINE	INOSINE	C00294		1.38	1	2.96	49.51	45.84		0.2908	0.1373			0.033	0.0021	0.0008	0.0007	0.0001	2.0116e-05		0.2422	0.3344	0.2422	0.716	11.9909	11.1018		0	100	33	100	100	100		Nucleotide	Purine metabolism	361	58-63-9;	1600	267.2
	946	LC/MS neg	514	49	Nucleotide	Pyrimidine metabolism		cytidine	CYTIDINE	CYTIDINE	C00475		1.18	1.4	2.11	14.17	19.17		0.2042	0.1065	0.0509	0.0194	0.0042	0.0005	0.0012	0.0008	0.0004	4.3823e-05		0.593	0.6995	0.8307	1.2537	8.4034	11.3654		100	100	100	100	100	100		Nucleotide	Pyrimidine metabolism	827	65-46-3;	1351	242.1
	950	LC/MS pos	2959	17	Nucleotide	Pyrimidine metabolism		cytidine-3'-monophosphate (3'-CMP)		0	C05822		1.13	1.23	1.67	9.72	7.81		0.7754	0.2459	0.1922	0.0418	0.0305	0.0019	0.0167	0.0032	0.0006	0.0001		0.617	0.6948	0.7585	1.0323	5.9989	4.8196		100	67	100	100	100	100		Nucleotide	Pyrimidine metabolism	105	84-52-6;	1181	323.9
	959	LC/MS neg	33442	109	Nucleotide	Pyrimidine metabolism		pseudouridine		0	C02067		1.48	1.33	1.8	8	8.49		0.1019	0.0662	0.1395	0.0338	0.043	0.0025	0.0003	0.0005	0.0003	3.3931e-05		0.5669	0.8376	0.7564	1.0194	4.5344	4.8127		100	100	100	100	100	100		Nucleotide	Pyrimidine metabolism	821	1445-07-4;	1104	243.1
	960	LC/MS neg	39539	128	Nucleotide	Pyrimidine metabolism		thymidine	THYMIDINE	THYMIDINE	C00214		1.25	1.28	1.33	8.62	10.59		0.3173	0.1446	0.1122	0.0296	0.0913	0.0045	0.0002	0.0005	0.0004	4.3605e-05		0.7369	0.9211	0.9466	0.9782	6.3554	7.8043		100	100	100	100	100	100		Nucleotide	Pyrimidine metabolism	872	50-89-5;	1935	284.8
	967	LC/MS neg	606	135	Nucleotide	Pyrimidine metabolism		uridine	URIDINE	URIDINE	C00299		1.11	1.14	1.36	4.03	3.76		0.1181	0.0732	0.0647	0.0226	0.0095	0.0008	0.0034	0.0012	0.0002	2.7277e-05		0.7989	0.8901	0.9144	1.0902	3.2235	3.0034		100	100	100	100	100	100		Nucleotide	Pyrimidine metabolism	535	58-96-8;	1430	243.1
	1059	LC/MS neg	36756	86	Peptide	Dipeptide		leucylleucine		0	C11332		1.38	1.89	2.7	15.92	16.75		0.0444	0.0398	0.3322	0.0622	0.0535	0.0029	0.0014	0.0008	0.0008	0.0001		0.2924	0.4038	0.5515	0.7902	4.6557	4.8971		33	100	67	100	100	100		Peptide	Dipeptide	100001710	3303-31-9;	3895	243.2
	1098	LC/MS pos	40010	85	Peptide	Dipeptide		leucylalanine		0			1.75	1.47	2.31	5.5	5.49		0.3467	0.1499	0.5601	0.0976	0.0634	0.0033	0.0065	0.0016	0.0113	0.0006		0.4399	0.7686	0.6465	1.0173	2.4195	2.4155		67	100	100	100	100	100		Peptide	Dipeptide	100003179	7298-84-2;	1760	203.2
	1106	LC/MS pos	40066	120	Peptide	Dipeptide		serylleucine		0			2.13	1.45	2.06	9.22	8.16		0.0178	0.0229	0.1026	0.028	0.0173	0.0013	0.0011	0.0008	0.0021	0.0001		0.493	1.051	0.7135	1.0139	4.546	4.0234		100	100	100	100	100	100		Peptide	Dipeptide	100003202	6665-16-3;	2106	219.2
	1125	LC/MS pos	21156	31	Hormone metabolism	Abscisic acid metabolism		abscisate	CPD-693	CPD-693	C06082		1	1	1	1	8.02										4.6476e-05	1.6403e-05		0.1257	0.1257	0.1257	0.1257	0.1257	1.0083		0	0	0	0	33	100		Hormone metabolism	Abscisic acid metabolism	100000879	14375-45-2;	4200	264.9
	1152	GC/MS	21177	45	Secondary metabolism	Alkaloids		caffeate	CAFFEATE	CAFFEATE	C01197		1.41	2.41	2.68	7.88	5.74		0.5734	0.1976	0.0806	0.0252	0.3736	0.0163	0.02	0.0036	0.0183	0.0009		0.3634	0.5119	0.8752	0.9732	2.862	2.0855		67	67	100	100	100	100		Secondary metabolism	Alkaloids	100000914	331-39-5;	1949.9	396.2
	1168.2	LC/MS pos	43473	36	Secondary metabolism	Alkaloids		anatabine		0	C10126		0.82	1.3	0.87	1	1.11		0.0179	0.0229	0.0126	0.0095	0.0356	0.0021	0.9681	0.1318	0.1188	0.0054		0.972	0.7955	1.2656	0.8419	0.9739	1.0802		100	100	100	100	100	100		N/A	N/A	100004456	2743-90-0;	1473.2	161.1
	1168.3	GC/MS	38666	99	Secondary metabolism	Alkaloids		nicotine		0	C00745		1.08	1.23	1.51	2.76	3.16		0.3045	0.142	0.03	0.0141	0.0053	0.0005	0.0209	0.0036	0.0005	4.5884e-05		0.7258	0.783	0.8926	1.099	2.0053	2.292		100	100	100	100	100	100		N/A	N/A	100002736	54-11-5;	1392	84
	1170	LC/MS pos	38630	21	Secondary metabolism	Amine derived		3-methoxytyramine	CPD-7650	CPD-7650	C05587		0.82	1.18	1.33	4.16	4.62		0.006	0.0148	0.1468	0.0349	0.0018	0.0004	0.0019	0.001	0.0001	2.0134e-05		0.7663	0.6274	0.9018	1.019	3.1844	3.5412		100	100	100	100	100	100		Secondary metabolism	Amine derived	118	1477-68-5;	1717	168.1
	1172	LC/MS pos	38763	104	Secondary metabolism	Amine derived		phenethylamine (isobar with 1-phenylethanamine)	PHENYLETHYLAMINE	PHENYLETHYLAMINE	C02455		0.95	1.2	0.34	8.26	6.69		0.6923	0.2287	0.9605	0.1471	0.0015	0.0004	0.0017	0.0009	0.0001	1.9689e-05		0.9538	0.9102	1.1492	0.3267	7.8747	6.3776		100	100	100	100	100	100		Secondary metabolism	Amine derived	100002982		2114.7	122.1
	1174	LC/MS pos	1603	133	Secondary metabolism	Amine derived		tyramine	TYRAMINE	TYRAMINE	C00483		0.43	0.65	0.43	5.23	0.41		0.0173	0.0229	0.2356	0.0486	0.0083	0.0008	0.0158	0.0031	0.0141	0.0007		2.063	0.8934	1.3387	0.8854	10.7925	0.841		100	100	100	100	100	100		Secondary metabolism	Amine derived	1133	60-19-5;	1503	138.1
	1190	GC/MS	22294	42	Secondary metabolism	Benzenoids		benzyl alcohol	BENZYL-ALCOHOL	BENZYL-ALCOHOL	C00556		1	1	1	1.11	2.42								0.3318	0.0476	0.043	0.002		0.6726	0.6726	0.6726	0.6726	0.7497	1.627		0	0	0	0	100	100		Secondary metabolism	Benzenoids	100000830	100-51-6;	1202.4	165
	1205	GC/MS	35639	137	Secondary metabolism	Benzenoids		vanillate		0	C06672		1.6	1.75	2.6	4.81	5.95		0.08	0.0547	0.1127	0.0296	0.0149	0.0012	0.0023	0.001	0.0021	0.0001		0.462	0.7398	0.8078	1.2008	2.2244	2.7498		100	100	100	100	100	100		Secondary metabolism	Benzenoids	100001634	121-34-6;	1728	297
	1267	GC/MS	37091	125	Secondary metabolism	Flavonoids		syringic acid		0	C10833		1.04	1	2.47	2.98	4.22		0.4226	0.1627			0.0709	0.0036	0.0211	0.0036	0.0178	0.0009		0.3579	0.3721	0.3579	0.8844	1.0658	1.512		0	67	0	100	100	100		Secondary metabolism	Flavonoids	100001919	530-57-4;	1824	327.2
	1443	GC/MS	22202	131	Xenobiotics	Chemicals		triethanolamine		0	C06771		0.9	0.82	1.07	0.91	4		0.3706	0.1499	0.1776	0.0403	0.7887	0.0319	0.571	0.0795	0.0002	3.1701e-05		1.0438	0.9396	0.8512	1.1199	0.9451	4.178		100	100	100	100	100	100		Xenobiotics	Chemicals	100000989	102-71-6;	1620	262
	1447.1	LC/MS pos	43423	7	Xenobiotics	Chemicals		1-pentylamine		0			0.87	1.27	1.3	1.87	2.26		0.1385	0.0819	0.2395	0.0489	0.0035	0.0005	0.07	0.0108	0.0049	0.0003		0.7893	0.6848	1.0007	1.0299	1.4785	1.7813		100	100	100	100	100	100		N/A	N/A	100004391	110-58-7;	1982	88.1
	1447.2	LC/MS neg	43446	83	Xenobiotics	Chemicals		lauryl sulfate		0	D01045		1.2	1.12	3.55	0.97	1.48		0.1639	0.0902	0.3226	0.0615	0.0031	0.0004	0.8244	0.1139	0.2366	0.0105		0.8822	1.0608	0.9889	3.1274	0.8575	1.3086		100	100	100	100	100	100		N/A	N/A	100004287	151-21-3;	5336	265.2
[truncated: 3 more columns]

[truncated: 1 more sheets: LINE PLOTS ROOT]
