# Supplementary material for: Tobacco drought stress responses reveal new targets for Solanaceae crop improvement
Source: BMC Genomics. 2015 Jun 30;16(1):484. doi: 10.1186/s12864-015-1575-4 (PMC4485875; doi:10.1186/s12864-015-1575-4)
Supplement: Additional file 5: Table S4. — Genes that are up- or down-regulated at least 8-fold during drought. [file 12864_2015_1575_MOESM5_ESM.xlsx]

## Sheet: 20 min root
SEQ_ID	Notes	20 min root	40 min root	1hr root	2hrs root	4hrs root	20 min leaf	40 min leaf	1hr leaf	2hrs leaf	4hrs leaf
4249	ERF187	219.7	295	191	192.9	140.5	4.1	15.7	23.1	18.9	15
4335	ERF228	128	91.3	25.5	47.3	29	2.7	19.3	11.3	1.9	3.3
1279731	ERF218	96.1	53.8	20.2	29.8	19.6	6.9	32.8	24.3	4	4.6
FG642600	ERF43-like	90.8	131.8	93.9	142.6	128	3.6	20.1	27.3	22.4	23.8
1228022	ERF228	86.9	49.6	19.9	26.8	17.8	6.4	31.5	21.2	3.2	3.5
FG642371	ERF152	79.2	71.6	54.2	72	58.3	5.4	16.6	17.1	23.8	17.7
FG643097	ERF43	76.1	87.1	78.9	98.6	91.9	5.9	16.9	18.8	14.3	10.7
4120	ERF13	70.1	103.6	124	158.5	112.9	4.5	23.6	41.8	42.6	42.1
4259	ERF152	67.8	58.7	45.3	64.7	53.7	5.8	14	16.2	22.7	14.4
5475	MYB149	64.8	131.5	128.6	103.9	92	1.1	0.9	1.6	1.9	1.6
TC19934	ERF13	61	85.3	101.6	139.7	117.4	1.7	9.2	16.1	18.7	16.2
4279	ERF172	58.4	54.9	21.5	29.6	27.4	9.3	10.5	10.6	5.6	3.6
DW002203	MYB149	54.6	115.2	114.2	80.7	75.6	1.7	0.8	1.6	1.6	1.4
5433	MYB107	54.4	82.4	83.1	81.2	82.9	0.9	0.8	0.9	1.5	1
1282098	MAPKKK20	54.3	81.7	57.8	65.8	55	0.9	2.8	9.9	5	18.6
1100011	ERF43	45.7	56.9	50.1	65.6	59.6	5.8	20.1	25.2	21.8	17.4
FG641787	ERF13-like	43	67.3	79.6	104.8	73.3	1	5.9	11.6	8.4	5.4
TC14514	ERF228-like	42.9	21.4	8.5	12.8	8.9	5.4	21	11.7	2.6	2.2
1257264	ERF152	42.8	37.8	26.8	43.4	38.9	4.8	13	15.1	20.6	14.9
FG642660	ERF152	41.7	39.7	26.9	47.5	39.9	4.4	11.9	13.6	16.6	13.7
TC25453	ERF142	41.7	52.9	35	36.6	30.1	5.4	18.5	26.7	22.8	19.2
FG642636	ERF172-like	40.4	36.8	13.8	24.8	17.3	4.7	6.6	16.1	12.8	9.4
1294286	ERF218	39.7	21.5	8.5	12.2	9	6.9	25	19.8	4	3.8
1263182	ERF142-like	35.7	46.2	33	31.2	24.1	8.7	24.6	38.4	22	23.6
2113758	AtMAPKKK19	35.7	62.9	45.8	57.8	45.1	0.7	0.7	3	5.8	9.9
TC26403	Unknown	34.4	30.7	14.9	19.3	17.1	7.4	12.6	7.8	4.1	1.9
1114448	cytochrome P450 CYP94C1	34.2	115.9	73.1	51.1	31.9	0.9	0.7	1.3	2.2	1.8
1464044	Unknown	33.5	48.1	53.6	49.3	48.1	1.2	0.8	1.2	1.2	1.2
NP8635007	ERF142	33.2	46.3	29.5	31.3	23	6.7	21.6	27.3	26.8	19.2
1094811	Unknown	33	30.7	16.8	22.3	30.6	1.8	5.7	4.3	3.3	1.8
1205353	cytochrome P450	31.7	76.6	72.5	45.1	29.3	0.8	1.4	3.9	8.9	8.1
CV019636	MAPKKK19	30.8	45.2	29.4	33.9	24.1	1	1.9	5.9	5.2	9.5
4136	ERF29	30.7	59	29.7	38	29.8	0.8	0.6	0.9	1	1
TC27213	ERF142-like	30.3	40.4	27.9	29.6	26.3	8.2	28.7	33.1	18.5	25.9
4328	ERF221	29.7	63.9	23.3	37.8	20.2	0.9	1	1	1	0.8
4198	ERF91	28.1	57.7	29.7	41.2	25.7	1	0.8	1.3	1	0.9
3702	C2H2 4	27.8	17.6	6.9	27.8	22	1.7	2.7	2.3	2.3	2.5
4317	ERF210	27.7	66.6	30.5	43.6	26	1.4	0.7	1.5	0.8	1
1113318	cytochrome P450 CYP94C1	27.6	72.8	59.9	32.6	25.4	1	1.5	4.9	13.6	14.1
2218735	calcium/calmodulin protein kinase 1	26.2	67.4	51.1	48.1	36.1	1.2	0.8	2.3	4	6.4
CV021744	ZPT2-12	26	18.3	14.2	25.2	28.1	1.8	3.6	3.4	1.9	2.5
1110850	Unknown	25.9	25.7	29.7	38.1	45.6	1.2	0.9	1.7	2.3	3.5
AM788395	Unknown	25.1	36	15	47.3	50	1.9	4.8	3.1	3	2.5
TC17594	ERF202-like	24.8	16.6	6.5	10.6	7.6	4.5	16.9	13.3	7.3	7.6
1110044	Unknown	24.7	8.4	3.8	6.1	8.5	5.1	8.9	2.9	2.2	1.3
TC14186	ERF202 (ACRE111b)	24.1	16.4	9	12.5	10.3	11.4	36.3	33.9	14.4	9.7
FG633550	Unknown	23.7	27.4	27.1	34.2	35.7	2.9	3.5	3.3	2.5	0.9
1749015	Calmodulin	23.6	9.7	4.1	7.5	6.9	11.9	17.5	6	4.1	3
4325	ERF218	23.2	14.8	5.9	8.8	7.3	2.4	8.2	5.5	1.7	1.4
TC38492	Avr9/Cf-9 rapidly elicited protein 284	23.1	16.5	11	14.9	13.7	3.8	10.9	6.9	4.1	3.3
TC19832	Unknown	22.8	18.7	8.8	10.9	10.7	7.5	8.7	8	4.7	2.3
4309	ERF202 (ACRE111b)	22.7	15.8	7.7	12.2	8.3	17.4	49.8	55.1	23.8	14
2160508	beta-primeverosidase	22.2	21.3	8.3	17.9	15.5	1	1	2	1.7	1.4
TC36042	Allebe oxide synthase	22.2	43.6	41.8	38.8	36	2	4.1	11	32.8	41.1
TC18232	Unknown	22.1	19	8.6	10.7	10.1	9.7	9.9	8.8	5.5	2.7
2214510	ERF161	22.1	27.6	12.4	35	23	0.8	0.9	1.5	1.5	1.2
TC16219	Calmodulin-related protein. Regulator of gene silencing	22	14.4	15.7	31	25.4	4.6	12.3	8	4.2	3.6
1206450	Unknown	22	6.3	4.7	2.7	2.4	5.4	7.6	2.7	1.7	1.5
2230618	Exo70 exocyst complex subunit	21.7	23.3	24.3	28	31.6	1.4	0.7	1.4	1.9	2.2
1100731	ZPT2-13 Petunia x hybrida	21.7	15.7	12.3	20.6	21.6	3.6	11.8	10	4.7	5.3
FG635168	regulator of gene silencing	21.6	18.9	24.6	31.1	27.1	4	10.2	8.4	8	4.7
AM846776	putative chlorophyll b reductase	21.5	9.7	3.6	8.2	5	1.8	6.5	3.7	1.1	1.5
4332	ERF225	21.5	16.2	6.8	9.5	6.9	3.6	14	9.1	2.7	1.8
1301013	Allene oxide synthase	20.9	55.8	57.2	40.7	29.9	1.2	3.1	7.9	19.3	34
4331	ERF224	20.7	5.3	1.7	6.8	3.7	1	2.3	1.3	1	1.2
1403018	basic helix-loop-helix protein	20.6	48.7	26.5	28.2	22.6	1.3	1	2.4	3.2	2.3
AM814395	Unknown	20.4	24.9	6.9	18.9	10.6	1.3	1.1	1.5	1.2	1.3
AM786026	KED wound responsive gene-like	20.3	22	16.9	30.5	31.7	9.8	22.5	21.4	23.3	11.8
TC37024	calmodulin-like protein	20.1	15.8	18.8	24.7	21.2	3.4	9.4	7.9	5.4	6.1
1410228	Lipoxygenase	20	18.5	12.4	13.8	13.7	1.9	12.1	18	18.4	28.1
TC38611	Unknown	19.9	19.4	16.7	29.9	37.9	1.2	1.8	1.9	3.2	3.2
AM794594	ZPT2-13 Petunia x hybrida	19.8	13.3	9.7	19	19.1	3.3	6	6.5	5.5	4.1
EH621749	ZPT2-13 Petunia x hybrida	19.7	14.6	11.3	20.4	22.7	1.2	4.2	3.1	2.6	2.8
FG641847	Unknown	19.5	9.2	3.9	6.6	8.9	4.9	19.1	16.5	4	3.1
5336	MYB7	19.5	24.1	28.1	26.7	29.5	1.1	0.8	1.3	1.4	1.2
2179084	Allene oxide synthase	19.4	37.9	40.1	34.5	35.8	1.4	6	17.7	38.8	66.8
TC15732	regulator of gene silencing	19.2	12.6	14.9	24.2	22.7	1.2	4.3	3.4	1.6	2.1
TC31179	WRKY13-like	19	21.6	15.2	17.9	18.3	3.2	11.7	17	20.7	7.3
TC33806	Unknown	18.9	10.4	9	12.2	9.9	5.4	17	15.2	7.4	6.4
1241343	Unknown	18.9	12.5	6.1	16.3	20.7	1.1	4	2.8	1.8	2
AM815027	Unknown	18.8	21.4	23	28.6	32.9	0.7	0.6	1	1	1.3
FG640343	Unknown	18.7	17.7	8.4	14.4	13.4	1.1	1.3	2	1.9	1.3
TC20549	Avr9/Cf-9 rapidly elicited protein 65	18.6	11.2	6.3	15.3	13.4	6	9.9	11.2	7.1	4.4
TC39596	cytochrome P450 A	18.5	54.2	101.4	60.2	48	1.3	1.5	6.1	16.5	72.2
2145759	ERF224-like	18.5	12.8	6.9	11	7.8	5	18.5	13.6	6.2	7
TC39749	Unknown	18.5	19.1	14.7	31.3	27.7	1.4	3.9	3	4	2.5
FG643151	Unknown	18.5	10.1	3.3	7.7	6.9	1.3	3.2	2	2	1.3
FG642997	Unknown	18.4	18.2	15.1	20.1	18	3.6	6.3	4.9	2.9	1.1
1112727	calmodulin binding protein	18.4	14.7	9.9	7.5	7.7	0.9	1.7	0.8	1.1	0.8
AM822796	Unknown	18.3	43.7	60.4	140.3	152.1	0.8	1	2	6.5	7.6
3703	C2H2 5	18.3	13.6	11.3	19	20	2.1	8	7.4	4	4.6
2244366	Unknown	18	17.7	15.2	19	18.2	3.3	4.7	4.7	2.2	0.8
TC19340	Unknown	17.8	11	6.2	8.9	9.2	1.4	2.6	1.9	1.4	1.6
TC39011	Lipoxygenase	17.8	18.7	12.8	11.3	10.4	2.9	12.3	16.8	14.7	26.5
1279097	MYB149-like	17.7	29.5	29.3	27.3	28.4	0.7	0.7	1	1.1	1.3
TC21078	Unknown	17.6	14.5	9.4	17.3	13.7	2.8	4.3	6.1	5.4	2.7
TC36031	Unknown	17.6	16.3	7.3	12.1	12.2	2.2	4.3	3.9	2	1.4
FG634727	Avr9/Cf-9 rapidly elicited protein 65	17.4	10.3	5.5	14.1	12.4	5.7	9	7.8	5.7	4
FG639193	Unknown	17.4	15.4	8.8	19.9	23.4	1.2	1	1.6	1.4	1.2
TC39488	Unknown	17.4	27.2	23.7	13.6	7.2	1.1	2.8	3.5	1.8	1.3
TC38579	Avr9/Cf-9 rapidly elicited protein 111A	17.4	12.7	8.2	8.3	6.5	2.5	9.3	8.4	3.3	2.9
AM792182	ERF160	17.4	21.8	10.9	25.1	19	1.5	0.9	1.2	1.6	1.7
2100950	protein phosphatase 2C	17.3	11.9	9	12.2	11.4	4.5	10.7	8.2	6.2	6.6
2154874	Protein phosphatase 2C	17.3	13.4	9.8	12	10.9	5	12.1	9.9	5.5	5
TC36000	Unknown	17.3	19.6	12.7	16.2	18.1	2.9	6.3	6.3	5.5	3.6
AF211663	Unknown	17	12.6	8.7	18.7	18.4	1.1	1.3	1.1	1.4	1
3528	bHLH229	16.8	34.1	17.3	19.6	16.3	0.9	0.8	1.5	2.7	1.6
TC38544	Salt responsive protein 2	16.5	10.5	7	8.5	8.2	10.7	21.3	16.4	5.1	2.9
EH623585	BON1-associated protein 2 A. thaliana	16.5	12.4	7.1	14.4	15	4.4	13.1	11.8	9.8	2.8
3761	C2H2_72	16.4	11.7	9.6	15.4	19.1	2.7	4.1	5.3	5	4.3
TC14468	Unknown	16.4	15.6	11.5	14.8	12.7	5	5.6	3.8	2.3	0.9
1614362	WRKY86	16.3	23.3	15.3	10.2	8.8	3.4	8.3	7.2	6.9	12.3
3741	C2H2_51	16.1	11.4	9.8	15.6	16.5	2.5	5.2	4.1	3.7	2.5
EH616281	Unknown	16.1	14.6	17	30.1	45.1	1.1	0.7	1.5	1.3	2.7
TC37394	No hit at NCBI	16	17.6	11.8	14.1	14.9	3.9	9.6	12.8	10.7	4.2
BP131614	ribosomal protein subunit 10	16	17.2	7.7	28.9	28.8	2	2.4	2.3	2.1	1.7
FG642692	Unknown	15.8	7.6	2.8	7.3	6.4	0.9	1.7	1.8	1.4	0.9
1558207	ankyrin repeat-containing protein A. thaliana	15.8	10	5.9	7	8.7	0.8	0.6	0.9	1.1	1.1
TC20343	Lipoxygenase	15.5	15.8	10.5	11.1	9	4.4	18.5	25.1	28.8	29.3
1508761	ethylene-responsive nuclear protein	15.5	17.6	8.6	12.7	11	1.9	1.6	2.1	1.7	1.6
BP528515	Allene oxide synthase	15.5	27.7	37.1	34.3	37	1	3.2	7.6	16.3	31.3
2230622	3-hydroxy-3-methylglutaryl coenzyme A reductase	15.2	12.2	7.1	11.3	17.6	3.4	3.8	2.8	1.9	1.7
2149569	BON1-associated protein 2	15.2	11.3	7	13.2	14.2	6.7	13.1	10.9	12.2	3.4
3749	C2H2_60	15.2	13.2	9.7	17.6	20.5	1.1	2.5	2.6	1.6	2.1
FG641796	salt responsive protein 2	15.1	9.8	5.1	7	7.1	3.8	7.9	5.6	2.2	2.4
AM798484	N-6 Adenine-specific DNA methylase M. truncatula	15.1	13.8	8.5	10.7	11.8	1.6	3.6	3.4	2.3	1.6
2158834	beta-glucosidase-like protein	15.1	13.2	6.2	13.3	14.4	1.3	1	1.6	1.3	1.7
TC31098	mitochondrial protein-like A. thaliana	15.1	20.8	16.4	41.4	42.7	0.9	2.2	1.8	1.4	2.3
TC20908	EF-hand calcium binding protein	15	11.8	4.5	7.6	6.9	11.7	11.1	6.4	3.2	1.1
AM837390	Unknown	15	11	3.5	13.4	11.3	1.4	1.6	1.6	4.2	1.6
4278	ERF_171	15	31.7	21.2	17.6	14	1.2	1	1.6	1.6	1.4
4244	ERF137	15	17.8	17.3	17.7	11.4	6.5	32.6	42.4	41.4	18
TC29346	No hit at NCBI	15	14.7	8.8	19.9	30	3.3	9.2	10.5	8.9	7.3
1874691	ERF_97	14.9	5.5	3.1	7	5.5	1.2	4.1	2.5	1.6	1.3
1260041	Avr9/Cf-9 rapidly elicited protein 74 N. tabacum	14.8	9	7.7	16.8	17.5	1.2	1.5	1.5	1.6	1.2
TC25975	Avr9/Cf-9 rapidly elicited protein 75 Nicotiana tabacum	14.7	15	10.6	24.8	29.1	0.8	1.5	1.4	0.8	1.3
FG634188	retrotransposon protein Glycine max	14.7	13.1	6.2	12.5	12.8	1.3	1.2	1.2	1	1
2146668	cytochrome P450 A	14.7	41.5	93.5	53.2	51.4	1	1	3.4	8.5	41.7
AM843800	Transcription factor HBP-1b, putative	14.6	26.5	22.2	27.7	19	0.8	2.3	2.5	2.1	6.7
FG644858	lipoxygenase Nicotiana attenuata	14.6	14.2	10.1	10.5	10.2	2.2	12.9	16.5	16.9	25
FG643815	Unknown	14.6	13.7	10.5	19.1	23	2.2	2.4	2.7	6.8	3.7
2153623	protein phosphatase 2C Solanum tuberosum	14.5	11.2	8.1	11	9.9	4.4	10.9	10.7	6.6	9.1
2163290	Lipoxygenase	14.5	12.9	10.4	11.9	12.4	2.1	15.9	21.8	21.5	28.5
FG645313	1-aminocyclopropane-1-carboxylate oxidase Solanum tuberosum	14.4	7	2.6	2.9	3	3.5	4.6	2.3	2.5	1.8
BP529773	Unknown	14.3	18.1	14.2	14.8	14.7	4	5.3	4.9	5	3
FG643156	ERF137	14.3	16.4	17.8	15.8	10.2	4.8	21.4	29.7	27.3	15.7
TC19611	Avr9/Cf-9 rapidly elicited protein 65 N. tabacum	14.3	6.5	3.7	13.5	12.7	5.7	6.7	5.8	6.5	6.3
3725	C2H2_34	14.2	11.3	5.3	9.5	9.9	0.8	1.1	1	1.1	1
2161621	rRNA methyltransferase	14.2	30.5	27.8	28.7	18.1	1	2.5	3.5	5.7	10.7
TC33331	protein phosphatase 2C Solanum tuberosum	14.1	10	7.9	9.9	8.9	4.3	10.5	9	5.3	7
TC18759	Unknown	14.1	12.4	6.2	7.6	7.7	3.4	6.8	7	5.4	1.3
TC22165	Avr9/Cf-9 rapidly elicited protein 19 Nicotiana tabacum	14.1	11.1	3.6	6.8	5.7	7.1	7.8	5.8	2.4	1.2
TC17995	BON1-associated protein 1 Arabidopsis thaliana	14	8.4	4.6	12.7	12.1	2	4.3	4.1	3.8	1.4
AM844957	Unknown	14	15.3	3	3.2	2.1	1.2	1.5	1.5	1.1	0.9
EB440199	ERF_202-like	13.9	9.6	5.6	7.2	5.1	13.7	27.6	25.7	7.7	10.6
EH617029	glycosyl phosphatidyl inositol 16 signal peptide and transmembrane domain or GPI anchor Cryptosporidium parvum	13.8	15.6	8.3	13.5	13.7	1.3	5.4	7.7	9.5	2.4
TC17187		13.7	10.8	8.6	13	15.5	1.1	4	4.4	2.8	3.7
TC34327	Unknown	13.7	20	16.2	19.5	21.3	0.9	1.5	2.3	3.5	2.9
AM844427		13.7	7.3	3	4	3.8	0.9	1	1	1.3	0.8
2241311		13.6	8.4	4	5.4	5.4	3.8	8.7	5.9	2.2	1.1
AM840555	cytochrome c oxidase, cbb3 family protein Sphingobacterium spiritivorum	13.5	10.7	6.4	9.9	14.9	1.6	10.3	11.9	10.1	4.9
DW002615		13.4	10.5	8.4	13.3	13.6	1.6	2.7	2.6	2.4	1.8
1523648	MYB_76	13.3	28.5	28.3	27.3	23.7	0.8	1	1.5	1.2	1.3
TC26193	Expansin	13.3	19.6	9.7	9.8	7.4	4.3	17.1	18.6	17.2	7.9
NP8635006	ERF_200	13.3	16.7	14.7	19.6	18.3	2.4	7.9	8	9.9	7.3
TC37370		13.2	7.9	4.6	7.1	7	1.1	1.9	1.5	1.5	1.4
1741006	DC1 domain-containing protein	13.2	12.3	13.2	19	24.4	9.2	23.4	26.5	12.5	8.3
TC32144	ERF60	13.2	15.3	14.2	14.5	9.5	2.9	15.5	19.8	14.7	10.5
WRKYnew103		13.1	12.4	10	12.9	13.6	1.1	2.6	3.9	4	3
TC27044		13.1	11.9	6.7	10.5	9.2	2.7	5.9	4.8	2.5	3.6
TC29510	Glycosyltransferase family A ACRE 231	13	9.7	6.8	11.9	12	9.5	19.1	12.1	7.8	4.5
BP128736		12.9	9.2	5.1	6.8	6.5	2.5	6	5.6	2.4	1.9
BP128826		12.9	8.9	5.4	6.7	7.7	1.3	0.7	1.1	1.1	1.1
AM803940		12.8	10.4	5.5	4.9	6.8	1.4	2.9	2.2	3.1	2
FG633616		12.8	7.6	4	6	5	3.6	6	5.3	4.4	3.3
EH619382		12.8	9.9	5.8	6.6	7.3	1.8	6.5	8.8	7.7	4.5
1518237	ZIM15 (JAZ)	12.8	18.7	14.8	16.6	15.6	1.4	9.1	32.5	37.7	65.8
2095717		12.8	9.3	7.3	12.6	13.5	1.1	2.3	1.8	1.4	0.9
TC34991	No hit at NCBI	12.8	35.6	9.8	5.5	1.7	0.7	0.8	0.9	0.8	0.9
2064279	Cytochrome	12.6	9.7	4.5	14.3	22.8	2.2	8.5	7	5.7	4.1
TC27780	DC1 domain-containing protein	12.5	14.1	11.8	18.1	20.4	9.1	16.2	14.4	10.1	4.9
FG644330	ZIM15 (JAZ)-like	12.5	18	13.3	16.9	17	1.5	5.9	22.1	27.2	43.8
1198664		12.4	12.6	8.5	9.1	9	1.9	2.4	3.2	3.6	3.5
2110859	Beta glucosidase	12.3	10.4	5.5	10.2	11.8	0.8	0.9	1.7	1.5	1.2
TC40052		12.3	8.7	4.8	5.8	5.4	4.3	6.9	4.5	2.2	2.6
AM848538	DC1 domain-containing protein	12.3	11.3	11.3	17.7	20.2	5.6	18.9	20.1	8.6	6
EB429752	uncharacterized protein Arabidopsis thaliana	12.3	9.7	6.1	9.4	8	5.8	5.4	5.3	7.2	3.7
EB440147	C3HC4-type RING finger	12.3	7.9	6.7	8.4	11.2	11.4	17.4	22.7	16.4	10.2
AF211677		12.2	9.4	7.4	11.7	14.8	1.8	2.7	3.8	3.3	2.3
2219601	calmodulin-binding-like protein	12.1	4	2.1	2.7	2.5	6.8	8.3	2.8	2.1	1.2
1252126	Sugar transporter	12.1	7.4	1.3	2.7	0.9	2.1	2.3	1.2	0.9	1
AM847752	Unknown	12.1	19.1	9.1	25.4	22.2	1.2	0.6	1.1	1.4	1.5
1679593		12.1	12.4	8.7	14	13.7	1	0.6	0.8	1.5	0.9
4319	ERF212	12	5.6	3.5	5.8	5.1	12.9	12.8	10.1	5.7	2
1100375		12	11.2	6.8	6.6	6	1.3	2	4.1	3.3	1.9
2106634	ERF60	11.9	13.8	12.3	12.3	8.6	5.2	21.2	28.3	24.3	15.9
4221	ERF114 (ACRE111a)	11.9	10.3	6	7.2	6	13	32.9	37.1	7.4	13.8
AM830008		11.9	5.9	3.5	5.2	4.9	0.9	1.2	1.1	1	1
BP527349		11.8	5.8	2.2	3.2	4.3	1.4	7.4	3.8	2.2	1.2
3778		11.8	9.1	5.6	15.6	18.5	0.9	1.3	1	1	1
TC38457	Glycosyl transferase	11.7	7.8	5.5	9.1	10.4	14.5	29.4	19.1	7.6	5.9
TC37092		11.7	13	8.9	10.2	9.7	1	1.6	1.7	1.6	2.2
1544836	amygdalin-hydrolase	11.7	10.7	6	9.9	10	1.1	1.1	1.9	1.9	1.3
1267650	cytochrome P450 A	11.6	36.1	71.6	44.7	37.2	1.4	1.7	8.4	26.5	91.7
EH621820	cysteine/histidine-rich C1 domain-containing	11.6	10.7	10.4	21.5	26.8	2.1	9.4	7	6.3	2.5
EH616428	U box protein	11.6	8.6	8.1	9.7	10	7.4	21.8	24	18.2	13.5
2226421	unknown	11.5	9.8	5.3	5.8	6.2	7	5.7	4.8	4.2	2.1
TC38161		11.4	10.6	5.9	9.8	10.3	0.8	1.3	1.9	1.7	1.4
FG643686	Expansin	11.4	9.1	5.5	5	5.4	2.8	23.1	20.9	13.7	3.8
1111961	Salt responsive protein 2	11.4	9.7	7.4	7.9	8.8	13.8	33.1	26.7	7	8.6
2184485	Unknown	11.4	80.9	81	90.2	40.8	0.8	1.2	1.2	1.5	3.6
1205212		11.2	8.9	6.3	11.7	8.3	1.2	1	1.2	1.5	2.3
2128555		11.2	9.8	6.1	9.9	11.5	2.8	5.2	5.9	5.9	5.2
1108160		11.1	6.4	5.2	8.4	9	2.7	8.5	7.4	6.8	14.8
TC32895		11	12.6	9.3	10.5	11	2.7	6.2	7.8	4.5	4.1
NP916673	ERF216 (EREBP4)	11	7.8	4.4	6.7	6.4	9.2	10	6.5	5.9	2.4
1117069	Glycosyltransferase family A	11	9.1	6.8	9.4	9.3	19.5	22.7	19.7	13.4	7.5
EB432367		10.9	11.9	8.2	9.3	9.9	1.1	1.3	1.6	1.4	1.5
TC23903	Glycosyltransferase family A	10.9	8.9	6.6	8.4	8.1	19.5	27.8	19.1	10.5	6.8
EB447328		10.9	9.4	5.6	9.2	10.4	3.4	5.4	4.6	4.5	4.1
2185455	Wound induced protein kinase-like	10.9	6.4	3.8	4.3	6.2	11	30.7	13.9	7.5	3.3
AM843371		10.9	8.4	6.1	9.3	11.2	1.5	1.7	2	1.8	0.9
CV017896		10.9	8.2	3.1	5.3	4.3	4.8	7.2	3.8	2.4	6.2
FG644900		10.9	11.5	9.7	17.8	21.4	1.3	1.5	1.6	2.3	3.4
FG633671		10.8	9.3	10	12.8	13.7	4.3	8.6	5.9	4.5	3.5
4248		10.8	12.5	10.9	9.5	6.9	0.9	3.1	7.2	5.5	4.4
AM814880	alpha/beta-hydrolase domain	10.7	16.9	23.3	40	33.3	1	1.4	2.1	4.4	4.5
TC31104	Salt responsive protein 2	10.7	9.4	6.6	8.5	9.1	13.6	20.8	16.5	8.9	7.4
3809		10.7	8.4	6	11.1	8.1	0.9	1.1	1.1	1.7	1.7
2187861	putative calcium-binding protein CML27 Arabidopsis thaliana	10.6	9.3	6.2	11.9	9.2	5.5	8.8	7.9	8.7	5.5
1365857		10.6	8.3	4.1	7.7	7.8	1.9	1.2	1.2	2.1	1.1
4267		10.5	11.9	6	12.4	12.4	1	0.9	1.1	1.5	1.3
FG644248	U-box protein E3 ubiquitin ligase	10.5	10	9.1	8.6	9	8.4	34	31.1	23.1	18.7
FG643124		10.5	8.6	4.8	6.8	8.9	1.2	4.5	3.9	1.8	1.3
TC29389		10.4	6.2	2.8	1.7	1.2	2	3.4	1.8	0.5	0.3
TC19548	NtJAZ1	10.3	16.6	12.3	14.6	14	1.7	10.4	29.7	43.9	59.5
1594242		10.3	7.9	3.9	11.1	12.6	0.8	1.1	1.1	1.4	5.1
TC14785	Unknown	10.3	12.2	14.2	8.1	4.2	1.8	3.3	2.3	4.3	5.3
TC39514		10.3	13.1	9.5	13.5	15.3	0.8	0.8	1	0.9	1.1
TC14899		10.2	5.4	2.4	4.8	4.4	4.7	6.6	3.4	2.4	2.2
1227169	peroxisomal-membrane-protein	10.2	5.8	5.5	7	6	0.9	2	1.9	1	1.1
AM793924		10.2	8.2	3.8	10.9	13.5	1	1.3	1.4	1.4	5.9
2216608		10.2	7.2	5.1	10.7	10.2	1.8	2.5	2.3	2.6	1.7
FG644554	C1 domain-containing protein	10.2	8.6	9.3	19	22.7	5.2	13	10.9	7	4.7
AM819804	No hit at NCBI	10.2	68.7	62.6	78.1	37.9	0.7	0.7	1.3	2.1	1.7
TC32471		10.1	6.2	2.1	3.7	3.6	0.9	1	0.7	1.2	0.9
EH616803		10.1	7.7	3.6	4.6	4	0.9	1	1.1	1.5	0.7
2096056		10.1	6.1	4.7	8.6	8.1	4.9	5.8	6.1	5.9	5
1832539		10.1	6.8	3.9	5	5.4	0.9	0.9	1.2	0.9	0.9
1113678	bHLH_192-like	10.1	22.1	21.6	17.8	14.7	0.8	0.8	2.2	2.6	2.1
AM810250		10	12.4	6.3	10.6	8	1	1.8	1.5	1.6	1.6
TC39876		10	12.1	6.4	8.2	6.1	4.2	5.2	5.8	7.7	9
AM843229	ABC superfamily ATP binding cassette transporter, membrane protein	10	22.6	16.6	12.2	9.9	1.1	0.5	1.6	1.8	1.5
FG633908		9.9	13	8.4	10.8	11.7	0.6	0.7	1.1	1.3	1.2
AM828502	S-locus lectin protein kinase-like protein A. thaliana	9.9	18	12.1	12.7	10.3	1	3.5	3.9	5.9	5.2
FG641863	WRKY103-like	9.9	8.5	5.6	10.2	10.8	5.2	16.2	22.6	25.9	10.2
AM845813		9.9	5.9	2.8	5.9	6.6	2.1	9.6	7.6	2.6	3.5
5403	R2R3-MYB_76	9.8	14.4	3.5	6.4	5.6	0.7	0.8	0.9	0.7	0.9
AM828178	bHLH_192-like	9.7	21.7	20.1	15.3	12	1.1	1.3	3.4	3.5	2.6
1361681	ERF_110	9.6	17.1	4.8	5.3	3.5	1	1	1.3	0.8	1
FG643092		9.6	6.9	3.9	8	8.8	1.9	5.1	2.9	3.2	3.4
FG641716		9.6	10.7	4.4	7.2	6.8	1.6	2.9	2.9	2.6	1
TC23018		9.6	7.4	5.3	8.4	8.7	3.8	9.6	6.7	6	8.8
BP527310	ZIM_15-like	9.5	15	11.5	15	15.9	0.7	2.8	6.1	8.7	21
TC24523	arabinogalactan protein 41 Arabidopsis thaliana	9.5	8.2	5.2	6.8	6.9	3.8	12.9	10.1	7.4	2.9
FG639749	KED wound responsive gene-like	9.5	8.1	5.4	8.7	6.7	7.5	15.2	12.7	10.4	5.1
EB434842		9.4	14.2	9	7.8	6.6	1	1.5	2.3	1.6	1.4
2141812	4-coumarate-CoA-ligase	9.4	13	4.2	4.3	2.9	1	3	4.4	4.6	6.3
1297541		9.4	5.6	5	7.1	6.8	1.1	3.7	2.9	2.3	1
2156356	WRKY_21	9.3	9.1	5.5	2.5	2.5	5.6	5.7	2.9	2.6	1.3
3824		9.3	6.5	3.6	4.2	3.7	4.5	6.8	5.5	2.1	1.7
EH618200	Unknown	9.2	9.5	5.2	6.1	5.7	8.5	12.3	12.2	6.5	4.6
1112034	calmodulin-binding-protein	9.2	5	2.9	4.6	5	3.4	6.1	6.8	4.6	3.1
5452		9.2	12.2	8.8	12.3	13.8	1.1	1.1	1.5	1.9	2.1
1413013	C2H2_18-like	9.2	7.1	5.2	7.6	7.8	6.6	8.9	8.5	4.9	7.1
TC19862		9.2	5.3	3.5	8.9	8.2	3.2	5.5	5.7	2.9	4.1
AF211758		9.2	5.1	4.2	9.8	11.4	0.8	0.9	1.4	1.9	1.5
TC21812		9.2	12.2	8.8	11.5	10.3	1.1	4.3	8.5	13.5	5.8
AM785220	JAZ/TIFY	9.2	21.8	13.4	14.3	12.9	1.3	1.7	1.4	1.7	1.4
AM836406		9.1	8.8	4.4	5	5	2.6	3.1	3	2.3	1
AM803972		9.1	8.2	4.1	5.2	4.9	2.8	7.5	8.9	5.6	2.7
4237		9.1	12.4	5.9	5.8	4	1.2	0.7	1.6	1	1.1
2046564	farnesyl-diphosphate-synthase	9.1	7	5.9	6.2	6.4	1	1.7	2.1	1.5	1.8
4307	ERF200	9.1	12.1	10.3	12.5	12.2	2	7	10	6.5	9.9
EB679946		9	9.6	6.3	7.5	7.5	1.2	1.3	1.7	2.1	1.5
TC17952	C2H2 zinc finger protein ZFT1	9	6.8	5.5	7	7	8.5	12.1	9.9	7.2	8.6
5397	MYB70	9	13.8	6.6	8.8	6.4	4.2	6.5	8	7.9	16.6
2105934		9	11.2	5.2	6.3	6.8	2.4	4.2	4.5	3	1.3
1360810	putative CCR4-associated factor 1-9 Arabidopsis thaliana	9	6.5	4.3	5.1	4.9	5.9	5.6	3.6	2.4	1.3
AM799525		9	6.1	4.5	5	3.1	1	1.3	1.2	1.4	1.9
AM782176		9	7.3	4.6	9.5	8.5	1	1.1	1.3	1	1.3
TC38152		9	6.2	2.2	4.9	4	1.4	1.3	1.6	1	1.1
TC30006		8.9	10.2	6.4	5	5.1	1.4	2	3.4	4.8	1.6
1679822		8.9	7.1	3.2	4.1	4	3.2	6.7	5.6	5.5	5.7
3712	C2H2_18	8.9	7.3	5.1	7	7	8.2	11.2	10.2	9.9	9.9
2143696	Ubiquitin-protein ligase-like	8.8	9.5	27.1	66.9	60.6	6.8	44.2	117	178.3	254.3
AM812561	ERF_100	8.8	9.2	9.9	47	36.5	1.9	0.7	1.1	1.5	1.6
AM798431		8.8	7.9	3	4.2	3.6	0.9	3.3	2.2	1.3	1.8
2246813		8.8	7.1	6.1	8	7.1	2.7	10	10	7.5	6.3
AM821129		8.8	7.6	5	6.8	6.2	0.8	0.7	0.7	0.9	1.2
TC19155		8.7	5.9	3.2	4.8	4.8	0.9	0.8	1.2	1.3	1
AM839852	Unknown	8.7	33.4	44.9	27.7	21.9	0.7	0.6	0.9	1.6	3.1
TC35827	ZIM_18	8.7	16	11.1	9.9	8.1	1.3	1.9	2.8	7.6	11.4
1634182	DC1 domain-containing protein	8.7	8.6	9.2	14.5	17.3	7.9	13.6	15	13.9	6.3
1369050		8.7	5.2	3	5.5	5.7	2.6	5.4	3.8	4.1	1.9
TC39846		8.7	6.1	3.8	5	4.5	3.9	5.6	3.4	1.4	1.4
AM820103		8.6	8.4	6.9	16.4	20.5	1	1.4	1.5	1.9	3.2
EB442706	Protein phosphatase 2C	8.6	5.4	4.5	7	6.3	5.7	20.2	20.3	15	20.7
1286604	NDR1/HIN1-like 25 A thaliana	8.6	15.4	17.9	17.5	21.2	1.3	1.5	2.2	3.5	1.6
AM791973		8.6	7.3	4.5	6.4	6.6	2.6	4.8	4.8	2.9	1.6
AM841071	Unknown	8.6	8.2	5.5	7.3	7.3	4.5	12	13.2	15.4	6.9
TC16705	KED wound responsive gene-like	8.5	6.9	4.1	6.8	6	7.5	22.6	18.7	13.5	5.9
TC16068		8.5	4.9	2.9	4.6	5.9	2.2	5.5	1.6	1.5	1.6
TC15758	ERF_95	8.5	4.2	2.8	3.9	3.6	6.4	9.6	6.4	3.7	1.5
1403387	bHLH_229	8.5	17.2	8.7	10.3	8.6	1.5	0.8	1.6	2.3	2.3
1295627	Unknown	8.5	15.1	7.1	6.5	4.6	1.3	0.7	1.3	1.9	1.2
AM826617		8.5	6.1	3.4	7.1	7.4	3	4.9	3.9	2.6	3
TC34887		8.4	4.2	1.9	3.1	2.2	3.9	3.6	1.5	0.8	0.5
1290147	calcium-binding-protein	8.4	6	3.1	4.4	2.6	4.2	5	4.5	3.1	1.7
TC24622		8.4	8.8	7.6	19.8	23.6	1.3	2.2	2.2	3.4	4.9
TC19878		8.3	4.4	2.9	6.6	6.7	4	4.4	3.9	3.7	2.5
1108245		8.3	4.4	3	5.5	5.9	4.9	9.3	11.6	5.7	4.5
2104808		8.3	7.1	3.6	10.5	11	1.1	1.1	1.3	1.8	3.8
EH619699		8.3	14	10.3	13	11.5	1	2.3	6.4	12.3	17.8
1274256	cellulase	8.3	9.2	4.2	12.5	11	1.5	1.2	1.4	2	1
TC19373		8.3	4.4	2	3.3	2.6	2.5	2.7	1.1	0.6	0.5
AF211638		8.3	4.3	1.8	3.1	2.4	3.2	3.3	1.4	0.7	0.5
1552454	NADH-dehydrogenase-subunit-6	8.3	10.4	3.5	3.6	2.5	0.7	0.6	0.9	0.7	0.6
AM796485		8.3	9.5	7.4	8.5	7.9	2.2	3.6	2.8	2.5	1.8
EB442205		8.2	4.1	2.7	4.4	5.1	3.4	7.2	6	5.2	2.6
TC19148		8.2	4.7	2.3	3.9	3.3	1.6	1.7	1.6	1.7	1.1
AM789630	Ubiquitin-protein ligase-like	8.2	9.6	30.5	89	72.6	3.6	25.9	75.6	116.6	161
4167	ERF60	8.2	9.5	9.5	8.5	6.1	3.9	15.2	22.3	15.5	11
TC17220	bHLH_229	8.2	17.2	9.5	10.6	8	1.4	0.7	2.6	3.5	3
2219441	heat-shock protein	8.2	11.3	5.7	31	37.4	1	2.8	4.1	3.2	2.3
EB426855		8.1	8.9	7.5	9.3	10.8	2.5	6	5.1	4.9	4.3
TC21584	KED wound responsive gene-like	8.1	6.7	5	7.2	5.1	8.6	19.1	13.9	8.7	5.5
FG642822		8.1	4	1.2	2.1	1.8	1.5	4.1	2.2	1	1.1
BP529655		8.1	5.7	2.5	2.8	3.6	1.2	6.5	3	1	1
BP131728		8.1	4.1	2.1	3.2	3	3.3	3.4	1.9	1.2	0.7
1204580	1-aminocyclopropane-1-carboxylate-oxidase	8.1	4.9	2.5	1.7	1.5	2.9	8.4	4.9	3.8	3.2
2102809		8.1	5.3	3.2	5.1	4.7	2.5	4.9	3.8	2.7	2.1
TC35855		8.1	13.9	11.1	10.1	8.8	1.5	2.1	3.5	10.9	13.4
TC21473		8	4.7	3.3	6.6	6	4.5	8.2	7.8	4.3	3.7
AM802338		8	3.6	1.7	2.5	2.4	1.6	4.9	2.6	1	1.1
1203971	ERF218	8	4.9	2.7	3.8	2.8	7.6	27.9	19.8	4.6	3.9
2145968	Ubiquitin-protein ligase-like	8	8.1	31.6	94.3	97.1	4.2	52.7	144	130.3	291.9
TC17159	Ubiquitin-protein ligase-like	8	8.6	25.4	64.8	60.5	4.7	33.1	84.5	150.2	204.5
4329		8	6.9	6.9	9	7.6	3.3	5.4	8.6	11	11.5
AM824476		0.1	0.2	0.1	0	0	0.6	0.3	0.3	0.6	0.5
2136062	Heat Shock Factor	0.1	0	0.1	0.1	0	0.8	0.7	0.8	0.8	1

## Sheet: 40 mins root
SEQ_ID	Gene ID	20 min root	40 min root	1hr root	2hrs root	4hrs root	20 min leaf	40 min leaf	1hr leaf	2hrs leaf	4hrs leaf
4249	ERF187	219.721	295.038	190.97	192.898	140.509	4.11357	15.6808	23.1383	18.8582	15.0123
FG642600	ERF43-like	90.8045	131.761	93.9487	142.564	128.008	3.63545	20.1228	27.3172	22.3551	23.848
5475	MYB149	64.7539	131.546	128.597	103.942	92.0399	1.05371	0.882177	1.606	1.91904	1.58445
1114448	cytochrome P450	34.2465	115.918	73.1035	51.1324	31.9222	0.858992	0.668851	1.32062	2.16594	1.80616
DW002203	MYB149	54.5964	115.241	114.214	80.7274	75.6196	1.7014	0.82152	1.58786	1.64456	1.37965
4120	ERF13	70.0549	103.612	123.963	158.493	112.858	4.46246	23.5639	41.837	42.553	42.1173
4335	ERF228	127.968	91.3149	25.5479	47.321	29.001	2.6729	19.267	11.3131	1.91544	3.27547
FG643097	ERF43	76.0656	87.1261	78.8652	98.5865	91.919	5.8732	16.9198	18.8443	14.2881	10.6955
TC19934	ERF13	60.9775	85.259	101.589	139.738	117.44	1.72349	9.18724	16.0868	18.7367	16.2063
5433	MYB107	54.3807	82.3538	83.0838	81.2214	82.9453	0.852745	0.801697	0.931732	1.48627	0.96089
1282098	MAPKKK20 Arabidopsis lyrata	54.3462	81.6983	57.8124	65.7515	55.0388	0.939373	2.78652	9.8807	4.96878	18.5879
2184485	Unknown	11.3842	80.9178	81.026	90.2032	40.8485	0.837774	1.20512	1.2059	1.52264	3.55433
1205353	cytochrome P450	31.7045	76.5833	72.5203	45.0923	29.3132	0.825513	1.44508	3.92712	8.88888	8.13771
1113318	cytochrome P450	27.5825	72.8483	59.939	32.5938	25.3881	1.02021	1.45127	4.93326	13.5899	14.0704
FG642371	ERF152	79.1774	71.6114	54.2212	71.9762	58.3082	5.43048	16.6391	17.1165	23.8114	17.7363
AM819804	No hit at NCBI	10.1566	68.7314	62.5664	78.1002	37.9035	0.685464	0.730623	1.3389	2.07257	1.70785
2218735	calcium/calmodulin protein kinase 1	26.2281	67.4233	51.1223	48.1176	36.1119	1.16608	0.751545	2.26791	4.00635	6.35419
FG641787	ERF13-like	43.0077	67.2552	79.625	104.822	73.2773	1.00167	5.90313	11.6245	8.43117	5.39627
4317	ERF210	27.6584	66.5633	30.4631	43.632	26.0187	1.41939	0.734972	1.50386	0.77306	1.04486
4328	ERF221	29.7446	63.8733	23.2607	37.8066	20.1849	0.902684	1.01478	0.988139	0.985985	0.786811
2113758	Unknown/AtMAPKKK19	35.7123	62.8901	45.8412	57.8146	45.131	0.668103	0.687042	3.00139	5.81795	9.94042
4136	ERF29	30.7338	58.9695	29.7366	37.976	29.7854	0.836615	0.589029	0.937457	1.0156	0.972398
4259	ERF152	67.8293	58.6705	45.2626	64.6508	53.7316	5.82104	14.0015	16.1593	22.6881	14.4483
4198	ERF91	28.0927	57.6836	29.697	41.2452	25.7192	1.03143	0.808422	1.31437	1.01572	0.868811
1100011	ERF43	45.6799	56.9113	50.1042	65.632	59.5806	5.80786	20.121	25.2454	21.7842	17.3523
1301013	Allene oxide synthase	20.94	55.7558	57.1935	40.7168	29.9203	1.20946	3.10904	7.85881	19.2951	33.9793
4279	ERF172	58.4103	54.9228	21.5124	29.6282	27.3766	9.34171	10.4875	10.5633	5.58497	3.61264
TC39596	cytochrome P450 A	18.5149	54.2243	101.437	60.239	47.9837	1.31933	1.51679	6.09329	16.4648	72.1947
1279731	ERF218	96.1096	53.8303	20.191	29.8035	19.646	6.9189	32.7658	24.3311	4.01325	4.56081
TC25453	ERF142	41.6646	52.8696	35.0457	36.5703	30.1399	5.35409	18.5467	26.7088	22.8021	19.2392
1228022	ERF228	86.9439	49.6043	19.9493	26.8442	17.8287	6.41901	31.5052	21.1993	3.22466	3.50968
1403018	basic helix-loop-helix protein Nicotiana tabacum (No match at TOBFAC)	20.5939	48.6739	26.5402	28.1626	22.6145	1.31759	0.954412	2.4141	3.17382	2.3311
1464044	Unknown	33.4942	48.1318	53.6019	49.2974	48.0803	1.21434	0.765917	1.23852	1.20907	1.15388
NP8635007	ERF142	33.2394	46.2825	29.5214	31.3384	22.9638	6.6999	21.556	27.3059	26.7559	19.2296
1263182	ERF142-like	35.723	46.1855	33.0364	31.2237	24.0958	8.66264	24.5976	38.3714	21.9529	23.5695
CV019636	MAPKKK19 Arabidopsis lyrata subsp. lyrata	30.7733	45.2393	29.3679	33.9244	24.1135	1.04594	1.88041	5.90189	5.19867	9.53722
AM822796	Unknown	18.3147	43.7211	60.4162	140.261	152.084	0.802848	1.04137	2.0251	6.49418	7.62652
TC36042	Allebe oxide synthase	22.1692	43.6353	41.8265	38.791	35.9715	1.97286	4.13241	11.0289	32.8321	41.1299
2146668	cytochrome P450 A	14.651	41.4802	93.4775	53.2418	51.4484	1.03405	0.971559	3.44065	8.49009	41.7286
TC27213	ERF142-like	30.2653	40.3747	27.9303	29.5851	26.3104	8.23562	28.7091	33.1492	18.463	25.8843
FG642660	ERF152	41.7152	39.659	26.9451	47.4909	39.9242	4.3817	11.908	13.573	16.5692	13.6758
2179084	Allene oxide synthase	19.3905	37.9139	40.0803	34.4902	35.816	1.4449	6.03499	17.6854	38.8139	66.8208
1257264	ERF152	42.7597	37.7642	26.7891	43.3534	38.9045	4.79928	12.9954	15.1336	20.5619	14.8879
FG642636	ERF172-like	40.4038	36.7579	13.776	24.7772	17.3454	4.68404	6.62518	16.0724	12.7582	9.364
1267650	cytochrome P450 A	11.5888	36.1017	71.57	44.7491	37.2426	1.39467	1.72754	8.4087	26.5459	91.7321
AM788395	No match @NCBI	25.0825	36.026	15.0225	47.3234	50.041	1.92001	4.78782	3.08691	3.01271	2.45468
TC34991	No hit at NCBI	12.7544	35.553	9.75691	5.49223	1.73633	0.739097	0.777176	0.852856	0.791352	0.85543
3528	bHLH229	16.8366	34.1023	17.3325	19.5568	16.2597	0.869043	0.799065	1.45545	2.65546	1.56359
AM839852	Unknown	8.71031	33.3639	44.9369	27.6875	21.876	0.66605	0.568266	0.914764	1.56256	3.14322
1201640	ERF_240	7.96014	32.4333	24.7594	18.1866	10.0149	0.977075	0.791074	1.51734	1.48353	1.16739
4278	ERF_171	15.0423	31.7498	21.226	17.6103	13.9643	1.2088	0.975895	1.61461	1.63896	1.43017
TC26403	Unknown	34.4091	30.7109	14.8592	19.3045	17.0724	7.44667	12.5675	7.78182	4.0678	1.94882
1094811	Unknown	32.993	30.7082	16.8339	22.2814	30.6198	1.75369	5.74296	4.29179	3.29635	1.82202
2105470	anthocyanidin synthase	5.41879	30.5181	61.9455	48.2715	64.6737	0.968506	0.569608	0.904798	1.01376	2.60745
2161621	rRNA methyltransferase	14.2327	30.497	27.8321	28.7052	18.0621	1.01266	2.47096	3.47866	5.74675	10.7021
1279097	MYB149-like	17.6879	29.4535	29.3003	27.278	28.3547	0.728658	0.700861	1.01756	1.05538	1.3199
1523648	MYB_76	13.333	28.5279	28.2958	27.2991	23.6594	0.842825	1.00075	1.48471	1.24157	1.30135
BP528515	Allene oxide synthase	15.5015	27.7116	37.0527	34.3037	36.9895	1.02193	3.20587	7.59838	16.3325	31.3172
2214510	ERF161	22.1334	27.5697	12.4431	34.9529	22.9748	0.756467	0.852869	1.4978	1.51014	1.19758
FG633550	predicted protein Populus trichocarpa	23.6717	27.4428	27.052	34.2499	35.71	2.89926	3.51813	3.30497	2.46739	0.928184
TC39488	Unknown	17.3738	27.1931	23.6871	13.5731	7.15125	1.12682	2.83317	3.52741	1.80826	1.32595
AM843800	Transcription factor HBP-1b, putative	14.6469	26.5056	22.218	27.6561	19.0215	0.804933	2.33308	2.51734	2.11616	6.69825
1110850	Unknown	25.8689	25.7018	29.6584	38.0599	45.5967	1.18005	0.854092	1.69236	2.31981	3.498
AM814395	hypothetical protein Thermococcus barophilus	20.367	24.9071	6.94281	18.8891	10.6048	1.3445	1.14254	1.48212	1.24911	1.31069
5336	MYB7	19.4509	24.0726	28.0617	26.6965	29.5132	1.10604	0.805465	1.34393	1.40841	1.20535
2230618	predicted protein Populus trichocarpa	21.7016	23.3102	24.3204	27.9655	31.5995	1.43658	0.702764	1.38013	1.94241	2.20843
1614362	WRKY86	16.3156	23.2798	15.2678	10.2178	8.82047	3.38293	8.34951	7.23483	6.91122	12.2716
AM843229	ABC superfamily ATP binding cassette transporter, membrane protein	10.0324	22.5595	16.6068	12.1731	9.8855	1.11108	0.486792	1.61822	1.79745	1.47997
1113678	bHLH_192-like	10.0637	22.0916	21.5866	17.8459	14.7209	0.750792	0.833247	2.22246	2.58785	2.11088
AM786026	KED wound responsive gene-like	20.2673	22.0351	16.8721	30.4545	31.7479	9.82629	22.4858	21.4307	23.2876	11.8128
AM785220	protein TIFY 5A A. thaliana	9.15399	21.7912	13.3505	14.349	12.9378	1.32223	1.72683	1.42722	1.67214	1.41438
AM792182	ERF160	17.3701	21.78	10.927	25.0671	19.0203	1.47531	0.864027	1.21892	1.63019	1.74471
AM828178	bHLH_192-like	9.69912	21.6929	20.0667	15.3134	12.0112	1.11828	1.31288	3.37554	3.5116	2.64442
TC31179	WRKY13-like	18.9831	21.6495	15.2115	17.8576	18.3465	3.23127	11.7435	17.032	20.6955	7.31664
AM843362	tryptophan synthase beta chain 1 precursor A. thaliana	4.36497	21.5643	13.0098	9.64619	4.71674	1.1569	0.712095	0.992745	1.29185	0.975019
1294286	ERF218	39.6739	21.4614	8.5277	12.1876	8.99835	6.91563	24.95	19.7913	4.03069	3.7916
AM815027	Unknown	18.7785	21.3722	22.9906	28.5981	32.8655	0.705639	0.616184	1.03562	0.993649	1.25742
TC14514	ERF228-like	42.87	21.3556	8.51241	12.8156	8.93064	5.44118	21.039	11.688	2.62216	2.2387
2160508	beta-primeverosidase Camellia sinensis	22.224	21.2955	8.25173	17.9167	15.535	1.00817	0.998815	2.03104	1.73481	1.37415
TC31098	mitochondrial protein-like A. thaliana	15.0964	20.787	16.4307	41.3788	42.7255	0.913601	2.16613	1.77839	1.41042	2.31959
TC34327	Unknown	13.6543	19.9571	16.2308	19.5347	21.317	0.949968	1.49951	2.29429	3.45357	2.89862
TC26193	Expansin	13.3053	19.647	9.72334	9.76763	7.35244	4.34428	17.0581	18.6186	17.1792	7.9181
TC36000	No hit in any database	17.3181	19.5685	12.7365	16.1796	18.056	2.9136	6.27414	6.33384	5.5459	3.59512
TC38611	Unknown	19.8663	19.376	16.7282	29.9458	37.9299	1.1767	1.81897	1.88967	3.22851	3.21503
TC39749	Unknown	18.477	19.1066	14.6703	31.2548	27.7028	1.35754	3.86384	3.03124	4.0496	2.4557
TC18232	Unknown	22.145	18.9672	8.5979	10.6852	10.0682	9.70397	9.89772	8.78628	5.51797	2.71192
FG635168	regulator of gene silencing Nicotiana tabacum	21.6437	18.8819	24.5665	31.1069	27.0685	3.98847	10.2344	8.35789	8.04429	4.68185
TC39011	Lipoxygenase	17.7729	18.735	12.8171	11.3428	10.3638	2.88615	12.3211	16.7988	14.6873	26.5177
TC19832	PREDICTED: hypothetical protein Vitis vinifera	22.81	18.664	8.75575	10.9269	10.6899	7.45749	8.73941	7.9723	4.67783	2.26165
1518237	ZIM15 (JAZ)	12.7693	18.6612	14.7967	16.6059	15.6152	1.38914	9.10245	32.4712	37.6562	65.754
2172531	cytochrome P450 A	5.58202	18.514	33.3678	18.8734	14.1065	1.11157	0.618846	1.67917	3.7707	13.3123
1410228	Lipoxygenase	19.9941	18.4846	12.3683	13.7798	13.6525	1.91579	12.1416	18.0236	18.4021	28.086
CV021744	ZPT2-12 Petunia x hybrida	26.0131	18.3038	14.2193	25.212	28.0796	1.83667	3.62807	3.41607	1.94347	2.48344
FG642997	Unknown	18.3934	18.2312	15.0899	20.1113	18.0185	3.63897	6.28196	4.8917	2.9003	1.11874
BP529773	Unknown	14.3462	18.0885	14.1828	14.8324	14.695	3.97252	5.33164	4.88073	5.0482	2.9772
AM828502	S-locus lectin protein kinase-like protein A. thaliana	9.89696	18.0078	12.1162	12.7043	10.345	1.04754	3.46603	3.88328	5.86775	5.24746
FG644330	ZIM15 (JAZ)-like	12.4542	17.9769	13.3113	16.922	16.9994	1.50788	5.8582	22.142	27.2158	43.7777
4244	ERF137	15.0328	17.78	17.3423	17.6864	11.3645	6.48682	32.5661	42.4438	41.4355	18.0412
2244366	Unknown	18.0443	17.7015	15.2073	19.0145	18.2487	3.31707	4.71663	4.7417	2.17602	0.806319
FG640343	Unknown	18.6872	17.6825	8.44496	14.411	13.4397	1.09429	1.25861	2.01891	1.8657	1.33817
1508761	ethylene-responsive nuclear protein	15.5288	17.6473	8.64868	12.6659	11.0036	1.87477	1.63414	2.12929	1.6877	1.616
3702	C2H2 4	27.798	17.5733	6.9223	27.8125	22.0058	1.72026	2.72049	2.32946	2.28153	2.52165
TC37394	No hit at NCBI	16.0086	17.5638	11.7965	14.0779	14.9443	3.91504	9.57204	12.8028	10.6792	4.19262
1403387	bHLH_229	8.51465	17.1873	8.70797	10.3297	8.59197	1.47186	0.754001	1.64813	2.30713	2.33302
TC17220	bHLH_229	8.1743	17.1732	9.5367	10.6199	7.95973	1.4332	0.733554	2.63383	3.52067	3.04711
BP131614	ribosomal protein subunit 10	15.9931	17.1595	7.70369	28.9169	28.8087	1.9839	2.4464	2.31829	2.07419	1.73735
1361681	ERF_110	9.64693	17.0632	4.82464	5.31818	3.49109	1.04563	0.972042	1.28195	0.75355	1.03829
FG633992	Unknown	7.47837	17.027	18.8003	15.4939	10.117	1.06396	0.644256	0.798428	0.825663	1.34326
1107475	WRKY63	5.56782	17.0256	25.5288	39.8433	39.5074	1.08391	1.00938	0.966906	0.965567	1.15146
AM814880	alpha/beta-hydrolase domain-containing protein A. thaliana	10.7245	16.9306	23.3139	40.0418	33.3447	1.00285	1.35702	2.11967	4.37225	4.49616
NP8635006	ERF_200	13.2821	16.7286	14.7053	19.5756	18.3144	2.42641	7.93324	8.01911	9.87307	7.28628
TC17594	ERF202-like	24.7677	16.6441	6.4503	10.637	7.62409	4.51625	16.8981	13.2582	7.27645	7.61393
TC19548	NtJAZ1	10.3039	16.566	12.3153	14.5945	13.9841	1.74722	10.4477	29.6653	43.9169	59.5062
TC38492	Avr9/Cf-9 rapidly elicited protein 284	23.0928	16.5184	10.9572	14.9006	13.7431	3.82644	10.9265	6.87999	4.1199	3.26111
TC14186	ERF202 (ACRE111b)	24.0928	16.4297	8.9728	12.4869	10.2984	11.375	36.2647	33.9118	14.3907	9.7336
FG643156	ERF137	14.2894	16.3855	17.8204	15.8313	10.241	4.7869	21.4192	29.6547	27.2912	15.7331
AM799973	WRKY63	4.26855	16.3614	24.0737	37.6031	39.9771	1.35766	1.61933	1.05744	1.60003	1.24276
NP917159	WRKY63	3.48747	16.293	26.3001	45.3593	64.0691	1.062	0.948465	0.917346	1.13403	0.983481
TC25940	Unknown	7.81867	16.2806	16.742	18.8196	13.3682	0.514167	0.763786	0.966277	0.779451	0.833597
TC36031	Unknown	17.5717	16.2681	7.30189	12.1014	12.2211	2.22635	4.26029	3.8831	2.04396	1.35549
5806	WRKY63	3.93736	16.2521	24.4135	34.8548	36.9313	1.19655	1.11102	1.61602	1.29802	1.40507
4332	ERF225	21.5279	16.2446	6.76218	9.49485	6.89875	3.5924	14.0095	9.11052	2.67775	1.77258
TC35827	ZIM_18	8.68462	15.9717	11.0598	9.88257	8.12661	1.32157	1.8846	2.84587	7.55028	11.381
TC20343	Lipoxygenase	15.5354	15.8117	10.5167	11.0808	8.97829	4.39544	18.4954	25.147	28.7627	29.2719
TC37024	calmodulin-like protein	20.0753	15.8005	18.7647	24.7032	21.2014	3.4067	9.40395	7.87894	5.39721	6.11283
4309	ERF202 (ACRE111b)	22.7357	15.778	7.6972	12.1933	8.30534	17.43	49.7944	55.0735	23.8354	13.9832
1100731	ZPT2-13 Petunia x hybrida	21.6708	15.7365	12.2745	20.5545	21.5666	3.64511	11.8276	10.0359	4.68653	5.33243
EH617029	glycosyl phosphatidyl inositol 16 signal peptide and transmembrane domain or GPI anchor Cryptosporidium parvum	13.7547	15.6436	8.27727	13.4558	13.6581	1.30928	5.35496	7.6909	9.47895	2.41757
TC14468	Unknown	16.3666	15.614	11.4917	14.8084	12.6699	5.03935	5.57208	3.77646	2.28032	0.879456
WRKYnew57	WRKYnew57	3.3354	15.4972	33.5157	42.4844	49.006	1.02152	0.96551	0.88138	0.955166	1.09837
FG639193	Unknown	17.3798	15.4345	8.80053	19.8583	23.354	1.1841	0.962293	1.56412	1.40533	1.17665
1286604	NDR1/HIN1-like 25 A thaliana	8.58139	15.419	17.9437	17.475	21.2279	1.33292	1.49079	2.17895	3.4967	1.60201
TC32144	ERF60	13.1772	15.3002	14.2288	14.5266	9.46786	2.913	15.5129	19.8162	14.6591	10.4723
AM844957	Unknown	14.0019	15.271	3.03794	3.23178	2.05894	1.21608	1.5263	1.52134	1.06024	0.904865
1295627	Unknown	8.48262	15.0631	7.11709	6.49773	4.58793	1.2521	0.742296	1.25215	1.93925	1.20487
BP527310	ZIM_15-like	9.53462	15.0106	11.5237	14.9723	15.8578	0.65777	2.80251	6.12978	8.71001	20.9788
2105808	ERF_171	7.32482	14.9909	10.3431	8.7866	7.58793	1.25686	0.834008	1.88044	1.71249	1.24917
TC25975	Avr9/Cf-9 rapidly elicited protein 75 Nicotiana tabacum	14.7206	14.9705	10.5803	24.8452	29.1417	0.804664	1.52079	1.35568	0.773183	1.27479
4325	ERF218	23.1564	14.8386	5.87963	8.82909	7.26429	2.39161	8.17894	5.53945	1.69808	1.37873
1112727	calmodulin binding protein, putative	18.3847	14.732	9.91123	7.53887	7.71321	0.91917	1.68469	0.815655	1.13911	0.798629
TC29346	No hit at NCBI	15.015	14.6662	8.76514	19.8649	30.0284	3.25177	9.17564	10.5451	8.91729	7.28698
EH621749	ZPT2-13 Petunia x hybrida	19.6787	14.6089	11.2845	20.4219	22.6965	1.20684	4.15493	3.12048	2.63557	2.8233
EH616281	Unknown	16.0865	14.5624	16.9857	30.079	45.085	1.07942	0.674866	1.50452	1.34013	2.73899
BP529086	Unknown	7.55448	14.5078	19.4726	29.1743	26.1741	1.28657	1.23245	0.861026	1.21621	1.7446
TC21078	Unknown	17.6428	14.5015	9.36056	17.3109	13.7158	2.82934	4.3371	6.13169	5.38926	2.69263
TC26932	purine permease 1 A. thaliana	7.8688	14.4655	14.7615	15.4474	15.3734	0.88415	0.768009	1.38859	1.11209	1.40503
TC16219	regulator of gene silencing Nicotiana tabacum	21.9941	14.4269	15.7079	31.0255	25.4421	4.58251	12.2833	7.97781	4.21059	3.64066
5403	R2R3-MYB_76	9.84653	14.4236	3.49269	6.36854	5.55083	0.666381	0.785805	0.899879	0.661935	0.867565
TC26732	NDR1/HIN1-like 25 A. thaliana	7.57451	14.2189	15.5565	16.2859	18.8369	1.18907	1.54259	2.01833	3.16608	1.57938
FG644858	lipoxygenase Nicotiana attenuata	14.6461	14.2051	10.1276	10.5499	10.2448	2.20512	12.8585	16.5177	16.8782	24.9909
EB434842		9.43132	14.1596	9.00858	7.78982	6.6156	0.956674	1.52547	2.33505	1.59079	1.36475
TC27780	DC1 domain-containing protein	12.4985	14.0885	11.8181	18.1233	20.4469	9.11786	16.2062	14.4212	10.1056	4.93939
CV021009		6.31062	14.0616	9.09537	8.92832	7.30972	1.51111	1.41675	2.7556	1.87345	6.49941
EH619699		8.30648	14.0175	10.2792	12.9871	11.5006	0.958412	2.27562	6.3619	12.2747	17.8227
TC35855		8.09321	13.8811	11.1272	10.0957	8.83184	1.48176	2.13202	3.48272	10.917	13.3855
AM798484	N-6 Adenine-specific DNA methylase M. truncatula	15.1322	13.8489	8.4811	10.7264	11.8109	1.63678	3.58162	3.38318	2.3252	1.64651
2106634	ERF60	11.9259	13.7674	12.3423	12.2773	8.58869	5.22085	21.2073	28.305	24.2955	15.9327
5397	MYB70	9.03209	13.7558	6.62695	8.79305	6.3986	4.24061	6.50173	7.96774	7.88712	16.5819
FG643815	Unknown	14.5646	13.74	10.4626	19.1334	22.9717	2.22644	2.39864	2.7236	6.7932	3.69685
3703	C2H2 5	18.2763	13.6147	11.302	19.0461	19.9813	2.09245	7.96394	7.36691	4.04539	4.6385
TC16509		4.90764	13.4937	12.5717	12.802	12.1065	1.3116	1.18959	1.11691	1.26013	1.00176
AM789012		7.1369	13.4439	9.71577	12.1751	10.6075	1.13827	0.947049	1.11854	1.47416	1.39298
2154874	Avr9/Cf-9 rapidly elicited protein 284	17.3264	13.4113	9.84296	12.0492	10.9323	5.04662	12.0685	9.94642	5.53015	5.00925
AM794594	ZPT2-13 Petunia x hybrida	19.8427	13.3333	9.69959	19.0395	19.1484	3.29046	6.00697	6.52616	5.47874	4.10536
3749	C2H2_60	15.167	13.2465	9.71091	17.5613	20.5455	1.12659	2.48843	2.56499	1.64614	2.09923
2158834	beta-glucosidase-like protein	15.1164	13.2233	6.21362	13.2953	14.4078	1.28947	1.03931	1.57551	1.28909	1.70684
FG634188	retrotransposon protein Glycine max	14.6651	13.0808	6.24756	12.5394	12.8112	1.31769	1.15826	1.15255	1.0401	0.958533
TC39514		10.2647	13.0804	9.50304	13.5149	15.2822	0.783981	0.788264	1.01281	0.870854	1.11162
FG633908		9.90485	12.9936	8.3574	10.7515	11.6595	0.630546	0.651289	1.11707	1.27018	1.17935
TC37092		11.7259	12.9542	8.93807	10.1884	9.71608	1.03084	1.56529	1.68545	1.55065	2.20715
2141812		9.42029	12.9524	4.18138	4.30259	2.92482	1.0044	3.0098	4.40504	4.62532	6.28245
2163290	Lipoxygenase	14.4687	12.9272	10.3968	11.8614	12.352	2.05544	15.8863	21.8074	21.5359	28.495
1196031		3.52473	12.8601	8.58582	8.02111	6.1326	1.30474	0.697546	1.33959	1.58699	1.23928
2145759	ERF224-like	18.5034	12.8305	6.93227	10.9863	7.84564	5.04691	18.5026	13.5995	6.2364	7.02304
TC38579	Avr9/Cf-9 rapidly elicited protein 111A	17.3712	12.6634	8.24706	8.31472	6.48502	2.52699	9.30824	8.37263	3.25117	2.87245
1420848	NDR1/HIN1-like 25 Arabidopsis thaliana	7.11986	12.6337	14.6873	15.868	18.8948	1.10928	1.09102	1.2905	2.93286	1.01206
TC15732	regulator of gene silencing Nicotiana tabacum	19.2431	12.6192	14.9244	24.2454	22.6813	1.24433	4.31532	3.35494	1.6135	2.14059
AM803086		7.96422	12.5961	7.63469	10.507	9.32292	1.32301	0.917401	1.20609	1.9802	1.40113
1198664		12.3752	12.583	8.4874	9.12597	8.95479	1.86437	2.37355	3.18474	3.60273	3.51748
AF211663	Unknown	17.0336	12.5773	8.67812	18.7156	18.4392	1.12547	1.34418	1.05125	1.39491	1.00626
TC32895		11.0096	12.5715	9.26979	10.5135	10.9572	2.69697	6.23096	7.81097	4.51276	4.0786
1241343	Unknown	18.8995	12.5251	6.09318	16.3451	20.7077	1.11908	3.96286	2.82898	1.76898	1.99691
BP128625		7.18819	12.5163	10.2512	5.03336	3.79749	0.805483	1.34791	1.03761	1.53041	2.61706
4248		10.8068	12.4886	10.8638	9.45835	6.86669	0.915575	3.13367	7.19745	5.48803	4.35327
1643130		4.16503	12.4777	13.6399	15.9864	12.053	1.16157	0.899795	0.976228	1.48603	1.00601
DW004483		7.34811	12.4195	8.4046	10.4265	8.26812	0.950006	0.92544	1.24653	1.1326	1.04951
AM810250		10.0474	12.4165	6.28633	10.632	8.04767	0.984115	1.78096	1.53653	1.63186	1.63296
EH623585	BON1-associated protein 2 A. thaliana	16.4518	12.4033	7.06912	14.3564	15.0387	4.36652	13.0794	11.8151	9.84438	2.82693
4237		9.09763	12.3994	5.92595	5.81815	3.98352	1.17842	0.72741	1.59339	1.04998	1.11596
1679593		12.0509	12.3768	8.71101	14.0011	13.6904	1.01349	0.604108	0.822925	1.4938	0.942828
WRKYnew103		13.1105	12.3664	9.98048	12.858	13.6094	1.11253	2.55357	3.91213	4.00921	3.0382
TC18759	Unknown	14.1404	12.3586	6.16382	7.56946	7.70054	3.41262	6.79739	6.98811	5.4295	1.28482
WRKYnew63	WRKYnew63	3.35729	12.2786	19.6062	31.3898	38.7467	1.15118	0.769367	0.870482	1.45201	1.09532
1741006	DC1 domain-containing protein	13.1939	12.2565	13.1819	19.0255	24.4254	9.17623	23.4432	26.5214	12.5126	8.31093
2230622	3-hydroxy-3-methylglutaryl coenzyme A reductase	15.2472	12.2338	7.10663	11.2828	17.5693	3.36098	3.81792	2.76706	1.89498	1.69212
5452		9.19875	12.2295	8.84282	12.3274	13.7582	1.10522	1.14871	1.50609	1.86914	2.12314
TC21812		9.15712	12.2009	8.82387	11.5098	10.2666	1.10834	4.28895	8.48576	13.511	5.75787
1597606		5.02648	12.1964	7.53498	12.5038	7.23614	1.42249	1.20667	1.39219	1.2095	1.37925
TC14785	Unknown	10.2699	12.1675	14.168	8.11027	4.18192	1.83538	3.33767	2.33275	4.31431	5.28851
4307	ERF200	9.07028	12.1201	10.3457	12.4615	12.2044	2.01263	6.96298	9.96145	6.51412	9.87317
TC39876		10.038	12.0506	6.40819	8.21427	6.07131	4.20581	5.19921	5.76325	7.66321	9.0042
2100950	protein phosphatase 2C Solanum tuberosum	17.3486	11.9427	8.9612	12.1926	11.3995	4.48668	10.7146	8.22049	6.20377	6.60029
TC27044		13.0858	11.9321	6.69975	10.4664	9.23461	2.69935	5.87754	4.84956	2.50408	3.61733
EB432367		10.9294	11.9094	8.17271	9.25264	9.92191	1.05693	1.25419	1.56378	1.44136	1.50611
4267		10.5394	11.8688	5.97505	12.3876	12.3559	1.02939	0.912813	1.09453	1.53581	1.27334
TC20908	EF-hand calcium binding protein	15.0487	11.8109	4.47854	7.64297	6.87406	11.694	11.1469	6.41884	3.18289	1.14477
TC24819		7.93248	11.7336	8.88232	11.5459	11.8932	1.66176	7.07136	6.88063	5.37311	4.75552
5343		10.9523	11.7272	7.99094	13.0841	11.9368	1.23748	0.647834	0.886647	1.78219	1.27513
3761	C2H2_72	16.4481	11.7065	9.62654	15.3656	19.0599	2.65865	4.05669	5.29848	4.97963	4.31482
TC36148	hexose transporter Solanum lycopersicum	7.62425	11.6705	16.7072	11.7205	10.8578	0.785864	2.01986	1.41503	0.905996	1.07277
2101082		7.48439	11.6102	5.81667	5.95265	4.60133	1.02475	0.562129	1.20761	1.16039	0.9301
FG644900		10.8559	11.4524	9.68701	17.839	21.3931	1.28217	1.50754	1.58707	2.2648	3.40316
3741	C2H2_51	16.1443	11.4258	9.81218	15.6118	16.4902	2.54381	5.20375	4.07819	3.69868	2.52676
4286		7.45457	11.3907	5.73848	5.64991	4.1281	1.08145	0.564589	1.44535	1.10916	1.04902
2149569	BON1-associated protein 2	15.1792	11.261	6.96292	13.1505	14.1797	6.70504	13.0726	10.9344	12.1698	3.39017
AM848538	DC1 domain-containing protein	12.3006	11.2564	11.2705	17.7202	20.1759	5.62378	18.9359	20.0841	8.55211	6.04494
2219441	heat-shock protein-like protein Cucumis melo	8.15558	11.2542	5.68227	31.0032	37.4127	1.00216	2.75205	4.07701	3.16458	2.26268
2153623	protein phosphatase 2C Solanum tuberosum	14.5098	11.245	8.13901	11.0115	9.93675	4.36101	10.9085	10.7478	6.63218	9.07359
AM829951		6.72699	11.2338	4.5463	5.39326	3.1349	1.02831	0.784642	1.47304	1.09686	1.15347
TC20549	Avr9/Cf-9 rapidly elicited protein 65	18.5514	11.2094	6.28471	15.3035	13.4436	5.97901	9.94953	11.2349	7.09586	4.44646
1100375		11.9873	11.1927	6.84336	6.60892	6.04545	1.2532	2.04602	4.13737	3.34695	1.88698
TC37611	Unknown	7.20599	11.173	6.46079	23.7628	39.0128	2.48373	3.55791	2.32272	2.33403	2.01653
2105934		9.02568	11.1501	5.17512	6.34991	6.84387	2.39553	4.22786	4.51701	2.96125	1.30996
TC22165	Avr9/Cf-9 rapidly elicited protein 19 Nicotiana tabacum	14.091	11.1454	3.57393	6.80749	5.69051	7.07814	7.84394	5.80303	2.39304	1.23753
2204114	ERF_84-like	3.96873	11.0126	35.0869	25.3761	22.9078	1.30423	1.15717	1.34296	2.63941	5.13636
34043592	ZIM_15	6.70044	11.0065	8.49571	10.4774	8.8433	1.3721	3.83054	12.2542	20.0331	38.6039
TC19340	Unknown	17.7855	10.9638	6.23133	8.90763	9.15108	1.3713	2.57794	1.90031	1.41193	1.63358
TC17187		13.7379	10.8351	8.57495	13.0054	15.5494	1.12262	4.01337	4.35092	2.84694	3.72199
1540628		4.27589	10.7944	11.644	11.9979	9.59639	0.764896	1.38526	1.26498	3.31357	9.93827
AM780943		6.28833	10.7634	6.8661	7.13247	5.04829	1.18845	1.80661	1.65646	3.50237	3.16871
1544836		11.6861	10.7499	5.99158	9.94209	9.98079	1.12565	1.09583	1.89306	1.93457	1.30328
EH621820	cysteine/histidine-rich C1 domain-containing protein Arabidopsis thaliana	11.5803	10.7283	10.3525	21.4686	26.7839	2.07756	9.44697	6.99988	6.25261	2.54848
CN498811	calcium-binding EF hand family protein Arabidopsis lyrata	6.41791	10.7066	15.1097	24.5468	26.4234	1.16493	0.868916	0.927504	1.79503	1.88663
AM798790		5.39301	10.7049	6.769	6.64897	4.98465	1.22922	2.13779	2.45362	3.37541	5.52142
AM840555	cytochrome c oxidase, cbb3 family protein Sphingobacterium spiritivorum	13.5209	10.6943	6.38666	9.86691	14.8708	1.59189	10.3021	11.9278	10.0947	4.88285
FG641716		9.56141	10.6806	4.35514	7.15395	6.77891	1.5811	2.92177	2.89876	2.61004	0.9944
TC38161		11.4483	10.6081	5.8558	9.75754	10.2765	0.75489	1.2672	1.85443	1.74551	1.44771
1421297		7.07942	10.5723	5.73257	5.36746	3.76941	0.878863	0.57518	1.40583	1.06358	1.22193
TC38544	Salt responsive protein 2	16.5208	10.5325	6.97637	8.46014	8.15632	10.6926	21.3348	16.3627	5.13468	2.86753
DW002615		13.4062	10.457	8.44358	13.2963	13.6235	1.57507	2.66744	2.61009	2.43273	1.77442
AM803940		12.8183	10.4155	5.52641	4.9463	6.77267	1.35434	2.89037	2.21637	3.11351	1.98905
TC33806	Unknown	18.9092	10.403	8.95741	12.1939	9.88926	5.42052	16.9605	15.1695	7.36511	6.3674
1552454		8.27284	10.3834	3.48148	3.56085	2.463	0.679106	0.616294	0.862187	0.722389	0.644005
2110859		12.3262	10.3522	5.52981	10.2138	11.7641	0.78638	0.943361	1.69653	1.48861	1.15706
4221	ERF114 (ACRE111a)	11.8932	10.324	5.95174	7.18433	5.97516	12.9742	32.9154	37.0625	7.41077	13.8203
FG634727	Avr9/Cf-9 rapidly elicited protein 65	17.4057	10.3204	5.49782	14.1289	12.3971	5.68242	9.03948	7.84368	5.71524	3.96459
2129912		6.05454	10.2964	5.23019	4.64897	3.3579	1.18329	1.46096	1.76931	1.3234	1.08757
1732514		6.9612	10.1908	8.60927	9.77212	8.28174	0.795621	1.06028	1.0956	1.58253	1.0328
TC30006		8.94653	10.1605	6.43786	5.00202	5.10128	1.4007	1.97376	3.35045	4.79255	1.604
FG643151	Unknown	18.4745	10.1355	3.26798	7.74169	6.92512	1.26937	3.18269	2.0071	1.96816	1.29796
5458		7.38542	10.1183	4.00816	4.66122	3.73074	0.935635	0.837427	1.20705	1.03752	1.13764
TC21369		6.99817	10.0645	3.53836	5.2267	4.01333	1.07348	0.878873	1.11753	1.45205	1.13594
2231756		5.70451	10.0522	9.14369	10.2938	10.811	1.06155	1.19214	1.65155	2.29735	1.83346
FG644248	U-box protein E3 ubiquitin ligase	10.5224	10.0467	9.0612	8.59101	8.96713	8.42364	33.9594	31.107	23.0598	18.7018
AM780919		3.6336	10.0396	8.4076	11.2017	9.41952	0.926262	0.75814	0.934499	2.17424	1.66855
1384348		6.34527	10.0237	4.83278	5.8437	3.74304	0.997719	0.62592	1.24868	1.33665	1.25477
TC33331	protein phosphatase 2C Solanum tuberosum	14.1414	10.0072	7.87589	9.87421	8.93697	4.30436	10.4824	9.02625	5.28389	7.02855
1558207	ankyrin repeat-containing protein A. thaliana	15.7762	9.99794	5.87516	7.04667	8.6867	0.797733	0.649594	0.925147	1.13154	1.07025
EH619382		12.7995	9.93906	5.80451	6.62996	7.34531	1.80627	6.51725	8.77892	7.71232	4.46519
1195015	WRKY_94	2.41592	9.93149	16.3812	15.6447	16.6202	1.41266	0.48436	0.840692	1.54268	1.24875
2128555		11.1682	9.83766	6.05308	9.86853	11.5055	2.84659	5.1679	5.85828	5.92117	5.21035
FG641796	salt responsive protein 2	15.1362	9.80338	5.10919	6.95635	7.11876	3.75206	7.89823	5.61337	2.22768	2.40422
AM849021		8.17675	9.79695	10.8981	22.7286	21.2566	0.788056	1.07663	1.21087	1.83435	2.08649
2226421	unknown Glycine max	11.4582	9.78492	5.28498	5.76882	6.16502	6.97508	5.69239	4.81867	4.1517	2.06597
TC24597		5.0734	9.76377	9.72589	9.13815	7.86221	1.26702	2.10411	1.62168	2.22376	1.52888
TC29510	Glycosyltransferase family A ACRE 231	12.9851	9.72709	6.75404	11.8832	12.0439	9.48083	19.0669	12.1438	7.75658	4.50253
1111961	Salt responsive protein 2	11.4087	9.69953	7.4262	7.90789	8.8487	13.807	33.1131	26.7445	6.96421	8.5961
2064279		12.6447	9.69928	4.45002	14.3213	22.8181	2.15898	8.51685	7.01172	5.71602	4.0559
EB429752	uncharacterized protein Arabidopsis thaliana	12.2704	9.69463	6.06674	9.40629	7.99882	5.83461	5.41603	5.26659	7.17498	3.7418
1749015	Calmodulin	23.6441	9.69378	4.08786	7.51185	6.93631	11.8569	17.4567	5.97895	4.07348	3.02373
AM846776	putative chlorophyll b reductase Nicotiana tabacum	21.534	9.66325	3.56998	8.16594	4.95573	1.81698	6.52401	3.7337	1.12853	1.45027
1280704		5.02199	9.65749	9.96941	9.61567	10.1389	1.38997	0.785712	1.15328	1.38404	1.10819
AM789630	Ubiquitin-protein ligase-like	8.18907	9.64793	30.5218	89.0027	72.5772	3.60652	25.916	75.6392	116.57	160.994
AM816909	Unknown	6.41241	9.62293	15.612	32.0676	32.1148	0.809727	0.630223	0.881412	0.874043	0.932249
EB440199	ERF_202-like	13.8529	9.61613	5.5915	7.19108	5.13794	13.6683	27.553	25.6686	7.67419	10.6363
1100145		5.86943	9.60312	13.6196	12.5825	11.4383	0.759033	0.567789	1.18772	1.09008	1.88054
EB679946		9.04031	9.59748	6.3485	7.48101	7.53773	1.15117	1.31363	1.72892	2.12751	1.50929
2204646		7.40419	9.59408	7.89048	9.29886	8.14477	1.21403	2.1295	3.59982	4.13907	3.86043
1198998		2.66917	9.57305	4.05423	4.08828	2.60882	1.03876	0.512758	0.904197	1.03513	0.937915
AM796485		8.2726	9.54829	7.36975	8.46554	7.91147	2.21497	3.5903	2.76638	2.46715	1.75424
4167	ERF60	8.18197	9.53605	9.51657	8.48581	6.13818	3.94589	15.2147	22.3298	15.5408	10.9649
AM816499		5.72939	9.52211	2.83496	8.38337	5.96761	0.446791	0.669967	0.819541	0.496514	0.911743
2143696	Ubiquitin-protein ligase-like	8.81231	9.51218	27.1345	66.9269	60.6289	6.78948	44.2478	117.023	178.348	254.277
EH618200	Unknown	9.24354	9.50608	5.23705	6.14493	5.71658	8.53254	12.2728	12.168	6.54916	4.588
2114653		6.18173	9.47024	13.1977	12.8063	12.2688	0.87566	0.703049	1.70235	2.06497	2.64429
AM809472		5.00857	9.40563	7.00776	17.3444	17.4584	1.6387	2.64757	3.94869	6.1445	3.61136
AF211677		12.1719	9.37376	7.39114	11.7243	14.8083	1.7776	2.68241	3.77461	3.29832	2.3167
TC31104	Salt responsive protein 2	10.7234	9.35987	6.58989	8.5292	9.07208	13.6102	20.7503	16.528	8.87318	7.37172
EB447328		10.9044	9.35079	5.56138	9.17789	10.3943	3.36917	5.42765	4.58411	4.50331	4.1164
EH663692		7.83297	9.34586	8.08345	9.85687	10.4276	1.84397	4.68053	5.24791	2.71293	3.19641
1110829		5.38638	9.33653	3.75585	4.23318	2.97693	0.93167	0.678681	1.19687	1.00067	0.591178
2095717		12.7562	9.28445	7.26768	12.6286	13.4601	1.06988	2.29827	1.7735	1.35477	0.900952
FG633671		10.8282	9.27849	9.98166	12.836	13.7059	4.26229	8.60126	5.88228	4.48395	3.4644
2187861	putative calcium-binding protein CML27 Arabidopsis thaliana	10.5689	9.2616	6.15574	11.9141	9.24384	5.46472	8.79977	7.8975	8.70634	5.45809
AM792982		6.24448	9.25625	7.93189	9.38626	9.87834	2.38311	4.52273	6.69645	7.31829	5.19035
FG641847	Unknown	19.528	9.23355	3.92957	6.61569	8.9076	4.85801	19.0803	16.5106	3.95674	3.09018
AF211700	Unknown	7.38014	9.22911	6.56723	12.1756	11.994	1.71536	18.2328	29.5856	28.1925	42.4482
BP531936	NIMIN2c protein Nicotiana tabacum	2.5097	9.19011	13.9052	12.8882	15.5632	0.990222	0.676541	0.882454	1.14168	1.009
1274256		8.29143	9.18072	4.22827	12.4775	11.0197	1.48697	1.18182	1.44497	1.98622	0.968103
AM835516	inositol polyphosphate 5-phosphatase A. thaliana	5.95612	9.17846	4.75981	25.3767	35.0902	0.937945	0.881793	0.956569	1.60322	0.955124
AM812561	ERF_100	8.80584	9.17201	9.93402	47.0152	36.5403	1.85054	0.656392	1.07015	1.49302	1.56128
BP128736		12.9227	9.15741	5.13358	6.81339	6.46373	2.4513	6.0491	5.56076	2.39882	1.85722
3778		11.7811	9.11937	5.5569	15.5562	18.5337	0.883317	1.25134	1.04742	1.04835	0.988936
2156356	WRKY_21	9.3312	9.1061	5.5103	2.46956	2.45914	5.5672	5.72727	2.87233	2.55479	1.32575
1117069	Glycosyltransferase family A	10.9958	9.09918	6.76766	9.39341	9.30428	19.513	22.6851	19.7357	13.4407	7.53608
FG643686	Expansin	11.4148	9.0975	5.45513	4.95814	5.44795	2.78732	23.0689	20.8961	13.7134	3.76487
1106182		7.36956	9.03366	6.73759	7.72557	7.04205	2.66059	3.28837	2.99499	2.41249	1.73256
1138117	WRKY86-like	6.64655	9.02914	8.22983	8.06535	7.53345	5.54509	13.3651	21.302	36.3935	41.8586
1260041	Avr9/Cf-9 rapidly elicited protein 74 N. tabacum	14.7539	8.99398	7.69507	16.8229	17.4971	1.15065	1.52557	1.52212	1.60456	1.22583
TC15881		5.16254	8.98391	10.0833	11.5591	11.5119	1.56493	2.84796	4.35129	8.39315	4.84679
BP128826		12.8772	8.94233	5.41004	6.65112	7.72511	1.31717	0.688075	1.12649	1.05683	1.13053
EB426855		8.14453	8.93926	7.53317	9.30157	10.7878	2.53109	6.01385	5.14534	4.87083	4.26459
1205212		11.2028	8.90545	6.31428	11.7007	8.33869	1.15345	0.96355	1.2234	1.52505	2.27237
1888811		4.35803	8.87303	10.9298	10.3807	8.40333	1.18492	1.35819	2.30481	4.62207	9.01435
TC23903	Glycosyltransferase family A	10.9094	8.86157	6.627	8.40287	8.10044	19.4686	27.8342	19.1165	10.4798	6.82647
TC24622		8.35715	8.84564	7.58533	19.7629	23.5613	1.27373	2.20852	2.23909	3.35531	4.90792
AM836973		3.89751	8.839	4.94592	4.78361	3.97914	1.21082	1.99975	1.66439	1.23426	1.98694
AM836406		9.14826	8.82654	4.35009	4.98497	4.96511	2.58216	3.077	2.95337	2.2734	0.978883
TC16192		5.647	8.81092	8.648	7.57929	6.64615	1.30078	1.89829	3.0711	6.81816	7.55758
TC40052		12.3162	8.70055	4.84166	5.83668	5.37221	4.33809	6.8795	4.47999	2.21574	2.61247
FG643124		10.4925	8.62737	4.75632	6.84207	8.87732	1.21307	4.46862	3.8883	1.8334	1.32354
TC16757		5.37555	8.62541	5.08296	4.55618	3.08388	1.17448	1.43235	1.49981	1.60487	0.988431
NtJAZ1		5.91618	8.61932	7.67363	6.02984	6.9459	0.944816	1.05036	1.67401	1.36199	1.55118
1634182	DC1 domain-containing protein	8.68418	8.6173	9.21053	14.5319	17.2736	7.8917	13.6486	15.0407	13.8578	6.30164
EH616428	U box protein	11.5739	8.58891	8.13636	9.67546	10.001	7.39428	21.7556	24.0043	18.1793	13.467
CV015958		5.24675	8.4781	4.48907	4.43329	3.47523	0.800103	1.77956	2.10768	0.789352	0.969277
1535310	WRKY103	7.85755	8.47298	7.07303	7.90047	7.57623	1.66753	3.89884	6.68792	6.98009	3.90667
1621732		3.96897	8.45779	8.6489	7.82012	6.16645	0.971995	0.779241	0.832972	1.12361	1.14028
AM806812	1-aminocyclopropane-1-carboxylate synthase Nicotiana tabacum	4.05988	8.43221	15.0318	27.737	29.7376	1.35458	2.23525	2.5005	2.43301	3.92055
WRKYnew95/21	WRKY95/21	6.15871	8.4245	8.29413	9.42549	9.94929	3.34667	12.3724	9.10555	5.52935	4.03215
BP529754	No hit at NCBI	4.87825	8.4138	10.0357	41.5348	48.955	0.644	0.618094	1.02733	1.06431	1.01874
3809		10.66	8.41195	5.97445	11.1381	8.13728	0.87875	1.06587	1.09236	1.73592	1.74378
AM820103		8.60067	8.41131	6.93942	16.4481	20.5353	1.03337	1.43126	1.48806	1.88988	3.18079
TC17995	BON1-associated protein 1 Arabidopsis thaliana	14.0468	8.40193	4.62326	12.6588	12.0694	2.03107	4.30574	4.10459	3.77262	1.42053
AM843371		10.8741	8.39808	6.0929	9.25999	11.172	1.52317	1.72775	2.01774	1.77107	0.871401
4211		5.11625	8.38094	4.6	4.21086	3.37111	1.04819	0.586291	1.44903	1.28252	1.33392
1861508		3.38054	8.36982	4.76079	4.44412	3.73162	0.809295	0.617495	0.804543	0.894342	0.806932
4123		5.79657	8.35631	4.25158	4.47931	3.42429	0.554137	0.977303	1.4235	0.951949	1.27777
1110044	Unknown Glycine max	24.7354	8.35497	3.77933	6.06405	8.54824	5.14045	8.89469	2.90927	2.19611	1.34088
2241311		13.6471	8.35313	4.04996	5.44186	5.431	3.75751	8.72091	5.94097	2.19168	1.08287
NtJAZ3		5.45548	8.35203	7.43513	6.99564	5.89422	1.36384	2.3799	4.3751	5.73576	8.01194
2178852	1-aminocyclopropane-1-carboxylate synthase Nicotiana tabacum	3.72149	8.33558	11.1818	26.1381	24.4342	0.979909	0.935544	1.26227	1.2505	1.6689
FG633237	WRKY_94	1.88925	8.31435	15.5176	15.015	13.9817	1.10875	1.09695	1.09231	1.49586	1.2472
TC18170	WRKY15	5.4466	8.30194	7.17382	7.79758	7.7718	3.47951	7.28871	6.2327	6.15029	2.71619
TC22256		5.51563	8.23068	8.18222	6.90042	6.09927	1.86073	1.63411	4.62438	8.8197	5.77467
AM821409		7.1736	8.22548	9.99748	16.3976	14.3219	1.29546	3.15464	3.15808	10.3455	18.6764
AM793924		10.1742	8.22159	3.79954	10.8991	13.4531	1.00131	1.34354	1.40591	1.39747	5.89458
AM841071	No match in any database	8.57462	8.21415	5.45959	7.27527	7.25227	4.47748	11.9542	13.245	15.3923	6.86067
TC25208	No match in any database	2.69966	8.18571	5.15721	39.2037	35.0298	1.24126	1.06375	1.47593	1.34579	1.28565
CV017896		10.8628	8.17384	3.12542	5.28892	4.26242	4.77456	7.15579	3.82682	2.37643	6.22848
AM803972		9.10322	8.17051	4.14982	5.23501	4.8834	2.80818	7.50963	8.87936	5.56183	2.6551
5783		6.3498	8.16625	4.7277	2.86461	3.16977	1.04606	0.877886	1.11653	1.74531	1.0057
FG644929		6.18969	8.16393	9.07742	8.80651	8.7091	1.86216	5.8298	9.09635	10.6073	28.1672
TC24523	arabinogalactan protein 41 Arabidopsis thaliana	9.51769	8.15045	5.16845	6.77459	6.90114	3.82805	12.8784	10.0557	7.3984	2.91425
1404222		4.52957	8.13132	12.6337	16.3099	20.4258	1.26744	0.819342	0.991482	1.42664	1.40453
1311014		4.96198	8.10648	8.4415	5.81428	9.38949	1.44909	1.01669	1.29769	1.02781	1.14692
2114251	Ubiquitin-protein ligase-like	7.36081	8.09178	25.2225	62.7238	54.3328	6.31566	31.1273	70.7356	127.995	145.653
TC14862		6.54517	8.00655	6.88277	11.9782	12.881	1.21032	1.0593	1.28237	1.46783	1.21274
EB439588		0.143839	0.123037	0.0629846	0.0902998	0.0656703	0.441757	0.272002	0.251094	0.267205	0.177549
FG634771		0.260448	0.102009	0.138622	0.511165	0.542271	0.559923	0.484052	0.222602	0.226138	0.332156
AM814826		0.179569	0.0925756	0.133278	0.0549179	0.0794473	0.798698	0.388207	0.476507	0.743487	0.381784
AM780669		0.172005	0.064933	0.060534	0.06863	0.0723595	1.16293	0.82186	0.908756	1.00841	0.729066
2136062		0.0682185	0.0269632	0.107393	0.066176	0.0252072	0.826429	0.71903	0.765623	0.804263	1.00104

## Sheet: 1 hour root
SEQ_ID	Gene ID	20 min root	40 min root	1hr root	2hrs root	4hrs root	20 min leaf	40 min leaf	1hr leaf	2hrs leaf	4hrs leaf
4249	ERF187	219.721	295.038	190.97	192.898	140.509	4.11357	15.6808	23.1383	18.8582	15.0123
5475	MYB149	64.7539	131.546	128.597	103.942	92.0399	1.05371	0.882177	1.606	1.91904	1.58445
4120	ERF13	70.0549	103.612	123.963	158.493	112.858	4.46246	23.5639	41.837	42.553	42.1173
DW002203	MYB149	54.5964	115.241	114.214	80.7274	75.6196	1.7014	0.82152	1.58786	1.64456	1.37965
TC19934	ERF13	60.9775	85.259	101.589	139.738	117.44	1.72349	9.18724	16.0868	18.7367	16.2063
TC39596	cytochrome P450 A	18.5149	54.2243	101.437	60.239	47.9837	1.31933	1.51679	6.09329	16.4648	72.1947
FG642600	ERF43-like	90.8045	131.761	93.9487	142.564	128.008	3.63545	20.1228	27.3172	22.3551	23.848
2146668	cytochrome P450 A	14.651	41.4802	93.4775	53.2418	51.4484	1.03405	0.971559	3.44065	8.49009	41.7286
5433	MYB107	54.3807	82.3538	83.0838	81.2214	82.9453	0.852745	0.801697	0.931732	1.48627	0.96089
2184485	Unknown	11.3842	80.9178	81.026	90.2032	40.8485	0.837774	1.20512	1.2059	1.52264	3.55433
FG641787	ERF13-like	43.0077	67.2552	79.625	104.822	73.2773	1.00167	5.90313	11.6245	8.43117	5.39627
FG643097	ERF43	76.0656	87.1261	78.8652	98.5865	91.919	5.8732	16.9198	18.8443	14.2881	10.6955
1114448	cytochrome P450	34.2465	115.918	73.1035	51.1324	31.9222	0.858992	0.668851	1.32062	2.16594	1.80616
1205353	cytochrome P450	31.7045	76.5833	72.5203	45.0923	29.3132	0.825513	1.44508	3.92712	8.88888	8.13771
1267650	cytochrome P450 A	11.5888	36.1017	71.57	44.7491	37.2426	1.39467	1.72754	8.4087	26.5459	91.7321
AM819804	No hit at NCBI	10.1566	68.7314	62.5664	78.1002	37.9035	0.685464	0.730623	1.3389	2.07257	1.70785
2105470	anthocyanidin synthase	5.41879	30.5181	61.9455	48.2715	64.6737	0.968506	0.569608	0.904798	1.01376	2.60745
AM822796	Unknown	18.3147	43.7211	60.4162	140.261	152.084	0.802848	1.04137	2.0251	6.49418	7.62652
1113318	cytochrome P450	27.5825	72.8483	59.939	32.5938	25.3881	1.02021	1.45127	4.93326	13.5899	14.0704
1282098	MAPKKK20 Arabidopsis lyrata	54.3462	81.6983	57.8124	65.7515	55.0388	0.939373	2.78652	9.8807	4.96878	18.5879
1301013	Allene oxide synthase	20.94	55.7558	57.1935	40.7168	29.9203	1.20946	3.10904	7.85881	19.2951	33.9793
FG642371	ERF152	79.1774	71.6114	54.2212	71.9762	58.3082	5.43048	16.6391	17.1165	23.8114	17.7363
1464044	Unknown	33.4942	48.1318	53.6019	49.2974	48.0803	1.21434	0.765917	1.23852	1.20907	1.15388
2218735	calcium/calmodulin protein kinase 1	26.2281	67.4233	51.1223	48.1176	36.1119	1.16608	0.751545	2.26791	4.00635	6.35419
1100011	ERF43	45.6799	56.9113	50.1042	65.632	59.5806	5.80786	20.121	25.2454	21.7842	17.3523
2113758	Unknown/AtMAPKKK19	35.7123	62.8901	45.8412	57.8146	45.131	0.668103	0.687042	3.00139	5.81795	9.94042
4259	ERF152	67.8293	58.6705	45.2626	64.6508	53.7316	5.82104	14.0015	16.1593	22.6881	14.4483
AM839852	Unknown	8.71031	33.3639	44.9369	27.6875	21.876	0.66605	0.568266	0.914764	1.56256	3.14322
TC36042	Allebe oxide synthase	22.1692	43.6353	41.8265	38.791	35.9715	1.97286	4.13241	11.0289	32.8321	41.1299
2179084	Allene oxide synthase	19.3905	37.9139	40.0803	34.4902	35.816	1.4449	6.03499	17.6854	38.8139	66.8208
1284450	Plastocyanin-like domain-containing protein A. thaliana	3.21784	6.68736	39.3122	82.457	86.2239	1.01864	0.627568	0.817931	1.47722	1.34997
BP528515	Allene oxide synthase	15.5015	27.7116	37.0527	34.3037	36.9895	1.02193	3.20587	7.59838	16.3325	31.3172
2204114	ERF_84-like	3.96873	11.0126	35.0869	25.3761	22.9078	1.30423	1.15717	1.34296	2.63941	5.13636
TC25453	ERF142	41.6646	52.8696	35.0457	36.5703	30.1399	5.35409	18.5467	26.7088	22.8021	19.2392
1942534	UDP-glucose:glucosyltransferase	1.84179	7.06919	34.2498	30.2776	54.6819	0.830275	0.64213	0.895216	1.81363	2.58971
WRKYnew57	WRKYnew57	3.3354	15.4972	33.5157	42.4844	49.006	1.02152	0.96551	0.88138	0.955166	1.09837
2172531	cytochrome P450 A	5.58202	18.514	33.3678	18.8734	14.1065	1.11157	0.618846	1.67917	3.7707	13.3123
1263182	ERF142-like	35.723	46.1855	33.0364	31.2237	24.0958	8.66264	24.5976	38.3714	21.9529	23.5695
AM826063	No hit at NCBI	5.99212	39.0077	32.3869	37.7057	21.7851	0.572184	0.64696	0.826826	0.934842	1.0027
2145968	Ubiquitin-protein ligase-like	8.02004	8.06768	31.6304	94.3495	97.1312	4.20948	52.7408	144.024	130.306	291.851
AM789630	Ubiquitin-protein ligase-like	8.18907	9.64793	30.5218	89.0027	72.5772	3.60652	25.916	75.6392	116.57	160.994
4317	ERF210	27.6584	66.5633	30.4631	43.632	26.0187	1.41939	0.734972	1.50386	0.77306	1.04486
4136	ERF29	30.7338	58.9695	29.7366	37.976	29.7854	0.836615	0.589029	0.937457	1.0156	0.972398
4198	ERF91	28.0927	57.6836	29.697	41.2452	25.7192	1.03143	0.808422	1.31437	1.01572	0.868811
1110850	Unknown	25.8689	25.7018	29.6584	38.0599	45.5967	1.18005	0.854092	1.69236	2.31981	3.498
NP8635007	ERF142	33.2394	46.2825	29.5214	31.3384	22.9638	6.6999	21.556	27.3059	26.7559	19.2296
CV019636	MAPKKK19 Arabidopsis lyrata subsp. lyrata	30.7733	45.2393	29.3679	33.9244	24.1135	1.04594	1.88041	5.90189	5.19867	9.53722
1279097	MYB149-like	17.6879	29.4535	29.3003	27.278	28.3547	0.728658	0.700861	1.01756	1.05538	1.3199
1523648	MYB_76	13.333	28.5279	28.2958	27.2991	23.6594	0.842825	1.00075	1.48471	1.24157	1.30135
5336	MYB7	19.4509	24.0726	28.0617	26.6965	29.5132	1.10604	0.805465	1.34393	1.40841	1.20535
TC27213	ERF142-like	30.2653	40.3747	27.9303	29.5851	26.3104	8.23562	28.7091	33.1492	18.463	25.8843
2161621	rRNA methyltransferase	14.2327	30.497	27.8321	28.7052	18.0621	1.01266	2.47096	3.47866	5.74675	10.7021
2143696	Ubiquitin-protein ligase-like	8.81231	9.51218	27.1345	66.9269	60.6289	6.78948	44.2478	117.023	178.348	254.277
FG633550	predicted protein Populus trichocarpa	23.6717	27.4428	27.052	34.2499	35.71	2.89926	3.51813	3.30497	2.46739	0.928184
FG642660	ERF152	41.7152	39.659	26.9451	47.4909	39.9242	4.3817	11.908	13.573	16.5692	13.6758
1257264	ERF152	42.7597	37.7642	26.7891	43.3534	38.9045	4.79928	12.9954	15.1336	20.5619	14.8879
AM782974	Unknown	2.59897	7.24744	26.5744	38.6505	34.1534	1.17892	1.56082	4.59861	13.7865	19.3422
1403018	basic helix-loop-helix protein Nicotiana tabacum (No match at TOBFAC)	20.5939	48.6739	26.5402	28.1626	22.6145	1.31759	0.954412	2.4141	3.17382	2.3311
NP917159	WRKY63	3.48747	16.293	26.3001	45.3593	64.0691	1.062	0.948465	0.917346	1.13403	0.983481
4335	ERF228	127.968	91.3149	25.5479	47.321	29.001	2.6729	19.267	11.3131	1.91544	3.27547
1107475	WRKY63	5.56782	17.0256	25.5288	39.8433	39.5074	1.08391	1.00938	0.966906	0.965567	1.15146
TC17159	Ubiquitin-protein ligase-like	8.00671	8.59947	25.4058	64.8148	60.4867	4.6937	33.1186	84.5446	150.201	204.534
2114251	Ubiquitin-protein ligase-like	7.36081	8.09178	25.2225	62.7238	54.3328	6.31566	31.1273	70.7356	127.995	145.653
1201640	ERF_240	7.96014	32.4333	24.7594	18.1866	10.0149	0.977075	0.791074	1.51734	1.48353	1.16739
FG635168	regulator of gene silencing Nicotiana tabacum	21.6437	18.8819	24.5665	31.1069	27.0685	3.98847	10.2344	8.35789	8.04429	4.68185
5806	WRKY63	3.93736	16.2521	24.4135	34.8548	36.9313	1.19655	1.11102	1.61602	1.29802	1.40507
2230618	predicted protein Populus trichocarpa	21.7016	23.3102	24.3204	27.9655	31.5995	1.43658	0.702764	1.38013	1.94241	2.20843
AM799973	WRKY63	4.26855	16.3614	24.0737	37.6031	39.9771	1.35766	1.61933	1.05744	1.60003	1.24276
FG636918	DBP1-interacting protein 2 N. tabacum	1.37574	8.41802	23.9409	30.5352	18.4788	1.13089	1.05578	2.1773	12.6493	52.929
TC39488	Unknown	17.3738	27.1931	23.6871	13.5731	7.15125	1.12682	2.83317	3.52741	1.80826	1.32595
AM814880	alpha/beta-hydrolase domain-containing protein A. thaliana	10.7245	16.9306	23.3139	40.0418	33.3447	1.00285	1.35702	2.11967	4.37225	4.49616
4328	ERF221	29.7446	63.8733	23.2607	37.8066	20.1849	0.902684	1.01478	0.988139	0.985985	0.786811
AM792419	ethylene-responsive transcription factor ABR1 A. thaliana (No match in TOBFAC)	1.80621	4.93953	23.0391	13.8632	15.1047	1.18333	0.927017	1.00867	1.92449	5.42994
AM815027	Unknown	18.7785	21.3722	22.9906	28.5981	32.8655	0.705639	0.616184	1.03562	0.993649	1.25742
TC26268	Plastocyanin-like domain-containing protein A. thaliana	1.99492	4.18187	22.8131	41.9052	49.0689	0.602003	0.513308	1.05166	0.739791	0.906136
AM843800	Transcription factor HBP-1b, putative	14.6469	26.5056	22.218	27.6561	19.0215	0.804933	2.33308	2.51734	2.11616	6.69825
1113678	bHLH_192-like	10.0637	22.0916	21.5866	17.8459	14.7209	0.750792	0.833247	2.22246	2.58785	2.11088
4279	ERF172	58.4103	54.9228	21.5124	29.6282	27.3766	9.34171	10.4875	10.5633	5.58497	3.61264
CV020902	Unknown	1.58785	4.17255	21.4931	65.9921	50.9588	1.04404	1.1334	3.97823	38.6164	120.085
1392034	N-methyltransferase Coffea liberica	2.62014	13.5446	21.3403	20.2417	18.6573	1.03413	0.547537	0.974707	1.17684	0.71
4278	ERF_171	15.0423	31.7498	21.226	17.6103	13.9643	1.2088	0.975895	1.61461	1.63896	1.43017
1285664	NAC_71-like	2.18435	4.62325	20.588	40.6296	48.5044	1.18986	2.64178	7.99476	29.4453	38.1332
1279731	ERF218	96.1096	53.8303	20.191	29.8035	19.646	6.9189	32.7658	24.3311	4.01325	4.56081
2094431	NAC domain-containing protein 72 A. thaliana	2.33917	6.12652	20.1688	30.2267	30.9852	1.43999	2.14956	5.94186	16.8708	20.055
AM828178	bHLH_192-like	9.69912	21.6929	20.0667	15.3134	12.0112	1.11828	1.31288	3.37554	3.5116	2.64442
1228022	ERF228	86.9439	49.6043	19.9493	26.8442	17.8287	6.41901	31.5052	21.1993	3.22466	3.50968
WRKYnew63	WRKYnew63	3.35729	12.2786	19.6062	31.3898	38.7467	1.15118	0.769367	0.870482	1.45201	1.09532
BP529086	Unknown	7.55448	14.5078	19.4726	29.1743	26.1741	1.28657	1.23245	0.861026	1.21621	1.7446
TC34424	lipase class 3-like protein Arabidopsis thaliana	1.48296	6.50351	19.2432	13.5227	10.6876	0.776708	0.888488	1.67383	4.22483	3.34813
FG633992	Unknown	7.47837	17.027	18.8003	15.4939	10.117	1.06396	0.644256	0.798428	0.825663	1.34326
TC37024	calmodulin-like protein	20.0753	15.8005	18.7647	24.7032	21.2014	3.4067	9.40395	7.87894	5.39721	6.11283
TC21863	circadian clock coupling factor ZGT N. tabacum	1.9193	5.90608	18.0846	38.4429	30.9263	1.9849	7.30727	18.5088	26.3239	23.7148
NP917999	circadian clock coupling factor ZGT N. tabacum	1.53518	3.78525	17.9835	37.902	32.3885	2.33242	6.71579	17.9846	34.2198	21.8508
1286604	NDR1/HIN1-like 25 A thaliana	8.58139	15.419	17.9437	17.475	21.2279	1.33292	1.49079	2.17895	3.4967	1.60201
TC31906	DBP1-interacting protein 2 Nicotiana tabacum	1.66739	8.41788	17.8997	27.2098	23.7502	0.964242	1.08375	1.7192	6.2354	17.5027
EB424950	UDP-glucose:salicylic acid glucosyltransferase Nicotiana tabacum	1.41713	3.82329	17.8238	14.9717	33.929	0.951473	0.886713	1.36736	1.27058	3.18978
FG643156	ERF137	14.2894	16.3855	17.8204	15.8313	10.241	4.7869	21.4192	29.6547	27.2912	15.7331
2167690	late embryogenesis abundant protein Solanum lycopersicum	1.02253	3.28511	17.5664	107.459	113.115	1.0173	0.921922	2.33694	16.163	27.3707
4244	ERF137	15.0328	17.78	17.3423	17.6864	11.3645	6.48682	32.5661	42.4438	41.4355	18.0412
3528	bHLH229	16.8366	34.1023	17.3325	19.5568	16.2597	0.869043	0.799065	1.45545	2.65546	1.56359
EH616281	Unknown	16.0865	14.5624	16.9857	30.079	45.085	1.07942	0.674866	1.50452	1.34013	2.73899
TC15349	LEA protein	1.50051	4.10349	16.955	197.138	214.45	1.568	1.62801	3.23524	35.8526	82.072
AM786026	KED wound responsive gene-like	20.2673	22.0351	16.8721	30.4545	31.7479	9.82629	22.4858	21.4307	23.2876	11.8128
1094811	Unknown	32.993	30.7082	16.8339	22.2814	30.6198	1.75369	5.74296	4.29179	3.29635	1.82202
TC25940	Unknown	7.81867	16.2806	16.742	18.8196	13.3682	0.514167	0.763786	0.966277	0.779451	0.833597
TC38611	Unknown	19.8663	19.376	16.7282	29.9458	37.9299	1.1767	1.81897	1.88967	3.22851	3.21503
TC36148	hexose transporter Solanum lycopersicum	7.62425	11.6705	16.7072	11.7205	10.8578	0.785864	2.01986	1.41503	0.905996	1.07277
AM843229	ABC superfamily ATP binding cassette transporter, membrane protein	10.0324	22.5595	16.6068	12.1731	9.8855	1.11108	0.486792	1.61822	1.79745	1.47997
4191	ERF_84	1.57939	4.56875	16.544	14.8437	15.296	1.19468	0.842932	1.1031	5.62434	29.3564
TC31098	mitochondrial protein-like A. thaliana	15.0964	20.787	16.4307	41.3788	42.7255	0.913601	2.16613	1.77839	1.41042	2.31959
1195015	WRKY_94	2.41592	9.93149	16.3812	15.6447	16.6202	1.41266	0.48436	0.840692	1.54268	1.24875
TC34327	Unknown	13.6543	19.9571	16.2308	19.5347	21.317	0.949968	1.49951	2.29429	3.45357	2.89862
EG649900	oxidoreductase Capsicum annuum	2.10988	8.63943	16.2294	15.7025	17.4747	0.757487	0.848207	1.0913	1.30338	1.11557
1390649	oxidoreductase Capsicum annuum	5.58158	14.5934	16.0123	7.18518	6.03016	0.884662	0.711151	0.961913	1.20792	1.191
1100338	1-aminocyclopropane-1-carboxylate synthase S. lycopersicum	6.78916	8.95249	15.9836	36.6912	44.7265	0.661532	0.632292	1.04206	0.918513	1.60088
1281727	GMFP5 Glycine max	5.56026	7.06202	15.8072	25.3167	20.42	3.64784	8.56243	6.50204	8.99655	5.76715
5801	WRKY_57	1.79495	7.58288	15.7124	19.6872	21.5396	1.04589	0.932867	1.22486	1.1598	1.05269
TC16219	regulator of gene silencing Nicotiana tabacum	21.9941	14.4269	15.7079	31.0255	25.4421	4.58251	12.2833	7.97781	4.21059	3.64066
AM816909	Unknown	6.41241	9.62293	15.612	32.0676	32.1148	0.809727	0.630223	0.881412	0.874043	0.932249
TC26732	NDR1/HIN1-like 25 A. thaliana	7.57451	14.2189	15.5565	16.2859	18.8369	1.18907	1.54259	2.01833	3.16608	1.57938
FG633237	WRKY_94	1.88925	8.31435	15.5176	15.015	13.9817	1.10875	1.09695	1.09231	1.49586	1.2472
1592025	polyphenol oxidase Nicotiana tabacum	3.47826	7.47042	15.2693	9.38653	8.64867	1.02965	0.887217	1.57432	1.30376	1.93584
1614362	WRKY86	16.3156	23.2798	15.2678	10.2178	8.82047	3.38293	8.34951	7.23483	6.91122	12.2716
1247832	N-methyltransferase Coffea liberica	2.21558	8.87869	15.255	15.7693	14.8482	0.896858	0.887009	1.08794	1.10443	1.10614
TC31179	WRKY13-like	18.9831	21.6495	15.2115	17.8576	18.3465	3.23127	11.7435	17.032	20.6955	7.31664
2244366	Unknown	18.0443	17.7015	15.2073	19.0145	18.2487	3.31707	4.71663	4.7417	2.17602	0.806319
2113794	circadian clock coupling factor ZGT Nicotiana tabacum	1.27636	3.2822	15.2008	32.5481	27.8413	2.26065	6.88458	19.9895	38.2903	23.9087
CN498811	calcium-binding EF hand family protein Arabidopsis lyrata	6.41791	10.7066	15.1097	24.5468	26.4234	1.16493	0.868916	0.927504	1.79503	1.88663
FG642997	Unknown	18.3934	18.2312	15.0899	20.1113	18.0185	3.63897	6.28196	4.8917	2.9003	1.11874
TC32361	ERF_203-like	1.27274	4.06178	15.0843	15.3708	13.4788	1.0522	0.96212	0.987819	2.16107	15.4165
AM806812	1-aminocyclopropane-1-carboxylate synthase Nicotiana tabacum	4.05988	8.43221	15.0318	27.737	29.7376	1.35458	2.23525	2.5005	2.43301	3.92055
AM788395	No match @NCBI	25.0825	36.026	15.0225	47.3234	50.041	1.92001	4.78782	3.08691	3.01271	2.45468
1115739	triacylglycerol lipase-like 1 protein Arabidopsis thaliana	1.28655	4.96327	14.9607	11.3085	11.3702	1.47792	0.62609	1.05588	1.71654	2.08178
TC15732	regulator of gene silencing Nicotiana tabacum	19.2431	12.6192	14.9244	24.2454	22.6813	1.24433	4.31532	3.35494	1.6135	2.14059
TC26403	Unknown	34.4091	30.7109	14.8592	19.3045	17.0724	7.44667	12.5675	7.78182	4.0678	1.94882
1518237	ZIM15 (JAZ)	12.7693	18.6612	14.7967	16.6059	15.6152	1.38914	9.10245	32.4712	37.6562	65.754
TC26932	purine permease 1 A. thaliana	7.8688	14.4655	14.7615	15.4474	15.3734	0.88415	0.768009	1.38859	1.11209	1.40503
NP8635006	ERF_200	13.2821	16.7286	14.7053	19.5756	18.3144	2.42641	7.93324	8.01911	9.87307	7.28628
1420848	NDR1/HIN1-like 25 Arabidopsis thaliana	7.11986	12.6337	14.6873	15.868	18.8948	1.10928	1.09102	1.2905	2.93286	1.01206
TC39749	Unknown	18.477	19.1066	14.6703	31.2548	27.7028	1.35754	3.86384	3.03124	4.0496	2.4557
1743614	polyphenol oxidase Nicotiana tabacum	3.48387	7.93325	14.5034	9.19328	8.70223	0.920022	0.692752	1.45866	1.5483	1.71473
TC32144	ERF60	13.1772	15.3002	14.2288	14.5266	9.46786	2.913	15.5129	19.8162	14.6591	10.4723
CV021744	ZPT2-12 Petunia x hybrida	26.0131	18.3038	14.2193	25.212	28.0796	1.83667	3.62807	3.41607	1.94347	2.48344
BP529773	Unknown	14.3462	18.0885	14.1828	14.8324	14.695	3.97252	5.33164	4.88073	5.0482	2.9772
TC14785	Unknown	10.2699	12.1675	14.168	8.11027	4.18192	1.83538	3.33767	2.33275	4.31431	5.28851
BP531936	NIMIN2c protein Nicotiana tabacum	2.5097	9.19011	13.9052	12.8882	15.5632	0.990222	0.676541	0.882454	1.14168	1.009
1862275	protein phosphatase 2C 37 A. thaliana	1.76781	2.21425	13.8871	71.2529	45.7645	0.930229	1.05684	4.21591	20.7317	38.6787
FG642636	ERF172-like	40.4038	36.7579	13.776	24.7772	17.3454	4.68404	6.62518	16.0724	12.7582	9.364
AM785780		2.70128	7.58078	13.7061	7.20698	6.32752	1.0409	0.731794	1.22498	1.4296	1.54695
1280494		2.46772	7.63758	13.6438	12.9919	13.3211	1.15357	1.15747	1.15291	2.54636	17.2162
1643130		4.16503	12.4777	13.6399	15.9864	12.053	1.16157	0.899795	0.976228	1.48603	1.00601
1100145		5.86943	9.60312	13.6196	12.5825	11.4383	0.759033	0.567789	1.18772	1.09008	1.88054
AM789867		1.69799	2.61595	13.6109	9.46994	9.32796	0.95199	0.730058	1.09279	0.864313	1.23452
1365760		1.50468	3.70568	13.3983	9.07712	10.3893	0.999097	0.731934	1.00485	4.26212	12.9079
AM785220	protein TIFY 5A A. thaliana	9.15399	21.7912	13.3505	14.349	12.9378	1.32223	1.72683	1.42722	1.67214	1.41438
FG644330	ZIM15 (JAZ)-like	12.4542	17.9769	13.3113	16.922	16.9994	1.50788	5.8582	22.142	27.2158	43.7777
AM794002	Unknown	3.06313	6.7306	13.2947	24.9826	17.9499	2.17534	5.52887	13.1501	51.2633	87.5318
2114653		6.18173	9.47024	13.1977	12.8063	12.2688	0.87566	0.703049	1.70235	2.06497	2.64429
1741006	DC1 domain-containing protein	13.1939	12.2565	13.1819	19.0255	24.4254	9.17623	23.4432	26.5214	12.5126	8.31093
2162842	NAC_71	1.74979	3.61581	13.1653	29.8838	34.2599	0.952589	1.63558	3.26549	18.0066	19.1167
EB427840		2.6921	7.10893	13.1154	11.2337	12.9996	1.18164	1.14004	1.2984	5.48768	28.7822
AM843362	tryptophan synthase beta chain 1 precursor A. thaliana	4.36497	21.5643	13.0098	9.64619	4.71674	1.1569	0.712095	0.992745	1.29185	0.975019
1096923		4.61181	7.66012	12.932	13.4042	11.5531	1.11894	1.62257	2.47311	6.00857	10.8759
TC39011	Lipoxygenase	17.7729	18.735	12.8171	11.3428	10.3638	2.88615	12.3211	16.7988	14.6873	26.5177
TC36000	No hit in any database	17.3181	19.5685	12.7365	16.1796	18.056	2.9136	6.27414	6.33384	5.5459	3.59512
5407	R2R3-MYB_81	2.75604	3.67154	12.6494	28.4172	19.1367	0.555942	0.523711	0.729808	0.879201	0.974089
1404222		4.52957	8.13132	12.6337	16.3099	20.4258	1.26744	0.819342	0.991482	1.42664	1.40453
EH664332		4.82543	7.04716	12.5947	21.8491	20.973	0.667426	0.676825	0.91059	1.18632	1.0885
EB436328		3.2054	7.08326	12.5879	13.0395	10.6012	0.922413	0.742307	1.08683	2.27022	4.08085
TC16509		4.90764	13.4937	12.5717	12.802	12.1065	1.3116	1.18959	1.11691	1.26013	1.00176
2214510	ERF161	22.1334	27.5697	12.4431	34.9529	22.9748	0.756467	0.852869	1.4978	1.51014	1.19758
1410228	Lipoxygenase	19.9941	18.4846	12.3683	13.7798	13.6525	1.91579	12.1416	18.0236	18.4021	28.086
2106634	ERF60	11.9259	13.7674	12.3423	12.2773	8.58869	5.22085	21.2073	28.305	24.2955	15.9327
TC19548	NtJAZ1	10.3039	16.566	12.3153	14.5945	13.9841	1.74722	10.4477	29.6653	43.9169	59.5062
1100731	ZPT2-13 Petunia x hybrida	21.6708	15.7365	12.2745	20.5545	21.5666	3.64511	11.8276	10.0359	4.68653	5.33243
AM828502	S-locus lectin protein kinase-like protein A. thaliana	9.89696	18.0078	12.1162	12.7043	10.345	1.04754	3.46603	3.88328	5.86775	5.24746
5836		1.88704	7.14492	12.08	10.9398	12.8208	1.11841	0.431155	0.856935	1.31726	0.972085
TC31545		1.41041	2.99713	11.8542	17.3389	12.2037	1.06837	0.75257	0.91218	3.13751	7.32194
TC27780	DC1 domain-containing protein	12.4985	14.0885	11.8181	18.1233	20.4469	9.11786	16.2062	14.4212	10.1056	4.93939
TC37394	No hit at NCBI	16.0086	17.5638	11.7965	14.0779	14.9443	3.91504	9.57204	12.8028	10.6792	4.19262
1540628		4.27589	10.7944	11.644	11.9979	9.59639	0.764896	1.38526	1.26498	3.31357	9.93827
TC35340		1.80901	2.8951	11.611	21.643	14.5973	0.928163	0.843185	1.13455	1.15058	1.83979
2117749		1.7792	5.3256	11.5731	8.91021	7.39296	1.22757	0.765117	1.01517	2.52485	3.76107
2221056	protein phosphatase 2C 37 A. thaliana	1.22781	1.33124	11.5464	45.4606	22.5222	1.27361	1.19454	4.9564	27.8663	47.9478
BP527310	ZIM_15-like	9.53462	15.0106	11.5237	14.9723	15.8578	0.65777	2.80251	6.12978	8.71001	20.9788
NP916822		2.96631	6.4556	11.5217	15.9667	19.9552	0.710424	0.773642	0.89393	1.00855	1.12696
TC14468	Unknown	16.3666	15.614	11.4917	14.8084	12.6699	5.03935	5.57208	3.77646	2.28032	0.879456
2219915		4.51357	7.94768	11.4742	16.7278	20.8994	1.03632	0.918766	0.797355	1.29944	1.13107
1763206	endoglucanase 16 A. thaliana	1.2554	1.9568	11.449	44.1343	66.6922	0.661068	0.451786	0.905006	1.04707	0.940492
AM840090	R2R3-MYB_61	5.05575	6.68145	11.37	26.8851	22.5825	1.0525	0.822508	0.811616	1.11587	1.24813
TC37493		2.76078	7.97106	11.3025	9.0201	6.845	0.97997	1.58656	1.96992	5.81215	11.4184
3703	C2H2 5	18.2763	13.6147	11.302	19.0461	19.9813	2.09245	7.96394	7.36691	4.04539	4.6385
EH621749	ZPT2-13 Petunia x hybrida	19.6787	14.6089	11.2845	20.4219	22.6965	1.20684	4.15493	3.12048	2.63557	2.8233
WRKYnew94		1.56206	6.59452	11.2774	10.9315	11.6594	1.1187	0.776183	0.935052	0.837839	1.04664
AM848538	DC1 domain-containing protein	12.3006	11.2564	11.2705	17.7202	20.1759	5.62378	18.9359	20.0841	8.55211	6.04494
BP535451		2.38589	7.75877	11.2366	10.4972	10.8677	0.952913	0.930143	1.11597	1.09421	0.823947
TC23310	dehydrin Nicotiana tabacum	1.01616	2.78741	11.2114	33.0759	27.7036	1.14	1.01994	2.11281	10.6625	24.6878
2178852	1-aminocyclopropane-1-carboxylate synthase Nicotiana tabacum	3.72149	8.33558	11.1818	26.1381	24.4342	0.979909	0.935544	1.26227	1.2505	1.6689
1389289	Unknown	1.30982	1.67153	11.1426	44.8908	35.5219	1.15023	3.99795	8.57409	16.3381	16.7006
2145897	Dehydrin	1.37398	2.24333	11.1276	40.2946	32.1074	1.15634	1.26604	2.83239	18.9377	51.446
TC35855		8.09321	13.8811	11.1272	10.0957	8.83184	1.48176	2.13202	3.48272	10.917	13.3855
FG645564		3.1304	5.94245	11.111	17.6482	21.4139	0.940328	0.746032	0.986266	1.02428	0.978979
TC35827	ZIM_18	8.68462	15.9717	11.0598	9.88257	8.12661	1.32157	1.8846	2.84587	7.55028	11.381
4311	ERF204	1.21424	2.76841	11.0152	17.3507	21.2501	1.10735	1.08885	1.37354	12.8006	93.8878
2137234		2.55621	6.10862	10.9669	6.75505	6.80314	1.03584	0.729079	1.51836	1.59769	2.24187
TC38492	Avr9/Cf-9 rapidly elicited protein 284	23.0928	16.5184	10.9572	14.9006	13.7431	3.82644	10.9265	6.87999	4.1199	3.26111
1888811		4.35803	8.87303	10.9298	10.3807	8.40333	1.18492	1.35819	2.30481	4.62207	9.01435
AM792182	ERF160	17.3701	21.78	10.927	25.0671	19.0203	1.47531	0.864027	1.21892	1.63019	1.74471
AM849021		8.17675	9.79695	10.8981	22.7286	21.2566	0.788056	1.07663	1.21087	1.83435	2.08649
AM783152	PDI-like protein A. thaliana	1.54197	3.21998	10.8955	31.2903	35.6969	1.04114	1.05692	1.27684	2.16532	4.64316
1099659		5.11423	6.76952	10.8707	11.6596	12.6173	0.903634	0.96439	1.21334	0.891828	1.53869
4248		10.8068	12.4886	10.8638	9.45835	6.86669	0.915575	3.13367	7.19745	5.48803	4.35327
FG643540		4.90233	5.67377	10.7752	11.033	9.26489	2.79497	5.59173	6.97077	10.0437	9.62434
1274930		2.20159	5.8902	10.6235	6.03526	4.96664	0.987167	0.75074	1.21006	1.02436	1.46317
TC32910	ABA-inducible TAS14	1.08951	2.74236	10.5988	48.7269	43.6635	1.86838	1.36879	3.54717	23.2748	70.9911
AM785085	protein phosphatase 2C Nicotiana tabacum	5.23517	6.12736	10.583	23.7592	19.561	0.997477	2.22087	3.41877	10.3884	17.11
TC25975	Avr9/Cf-9 rapidly elicited protein 75 Nicotiana tabacum	14.7206	14.9705	10.5803	24.8452	29.1417	0.804664	1.52079	1.35568	0.773183	1.27479
FG645473		3.82126	13.2329	10.5462	7.74082	5.09857	1.07283	0.659514	1.05741	1.18679	1.01474
TC15583	Unknown	1.42726	1.93153	10.5197	35.6801	25.2624	1.27613	2.25556	3.83466	4.30876	4.37401
TC20343	Lipoxygenase	15.5354	15.8117	10.5167	11.0808	8.97829	4.39544	18.4954	25.147	28.7627	29.2719
TC32877	R2R3-MYB_154	1.45387	2.23184	10.4685	30.8396	17.9466	0.830342	0.621105	1.03332	1.1918	0.788018
FG643815	Unknown	14.5646	13.74	10.4626	19.1334	22.9717	2.22644	2.39864	2.7236	6.7932	3.69685
2101356		2.86787	4.83275	10.4042	15.4424	14.62	0.873584	0.905965	1.12336	0.983993	1.70363
2163290	Lipoxygenase	14.4687	12.9272	10.3968	11.8614	12.352	2.05544	15.8863	21.8074	21.5359	28.495
EH621820	cysteine/histidine-rich C1 domain-containing protein Arabidopsis thaliana	11.5803	10.7283	10.3525	21.4686	26.7839	2.07756	9.44697	6.99988	6.25261	2.54848
4307	ERF200	9.07028	12.1201	10.3457	12.4615	12.2044	2.01263	6.96298	9.96145	6.51412	9.87317
2105808	ERF_171	7.32482	14.9909	10.3431	8.7866	7.58793	1.25686	0.834008	1.88044	1.71249	1.24917
TC18332	Abscisic acid and environmental stress-inducible protein	1.45504	3.41879	10.3312	27.8716	31.8242	1.1621	0.812826	1.81634	4.45539	17.3706
1444175		1.50554	3.36083	10.3027	7.5161	7.22137	1.29468	1.10077	1.42066	6.11853	15.6932
FG645417		1.58941	3.65477	10.28	12.8697	10.6499	1.04082	1.26749	1.25517	1.32917	2.40349
EH619699		8.30648	14.0175	10.2792	12.9871	11.5006	0.958412	2.27562	6.3619	12.2747	17.8227
BP128625		7.18819	12.5163	10.2512	5.03336	3.79749	0.805483	1.34791	1.03761	1.53041	2.61706
1216778		3.56025	12.9643	10.1611	11.7846	8.13295	0.945749	0.916678	1.30519	1.58692	2.69317
FG644858	lipoxygenase Nicotiana attenuata	14.6461	14.2051	10.1276	10.5499	10.2448	2.20512	12.8585	16.5177	16.8782	24.9909
AM820495		2.45075	6.4757	10.0958	7.57535	6.48286	1.05742	1.13934	1.62996	5.43144	9.24563
TC15881		5.16254	8.98391	10.0833	11.5591	11.5119	1.56493	2.84796	4.35129	8.39315	4.84679
TC15388	Dehydrin	1.37121	2.44774	10.049	41.4751	33.4051	1.4584	1.47597	2.63117	13.1576	44.3817
BP529754	No hit at NCBI	4.87825	8.4138	10.0357	41.5348	48.955	0.644	0.618094	1.02733	1.06431	1.01874
AM789545		1.82568	3.08493	10.0181	10.9797	7.14257	0.892808	1.0731	1.47574	3.25317	6.35779
TC19850		4.30761	6.60818	10.0066	8.52734	6.34551	2.01272	2.95954	6.39451	11.4865	18.1654
AM821409		7.1736	8.22548	9.99748	16.3976	14.3219	1.29546	3.15464	3.15808	10.3455	18.6764
TC34786		3.8801	7.22906	9.9886	11.0819	10.7854	1.33273	1.42487	2.11989	6.11	7.35722
FG633671		10.8282	9.27849	9.98166	12.836	13.7059	4.26229	8.60126	5.88228	4.48395	3.4644
WRKYnew103		13.1105	12.3664	9.98048	12.858	13.6094	1.11253	2.55357	3.91213	4.00921	3.0382
1280704		5.02199	9.65749	9.96941	9.61567	10.1389	1.38997	0.785712	1.15328	1.38404	1.10819
4207	ERF_100	6.77106	7.93888	9.9346	36.2968	32.9367	0.877062	0.330618	0.721924	0.677272	0.753596
AM812561	ERF_100	8.80584	9.17201	9.93402	47.0152	36.5403	1.85054	0.656392	1.07015	1.49302	1.56128
5124	NAC144	2.73158	6.83697	9.9322	11.2821	13.0931	1.02898	2.39259	6.62588	19.8515	18.0975
1112727	calmodulin binding protein, putative	18.3847	14.732	9.91123	7.53887	7.71321	0.91917	1.68469	0.815655	1.13911	0.798629
2154874	Avr9/Cf-9 rapidly elicited protein 284	17.3264	13.4113	9.84296	12.0492	10.9323	5.04662	12.0685	9.94642	5.53015	5.00925
1501681	Glutathione peroxidase	6.80293	7.36495	9.84163	23.7439	24.2683	16.3204	44.919	74.049	75.6897	67.0722
3741	C2H2_51	16.1443	11.4258	9.81218	15.6118	16.4902	2.54381	5.20375	4.07819	3.69868	2.52676
2168948		2.73449	9.69559	9.75604	14.2195	9.83494	1.27626	1.12138	0.939533	1.40849	1.27827
TC24597		5.0734	9.76377	9.72589	9.13815	7.86221	1.26702	2.10411	1.62168	2.22376	1.52888
2187959		5.51712	6.92666	9.72535	6.33032	9.91032	0.669518	0.71625	1.22163	1.71777	1.40319
TC26193	Expansin	13.3053	19.647	9.72334	9.76763	7.35244	4.34428	17.0581	18.6186	17.1792	7.9181
AM789012		7.1369	13.4439	9.71577	12.1751	10.6075	1.13827	0.947049	1.11854	1.47416	1.39298
3749	C2H2_60	15.167	13.2465	9.71091	17.5613	20.5455	1.12659	2.48843	2.56499	1.64614	2.09923
AM794594	ZPT2-13 Petunia x hybrida	19.8427	13.3333	9.69959	19.0395	19.1484	3.29046	6.00697	6.52616	5.47874	4.10536
BP137192	No match in any database	1.25759	2.11904	9.69706	21.2656	14.6514	1.29177	7.42351	14.2639	13.2091	13.9826
FG644900		10.8559	11.4524	9.68701	17.839	21.3931	1.28217	1.50754	1.58707	2.2648	3.40316
2144448	ACC synthase Solanum lycopersicum	3.63246	5.85867	9.64532	20.9738	26.8864	0.949499	1.01148	0.938217	1.09402	1.46586
FG643438		3.27308	7.40407	9.64527	16.4123	18.4665	1.01835	1.0828	1.00318	2.91471	4.33143
3761	C2H2_72	16.4481	11.7065	9.62654	15.3656	19.0599	2.65865	4.05669	5.29848	4.97963	4.31482
1209103		4.36349	6.69583	9.61256	8.30125	6.58097	1.90633	2.57421	6.8157	13.0922	18.2513
TC15132		2.52744	4.80832	9.55596	8.32493	8.75045	1.41045	1.7548	2.47335	9.88875	16.2296
WRKYnew17		5.21932	7.99525	9.55041	10.9856	14.733	1.12301	0.884124	1.4127	1.47336	1.2587
TC17220	bHLH_229	8.1743	17.1732	9.5367	10.6199	7.95973	1.4332	0.733554	2.63383	3.52067	3.04711
NP959745	Dehydrin	1.01523	1.958	9.52238	36.757	27.9175	1.27166	1.40266	3.64051	20.0857	32.6163
EB684078	protein phosphatase 2C Nicotiana tabacum	1.93452	3.75041	9.51788	20.9352	16.6434	0.92268	5.31233	8.55586	24.1375	31.9726
4167	ERF60	8.18197	9.53605	9.51657	8.48581	6.13818	3.94589	15.2147	22.3298	15.5408	10.9649
TC39514		10.2647	13.0804	9.50304	13.5149	15.2822	0.783981	0.788264	1.01281	0.870854	1.11162
1225192		2.55889	5.04428	9.49169	6.03054	6.42606	0.883002	0.651338	1.35638	1.21013	1.4276
TC22180		5.13751	5.7962	9.45783	11.6348	8.92853	1.43379	2.19725	2.75416	3.26965	4.54898
AM828763		0.747425	1.81048	9.37689	15.9505	11.2752	1.69634	1.9403	3.18193	10.1923	19.3171
EH619177		2.10256	6.81119	9.37026	7.44468	9.36611	1.0087	0.868645	1.4184	2.13037	1.78397
AM821151		3.32226	7.1655	9.36655	21.2022	21.0315	0.652808	0.940363	0.933075	0.711165	1.14402
TC21078	Unknown	17.6428	14.5015	9.36056	17.3109	13.7158	2.82934	4.3371	6.13169	5.38926	2.69263
TC21532		1.42156	2.56943	9.33822	16.7495	15.4375	0.984349	1.42086	2.32912	3.96611	5.37506
FG644554	cysteine/histidine-rich C1 domain-containing protein Arabidopsis thaliana (no match in TOBFAC)	10.1609	8.58523	9.2992	18.9909	22.6562	5.22491	13.0017	10.8983	6.97305	4.71304
TC32895		11.0096	12.5715	9.26979	10.5135	10.9572	2.69697	6.23096	7.81097	4.51276	4.0786
5388		4.70171	6.30317	9.24522	18.5126	16.046	1.07494	0.436803	0.718709	1.01175	1.11161
AM845217		1.10715	3.53666	9.24472	18.5895	18.3501	1.52328	1.13463	1.06027	1.58502	1.44745
BP134974		3.69866	6.61798	9.21344	20.273	15.7713	1.10069	1.25633	1.22179	1.07816	1.85892
1634182	DC1 domain-containing protein	8.68418	8.6173	9.21053	14.5319	17.2736	7.8917	13.6486	15.0407	13.8578	6.30164
AM827882	Unknown	1.4286	3.11471	9.18457	29.5713	21.6638	1.26942	0.894985	1.76007	6.53344	17.4193
TC20423		5.40474	7.27835	9.16695	5.90539	9.62558	1.00795	1.1899	1.20365	1.59016	1.22772
2231756		5.70451	10.0522	9.14369	10.2938	10.811	1.06155	1.19214	1.65155	2.29735	1.83346
2131162		1.7327	2.06837	9.1173	16.6247	19.5413	0.991984	0.639013	0.892351	1.2753	0.833859
2159735		2.56215	4.65319	9.09715	8.97364	9.89375	1.14048	1.16692	1.01603	1.01432	1.31631
CV021009		6.31062	14.0616	9.09537	8.92832	7.30972	1.51111	1.41675	2.7556	1.87345	6.49941
1549836		3.53538	6.44545	9.08979	15.1619	12.3371	1.00944	1.63709	1.95648	6.7083	12.5959
FG644929		6.18969	8.16393	9.07742	8.80651	8.7091	1.86216	5.8298	9.09635	10.6073	28.1672
FG644248	U-box protein E3 ubiquitin ligase	10.5224	10.0467	9.0612	8.59101	8.96713	8.42364	33.9594	31.107	23.0598	18.7018
AM847752	Unknown	12.0744	19.0786	9.05394	25.3732	22.24	1.2455	0.649429	1.11754	1.4173	1.46136
EB434842		9.43132	14.1596	9.00858	7.78982	6.6156	0.956674	1.52547	2.33505	1.59079	1.36475
1290441		2.84164	4.02968	8.9973	10.4012	5.39374	0.933194	1.6471	1.20161	1.43592	1.65651
CV016080		2.84436	4.959	8.98173	17.3156	14.8241	0.981751	0.977375	1.32378	1.26517	1.32187
TC14186	ERF202 (ACRE111b)	24.0928	16.4297	8.9728	12.4869	10.2984	11.375	36.2647	33.9118	14.3907	9.7336
2100950	protein phosphatase 2C Solanum tuberosum	17.3486	11.9427	8.9612	12.1926	11.3995	4.48668	10.7146	8.22049	6.20377	6.60029
TC33806	Unknown	18.9092	10.403	8.95741	12.1939	9.88926	5.42052	16.9605	15.1695	7.36511	6.3674
1319770		4.36759	6.21012	8.95516	8.83142	9.48036	0.994501	1.54302	1.38501	1.2722	1.18802
2202336		3.72957	5.56938	8.94365	13.4295	15.2471	0.77713	0.906933	1.07551	1.15105	0.991373
1516348		2.00501	4.43646	8.94056	6.74571	7.67621	1.05214	1.07915	1.01127	2.75867	7.59923
TC37092		11.7259	12.9542	8.93807	10.1884	9.71608	1.03084	1.56529	1.68545	1.55065	2.20715
TC32222		2.54933	3.95935	8.89621	22.9339	20.7731	1.05768	1.59564	2.86393	9.36609	14.154
TC24819		7.93248	11.7336	8.88232	11.5459	11.8932	1.66176	7.07136	6.88063	5.37311	4.75552
5452		9.19875	12.2295	8.84282	12.3274	13.7582	1.10522	1.14871	1.50609	1.86914	2.12314
TC21812		9.15712	12.2009	8.82387	11.5098	10.2666	1.10834	4.28895	8.48576	13.511	5.75787
FG639193	Unknown	17.3798	15.4345	8.80053	19.8583	23.354	1.1841	0.962293	1.56412	1.40533	1.17665
TC29346	No hit at NCBI	15.015	14.6662	8.76514	19.8649	30.0284	3.25177	9.17564	10.5451	8.91729	7.28698
TC19832	PREDICTED: hypothetical protein Vitis vinifera	22.81	18.664	8.75575	10.9269	10.6899	7.45749	8.73941	7.9723	4.67783	2.26165
1979164		2.33559	5.2356	8.72655	7.54703	7.11822	1.08562	0.722886	1.16412	2.41924	2.39221
1679593		12.0509	12.3768	8.71101	14.0011	13.6904	1.01349	0.604108	0.822925	1.4938	0.942828
1403387	bHLH_229	8.51465	17.1873	8.70797	10.3297	8.59197	1.47186	0.754001	1.64813	2.30713	2.33302
1200230		0.984571	2.20323	8.68099	14.1913	16.1435	1.1139	0.902382	0.795548	13.7547	70.9269
AF211663	Unknown	17.0336	12.5773	8.67812	18.7156	18.4392	1.12547	1.34418	1.05125	1.39491	1.00626
BP132749		1.37818	3.00307	8.67222	9.27377	9.33684	0.913366	0.982379	0.954688	2.40053	2.98676
1621732		3.96897	8.45779	8.6489	7.82012	6.16645	0.971995	0.779241	0.832972	1.12361	1.14028
1508761	ethylene-responsive nuclear protein	15.5288	17.6473	8.64868	12.6659	11.0036	1.87477	1.63414	2.12929	1.6877	1.616
TC16192		5.647	8.81092	8.648	7.57929	6.64615	1.30078	1.89829	3.0711	6.81816	7.55758
1732514		6.9612	10.1908	8.60927	9.77212	8.28174	0.795621	1.06028	1.0956	1.58253	1.0328
TC18232	Unknown	22.145	18.9672	8.5979	10.6852	10.0682	9.70397	9.89772	8.78628	5.51797	2.71192
1196031		3.52473	12.8601	8.58582	8.02111	6.1326	1.30474	0.697546	1.33959	1.58699	1.23928
TC17187		13.7379	10.8351	8.57495	13.0054	15.5494	1.12262	4.01337	4.35092	2.84694	3.72199
1294286	ERF218	39.6739	21.4614	8.5277	12.1876	8.99835	6.91563	24.95	19.7913	4.03069	3.7916
TC27081		5.49398	5.67811	8.52653	9.78457	6.60673	1.10045	2.81099	3.88989	2.90703	7.29798
2194919		3.35576	5.43735	8.52468	8.30752	8.08781	1.29967	1.60083	2.22734	7.5153	8.3453
TC14514	ERF228-like	42.87	21.3556	8.51241	12.8156	8.93064	5.44118	21.039	11.688	2.62216	2.2387
NP917604		3.41337	5.02091	8.49907	11.3169	14.469	0.867837	0.445628	0.999999	1.03401	1.48294
34043592	ZIM_15	6.70044	11.0065	8.49571	10.4774	8.8433	1.3721	3.83054	12.2542	20.0331	38.6039
1198664		12.3752	12.583	8.4874	9.12597	8.95479	1.86437	2.37355	3.18474	3.60273	3.51748
AM798484	N-6 Adenine-specific DNA methylase M. truncatula	15.1322	13.8489	8.4811	10.7264	11.8109	1.63678	3.58162	3.38318	2.3252	1.64651
EB424615		1.08015	2.24711	8.45386	4.84658	5.74952	0.912582	0.719058	0.928036	0.933003	0.930079
FG640343	Unknown	18.6872	17.6825	8.44496	14.411	13.4397	1.09429	1.25861	2.01891	1.8657	1.33817
DW002615		13.4062	10.457	8.44358	13.2963	13.6235	1.57507	2.66744	2.61009	2.43273	1.77442
TC23939		3.45305	3.97622	8.44257	15.0457	13.6117	1.79149	2.13597	4.08935	8.37233	10.9808
1311014		4.96198	8.10648	8.4415	5.81428	9.38949	1.44909	1.01669	1.29769	1.02781	1.14692
AM819439		1.96172	5.22962	8.41205	10.715	12.9095	0.916389	0.783482	1.14782	1.09295	0.897696
AM780919		3.6336	10.0396	8.4076	11.2017	9.41952	0.926262	0.75814	0.934499	2.17424	1.66855
DW004483		7.34811	12.4195	8.4046	10.4265	8.26812	0.950006	0.92544	1.24653	1.1326	1.04951
FG633908		9.90485	12.9936	8.3574	10.7515	11.6595	0.630546	0.651289	1.11707	1.27018	1.17935
5355	R2R3-MYB_28	4.10367	4.84348	8.34975	22.9244	23.576	0.907447	1.04186	0.878227	1.21868	1.23684
4266	ERF_159	6.67465	6.71913	8.31116	46.0218	36.5041	0.752599	0.85902	1.13164	0.924288	1.048
WRKYnew95/21	WRKY95/21	6.15871	8.4245	8.29413	9.42549	9.94929	3.34667	12.3724	9.10555	5.52935	4.03215
BP137133		3.75646	5.75291	8.27849	10.8968	12.9993	0.983333	2.20747	1.75131	12.7013	16.4688
EH617029	glycosyl phosphatidyl inositol 16 signal peptide and transmembrane domain or GPI anchor Cryptosporidium parvum	13.7547	15.6436	8.27727	13.4558	13.6581	1.30928	5.35496	7.6909	9.47895	2.41757
2178747		2.83225	5.63278	8.27283	7.55101	6.77825	0.576213	0.509068	0.741753	0.704652	1.28784
1201220	Unknown	1.26373	1.5373	8.26883	38.4245	34.1886	1.15638	2.81454	9.6346	22.9285	19.7651
2160508	beta-primeverosidase Camellia sinensis	22.224	21.2955	8.25173	17.9167	15.535	1.00817	0.998815	2.03104	1.73481	1.37415
TC38579	Avr9/Cf-9 rapidly elicited protein 111A	17.3712	12.6634	8.24706	8.31472	6.48502	2.52699	9.30824	8.37263	3.25117	2.87245
1138117	WRKY86-like	6.64655	9.02914	8.22983	8.06535	7.53345	5.54509	13.3651	21.302	36.3935	41.8586
TC22256		5.51563	8.23068	8.18222	6.90042	6.09927	1.86073	1.63411	4.62438	8.8197	5.77467
AM818985		3.31494	6.75896	8.18213	11.6261	14.6741	0.786646	1.09918	1.26332	1.3837	1.38451
BP534404		3.5292	7.15522	8.18163	10.4318	9.54453	1.34761	1.80917	1.64858	2.84999	3.25947
EB432367		10.9294	11.9094	8.17271	9.25264	9.92191	1.05693	1.25419	1.56378	1.44136	1.50611
2153623	protein phosphatase 2C Solanum tuberosum	14.5098	11.245	8.13901	11.0115	9.93675	4.36101	10.9085	10.7478	6.63218	9.07359
EH616428	U box protein	11.5739	8.58891	8.13636	9.67546	10.001	7.39428	21.7556	24.0043	18.1793	13.467
EH618975		2.94701	3.60022	8.10196	11.1333	9.47867	3.74472	6.83025	5.40005	7.42198	4.08333
EH663692		7.83297	9.34586	8.08345	9.85687	10.4276	1.84397	4.68053	5.24791	2.71293	3.19641
1449401		1.8205	4.14129	8.08216	5.96014	6.55833	0.959773	0.589737	0.985811	1.43517	0.833538
2106157	NAC_165	2.4164	6.30675	8.01168	10.5431	12.7036	1.02618	2.34751	6.31415	16.1737	16.171
1459853		0.541283	0.337349	0.122617	0.135511	0.0805423	1.13045	0.729018	0.864146	1.07515	0.653742
1672445		0.892514	0.396616	0.118706	0.0823832	0.153395	1.09233	1.02685	0.778196	0.45299	0.492406
TC26220		0.561897	0.34032	0.116762	0.11792	0.0616008	0.852459	1.03227	1.39892	0.970085	1.00422
AM780286		0.496904	0.301366	0.11531	0.206775	0.164284	0.74743	0.810647	0.770182	1.2075	0.771782
AM816925		0.408899	0.272106	0.110477	0.269113	0.194408	0.966902	0.908103	1.23782	1.00182	1.0131
1194168		0.468813	0.215387	0.0965467	0.103055	0.061849	0.875426	0.368651	0.192751	0.194288	0.155685
1919349		0.46579	0.213751	0.0952902	0.112999	0.064904	1.01219	0.518733	0.283775	0.287356	0.163416
1777795		0.438322	0.200648	0.0933843	0.079647	0.0649949	0.757567	0.600131	0.818941	1.17095	0.941185
2248714		0.404728	0.220943	0.0886618	0.0787024	0.0572111	1.12958	0.963639	1.29533	1.48506	1.51386
AM824476		0.0684878	0.158815	0.0884829	0.0252138	0.019236	0.607122	0.344132	0.344237	0.566787	0.515184
EB439588		0.143839	0.123037	0.0629846	0.0902998	0.0656703	0.441757	0.272002	0.251094	0.267205	0.177549
AM780669		0.172005	0.064933	0.060534	0.06863	0.0723595	1.16293	0.82186	0.908756	1.00841	0.729066
BP526812		0.181958	0.130576	0.0415089	0.0588664	0.10626	0.784701	0.749687	0.97655	0.722696	0.936362
TC38912		0.237559	0.135622	0.0322556	0.0590713	0.0731054	0.833127	0.943949	0.856167	0.985753	0.784191

## Sheet: 2 hour root
SEQ_ID	Gene ID	20 min root	40 min root	1hr root	2hrs root	4hrs root	20 min leaf	40 min leaf	1hr leaf	2hrs leaf	4hrs leaf
TC15349	Gene ID	1.50051	4.10349	16.955	197.138	214.45	1.568	1.62801	3.23524	35.8526	82.072
4249	ERF187	219.721	295.038	190.97	192.898	140.509	4.11357	15.6808	23.1383	18.8582	15.0123
4120	ERF13	70.0549	103.612	123.963	158.493	112.858	4.46246	23.5639	41.837	42.553	42.1173
FG642600	ERF43-like	90.8045	131.761	93.9487	142.564	128.008	3.63545	20.1228	27.3172	22.3551	23.848
AM822796	Unknown	18.3147	43.7211	60.4162	140.261	152.084	0.802848	1.04137	2.0251	6.49418	7.62652
TC19934	ERF13	60.9775	85.259	101.589	139.738	117.44	1.72349	9.18724	16.0868	18.7367	16.2063
2167690	late embryogenesis abundant protein Solanum lycopersicum	1.02253	3.28511	17.5664	107.459	113.115	1.0173	0.921922	2.33694	16.163	27.3707
FG641787	ERF13-like	43.0077	67.2552	79.625	104.822	73.2773	1.00167	5.90313	11.6245	8.43117	5.39627
5475	MYB149	64.7539	131.546	128.597	103.942	92.0399	1.05371	0.882177	1.606	1.91904	1.58445
FG643097	ERF43	76.0656	87.1261	78.8652	98.5865	91.919	5.8732	16.9198	18.8443	14.2881	10.6955
2145968	Ubiquitin-protein ligase-like	8.02004	8.06768	31.6304	94.3495	97.1312	4.20948	52.7408	144.024	130.306	291.851
2184485	Unknown	11.3842	80.9178	81.026	90.2032	40.8485	0.837774	1.20512	1.2059	1.52264	3.55433
AM789630	Ubiquitin-protein ligase-like	8.18907	9.64793	30.5218	89.0027	72.5772	3.60652	25.916	75.6392	116.57	160.994
1284450	Plastocyanin-like domain-containing protein A. thaliana	3.21784	6.68736	39.3122	82.457	86.2239	1.01864	0.627568	0.817931	1.47722	1.34997
5433	MYB107	54.3807	82.3538	83.0838	81.2214	82.9453	0.852745	0.801697	0.931732	1.48627	0.96089
DW002203	MYB149	54.5964	115.241	114.214	80.7274	75.6196	1.7014	0.82152	1.58786	1.64456	1.37965
AM819804	No hit at NCBI	10.1566	68.7314	62.5664	78.1002	37.9035	0.685464	0.730623	1.3389	2.07257	1.70785
FG642371	ERF152	79.1774	71.6114	54.2212	71.9762	58.3082	5.43048	16.6391	17.1165	23.8114	17.7363
1862275	protein phosphatase 2C 37 A. thaliana	1.76781	2.21425	13.8871	71.2529	45.7645	0.930229	1.05684	4.21591	20.7317	38.6787
2143696	Ubiquitin-protein ligase-like	8.81231	9.51218	27.1345	66.9269	60.6289	6.78948	44.2478	117.023	178.348	254.277
CV020902	Unknown	1.58785	4.17255	21.4931	65.9921	50.9588	1.04404	1.1334	3.97823	38.6164	120.085
1282098	MAPKKK20 Arabidopsis lyrata	54.3462	81.6983	57.8124	65.7515	55.0388	0.939373	2.78652	9.8807	4.96878	18.5879
1100011	ERF43	45.6799	56.9113	50.1042	65.632	59.5806	5.80786	20.121	25.2454	21.7842	17.3523
TC17159	Ubiquitin-protein ligase-like	8.00671	8.59947	25.4058	64.8148	60.4867	4.6937	33.1186	84.5446	150.201	204.534
4259	ERF152	67.8293	58.6705	45.2626	64.6508	53.7316	5.82104	14.0015	16.1593	22.6881	14.4483
2114251	Ubiquitin-protein ligase-like	7.36081	8.09178	25.2225	62.7238	54.3328	6.31566	31.1273	70.7356	127.995	145.653
TC39596	cytochrome P450 A	18.5149	54.2243	101.437	60.239	47.9837	1.31933	1.51679	6.09329	16.4648	72.1947
2113758	Unknown/AtMAPKKK19	35.7123	62.8901	45.8412	57.8146	45.131	0.668103	0.687042	3.00139	5.81795	9.94042
1368282	LEA protein	1.13292	1.66271	5.05298	54.7814	40.7347	1.10675	1.19932	2.80287	19.0265	54.1862
2146668	cytochrome P450 A	14.651	41.4802	93.4775	53.2418	51.4484	1.03405	0.971559	3.44065	8.49009	41.7286
1114448	cytochrome P450	34.2465	115.918	73.1035	51.1324	31.9222	0.858992	0.668851	1.32062	2.16594	1.80616
1464044	Unknown	33.4942	48.1318	53.6019	49.2974	48.0803	1.21434	0.765917	1.23852	1.20907	1.15388
TC32910	ABA-inducible TAS14	1.08951	2.74236	10.5988	48.7269	43.6635	1.86838	1.36879	3.54717	23.2748	70.9911
2105470	anthocyanidin synthase	5.41879	30.5181	61.9455	48.2715	64.6737	0.968506	0.569608	0.904798	1.01376	2.60745
2218735	calcium/calmodulin protein kinase 1	26.2281	67.4233	51.1223	48.1176	36.1119	1.16608	0.751545	2.26791	4.00635	6.35419
FG642660	ERF152	41.7152	39.659	26.9451	47.4909	39.9242	4.3817	11.908	13.573	16.5692	13.6758
AM788395	No match @NCBI	25.0825	36.026	15.0225	47.3234	50.041	1.92001	4.78782	3.08691	3.01271	2.45468
4335	ERF228	127.968	91.3149	25.5479	47.321	29.001	2.6729	19.267	11.3131	1.91544	3.27547
AM812561	ERF_100	8.80584	9.17201	9.93402	47.0152	36.5403	1.85054	0.656392	1.07015	1.49302	1.56128
4266	ERF_159	6.67465	6.71913	8.31116	46.0218	36.5041	0.752599	0.85902	1.13164	0.924288	1.048
2221056	protein phosphatase 2C 37 A. thaliana	1.22781	1.33124	11.5464	45.4606	22.5222	1.27361	1.19454	4.9564	27.8663	47.9478
NP917159	WRKY63	3.48747	16.293	26.3001	45.3593	64.0691	1.062	0.948465	0.917346	1.13403	0.983481
1205353	cytochrome P450	31.7045	76.5833	72.5203	45.0923	29.3132	0.825513	1.44508	3.92712	8.88888	8.13771
1389289	Unknown	1.30982	1.67153	11.1426	44.8908	35.5219	1.15023	3.99795	8.57409	16.3381	16.7006
1267650	cytochrome P450 A	11.5888	36.1017	71.57	44.7491	37.2426	1.39467	1.72754	8.4087	26.5459	91.7321
1755145	beta-galactosidase O. sativa Japonica	1.37966	2.68563	4.73863	44.1819	96.8284	0.781515	0.635021	1.05645	1.65117	1.56115
1763206	endoglucanase 16 A. thaliana	1.2554	1.9568	11.449	44.1343	66.6922	0.661068	0.451786	0.905006	1.04707	0.940492
4317	ERF210	27.6584	66.5633	30.4631	43.632	26.0187	1.41939	0.734972	1.50386	0.77306	1.04486
1257264	ERF152	42.7597	37.7642	26.7891	43.3534	38.9045	4.79928	12.9954	15.1336	20.5619	14.8879
AM784236	RNA-directed DNA polymerase	2.60467	5.54996	4.53556	43.0779	44.4567	0.786102	0.87103	1.19741	0.650134	1.00187
WRKYnew57	WRKYnew57	3.3354	15.4972	33.5157	42.4844	49.006	1.02152	0.96551	0.88138	0.955166	1.09837
5125	NACx	1.24827	2.65569	2.04126	42.3093	43.168	1.26233	2.36536	2.39608	3.60422	2.47694
1168079	F-box protein A. thaliana	2.61444	5.667	5.6161	42.1043	68.8688	1.18713	0.820819	1.4348	2.50025	2.03467
TC26268	Plastocyanin-like domain-containing protein A. thaliana	1.99492	4.18187	22.8131	41.9052	49.0689	0.602003	0.513308	1.05166	0.739791	0.906136
BP529754	No hit at NCBI	4.87825	8.4138	10.0357	41.5348	48.955	0.644	0.618094	1.02733	1.06431	1.01874
TC15388	Dehydrin	1.37121	2.44774	10.049	41.4751	33.4051	1.4584	1.47597	2.63117	13.1576	44.3817
TC31098	mitochondrial protein-like A. thaliana	15.0964	20.787	16.4307	41.3788	42.7255	0.913601	2.16613	1.77839	1.41042	2.31959
4198	ERF91	28.0927	57.6836	29.697	41.2452	25.7192	1.03143	0.808422	1.31437	1.01572	0.868811
TC16476	LEA protein Solanum lycopersicum	0.923122	1.84386	6.27586	41.0322	39.8422	1.02767	0.91389	2.39007	14.1844	37.2753
1301013	Allene oxide synthase	20.94	55.7558	57.1935	40.7168	29.9203	1.20946	3.10904	7.85881	19.2951	33.9793
1285664	NAC_71-like	2.18435	4.62325	20.588	40.6296	48.5044	1.18986	2.64178	7.99476	29.4453	38.1332
2145897	Dehydrin	1.37398	2.24333	11.1276	40.2946	32.1074	1.15634	1.26604	2.83239	18.9377	51.446
AM814880	alpha/beta-hydrolase domain-containing protein A. thaliana	10.7245	16.9306	23.3139	40.0418	33.3447	1.00285	1.35702	2.11967	4.37225	4.49616
1107475	WRKY63	5.56782	17.0256	25.5288	39.8433	39.5074	1.08391	1.00938	0.966906	0.965567	1.15146
TC25208	No match in any database	2.69966	8.18571	5.15721	39.2037	35.0298	1.24126	1.06375	1.47593	1.34579	1.28565
TC36042	Allebe oxide synthase	22.1692	43.6353	41.8265	38.791	35.9715	1.97286	4.13241	11.0289	32.8321	41.1299
AM782974	Unknown	2.59897	7.24744	26.5744	38.6505	34.1534	1.17892	1.56082	4.59861	13.7865	19.3422
TC21863	circadian clock coupling factor ZGT N. tabacum	1.9193	5.90608	18.0846	38.4429	30.9263	1.9849	7.30727	18.5088	26.3239	23.7148
1201220	Unknown	1.26373	1.5373	8.26883	38.4245	34.1886	1.15638	2.81454	9.6346	22.9285	19.7651
1110850	Unknown	25.8689	25.7018	29.6584	38.0599	45.5967	1.18005	0.854092	1.69236	2.31981	3.498
4136	ERF29	30.7338	58.9695	29.7366	37.976	29.7854	0.836615	0.589029	0.937457	1.0156	0.972398
NP917999	circadian clock coupling factor ZGT N. tabacum	1.53518	3.78525	17.9835	37.902	32.3885	2.33242	6.71579	17.9846	34.2198	21.8508
4328	ERF221	29.7446	63.8733	23.2607	37.8066	20.1849	0.902684	1.01478	0.988139	0.985985	0.786811
AM826063	No hit at NCBI	5.99212	39.0077	32.3869	37.7057	21.7851	0.572184	0.64696	0.826826	0.934842	1.0027
AM799973	WRKY63	4.26855	16.3614	24.0737	37.6031	39.9771	1.35766	1.61933	1.05744	1.60003	1.24276
BP527899	Unknown	1.29297	2.43995	7.18584	37.1288	27.2443	1.06398	1.19477	0.967355	1.20902	1.22269
NP959745	Dehydrin	1.01523	1.958	9.52238	36.757	27.9175	1.27166	1.40266	3.64051	20.0857	32.6163
1100338	1-aminocyclopropane-1-carboxylate synthase S. lycopersicum	6.78916	8.95249	15.9836	36.6912	44.7265	0.661532	0.632292	1.04206	0.918513	1.60088
TC25453	ERF142	41.6646	52.8696	35.0457	36.5703	30.1399	5.35409	18.5467	26.7088	22.8021	19.2392
4207	ERF_100	6.77106	7.93888	9.9346	36.2968	32.9367	0.877062	0.330618	0.721924	0.677272	0.753596
BP136622	cytochrome c oxidase subunit II Polyrhachis proxima	1.36673	1.6096	2.88332	35.7922	34.8218	0.677441	1.06888	0.960324	2.69519	3.40148
1530188	Unknown	1.20804	1.502	7.67995	35.6907	32.0441	1.11034	3.43496	10.1442	24.3766	22.2419
2144962	Unknown	2.12686	4.61612	5.06389	35.6901	60.1176	0.959114	0.659202	1.43387	2.2824	1.81668
BP137407	invasion antigen B; CiaB Campylobacter upsaliensis RM3195	1.99586	6.35205	2.57244	35.688	93.141	0.737564	0.822018	1.02186	3.89296	1.88242
TC15583	Unknown	1.42726	1.93153	10.5197	35.6801	25.2624	1.27613	2.25556	3.83466	4.30876	4.37401
AM817459	No match in any database	1.80602	3.85769	4.90916	35.5795	35.8433	1.97054	2.25729	3.55565	10.1811	26.4805
AM788281	Unknown	2.4764	3.56938	2.99516	35.5676	32.0648	0.954245	1.56009	1.4232	3.95607	3.99804
2214510	ERF161	22.1334	27.5697	12.4431	34.9529	22.9748	0.756467	0.852869	1.4978	1.51014	1.19758
5806	WRKY63	3.93736	16.2521	24.4135	34.8548	36.9313	1.19655	1.11102	1.61602	1.29802	1.40507
2179084	Allene oxide synthase	19.3905	37.9139	40.0803	34.4902	35.816	1.4449	6.03499	17.6854	38.8139	66.8208
BP528515	Allene oxide synthase	15.5015	27.7116	37.0527	34.3037	36.9895	1.02193	3.20587	7.59838	16.3325	31.3172
FG633550	predicted protein Populus trichocarpa	23.6717	27.4428	27.052	34.2499	35.71	2.89926	3.51813	3.30497	2.46739	0.928184
CV019636	MAPKKK19 Arabidopsis lyrata subsp. lyrata	30.7733	45.2393	29.3679	33.9244	24.1135	1.04594	1.88041	5.90189	5.19867	9.53722
AM799231	Unknown	1.8446	2.55344	3.22102	33.5904	32.2439	0.760871	0.908331	1.34924	1.19014	1.49129
TC23310	dehydrin Nicotiana tabacum	1.01616	2.78741	11.2114	33.0759	27.7036	1.14	1.01994	2.11281	10.6625	24.6878
AM781489	Unknown	3.18263	6.06379	5.18904	33.0697	49.4374	1.16373	1.57136	2.04512	4.6034	4.31178
1113318	cytochrome P450	27.5825	72.8483	59.939	32.5938	25.3881	1.02021	1.45127	4.93326	13.5899	14.0704
2113794	circadian clock coupling factor ZGT Nicotiana tabacum	1.27636	3.2822	15.2008	32.5481	27.8413	2.26065	6.88458	19.9895	38.2903	23.9087
AM822999	dehydrodolichyl diphosphate synthase 2 A. thaliana	2.24391	19.2716	33.6374	32.1154	12.818	0.966325	0.55877	0.760376	1.48115	0.965078
AM816909	Unknown	6.41241	9.62293	15.612	32.0676	32.1148	0.809727	0.630223	0.881412	0.874043	0.932249
1152129	ABA responsive protein Helianthus annuus	1.41602	2.47946	6.03205	31.4125	24.7503	1.07249	1.17242	4.54357	26.4918	27.05
WRKYnew63	WRKYnew63	3.35729	12.2786	19.6062	31.3898	38.7467	1.15118	0.769367	0.870482	1.45201	1.09532
NP8635007	ERF142	33.2394	46.2825	29.5214	31.3384	22.9638	6.6999	21.556	27.3059	26.7559	19.2296
AM783152	PDI-like protein A. thaliana	1.54197	3.21998	10.8955	31.2903	35.6969	1.04114	1.05692	1.27684	2.16532	4.64316
TC39749	Unknown	18.477	19.1066	14.6703	31.2548	27.7028	1.35754	3.86384	3.03124	4.0496	2.4557
1263182	ERF142-like	35.723	46.1855	33.0364	31.2237	24.0958	8.66264	24.5976	38.3714	21.9529	23.5695
FG635168	regulator of gene silencing Nicotiana tabacum	21.6437	18.8819	24.5665	31.1069	27.0685	3.98847	10.2344	8.35789	8.04429	4.68185
TC16219	regulator of gene silencing Nicotiana tabacum	21.9941	14.4269	15.7079	31.0255	25.4421	4.58251	12.2833	7.97781	4.21059	3.64066
2219441	heat-shock protein-like protein Cucumis melo	8.15558	11.2542	5.68227	31.0032	37.4127	1.00216	2.75205	4.07701	3.16458	2.26268
AM845435	raffinose synthase 3 Glycine max	2.04854	1.40472	2.14432	30.956	26.2199	0.852798	0.644891	0.999251	2.74833	45.8171
TC32877	R2R3-MYB_154	1.45387	2.23184	10.4685	30.8396	17.9466	0.830342	0.621105	1.03332	1.1918	0.788018
FG636918	DBP1-interacting protein 2 N. tabacum	1.37574	8.41802	23.9409	30.5352	18.4788	1.13089	1.05578	2.1773	12.6493	52.929
AM786026	KED wound responsive gene-like	20.2673	22.0351	16.8721	30.4545	31.7479	9.82629	22.4858	21.4307	23.2876	11.8128
1942534	UDP-glucose:glucosyltransferase	1.84179	7.06919	34.2498	30.2776	54.6819	0.830275	0.64213	0.895216	1.81363	2.58971
2094431	NAC domain-containing protein 72 A. thaliana	2.33917	6.12652	20.1688	30.2267	30.9852	1.43999	2.14956	5.94186	16.8708	20.055
EH616281	Unknown	16.0865	14.5624	16.9857	30.079	45.085	1.07942	0.674866	1.50452	1.34013	2.73899
TC38611	Unknown	19.8663	19.376	16.7282	29.9458	37.9299	1.1767	1.81897	1.88967	3.22851	3.21503
2162842	NAC_71	1.74979	3.61581	13.1653	29.8838	34.2599	0.952589	1.63558	3.26549	18.0066	19.1167
1279731	ERF218	96.1096	53.8303	20.191	29.8035	19.646	6.9189	32.7658	24.3311	4.01325	4.56081
2145285	pentatricopeptide repeat-containing protein A. thaliana	3.42231	6.28287	3.65953	29.6285	37.9135	1.22315	1.38165	1.09233	1.42128	1.02252
4279	ERF172	58.4103	54.9228	21.5124	29.6282	27.3766	9.34171	10.4875	10.5633	5.58497	3.61264
TC27213	ERF142-like	30.2653	40.3747	27.9303	29.5851	26.3104	8.23562	28.7091	33.1492	18.463	25.8843
AM827882	Unknown	1.4286	3.11471	9.18457	29.5713	21.6638	1.26942	0.894985	1.76007	6.53344	17.4193
2115433	Peptidase A1, pepsin Medicago truncatula	1.11741	1.30165	1.98465	29.4038	65.4906	0.717851	0.611501	0.890673	1.29876	1.25176
BP529086	Unknown	7.55448	14.5078	19.4726	29.1743	26.1741	1.28657	1.23245	0.861026	1.21621	1.7446
BP135947	Unknown	2.25278	2.26279	4.7686	29.1246	19.6935	1.18075	0.979678	3.31381	20.1642	18.1631
BP131614	ribosomal protein subunit 10	15.9931	17.1595	7.70369	28.9169	28.8087	1.9839	2.4464	2.31829	2.07419	1.73735
2159879	BAX inhibitor-1 motif-containing protein A. thaliana	1.37266	1.79501	2.06962	28.7105	52.5815	0.935339	0.913794	1.03529	1.56516	1.5343
2161621	rRNA methyltransferase	14.2327	30.497	27.8321	28.7052	18.0621	1.01266	2.47096	3.47866	5.74675	10.7021
AM815027	Unknown	18.7785	21.3722	22.9906	28.5981	32.8655	0.705639	0.616184	1.03562	0.993649	1.25742
1110389	putative inositol transporter 3 A. thaliana	1.15509	1.96224	2.40516	28.5703	44.4197	0.723531	0.678429	1.48149	1.3051	1.51754
5407	R2R3-MYB_81	2.75604	3.67154	12.6494	28.4172	19.1367	0.555942	0.523711	0.729808	0.879201	0.974089
1403018	basic helix-loop-helix protein Nicotiana tabacum (No match at TOBFAC)	20.5939	48.6739	26.5402	28.1626	22.6145	1.31759	0.954412	2.4141	3.17382	2.3311
2230618	predicted protein Populus trichocarpa	21.7016	23.3102	24.3204	27.9655	31.5995	1.43658	0.702764	1.38013	1.94241	2.20843
TC18332	Abscisic acid and environmental stress-inducible protein	1.45504	3.41879	10.3312	27.8716	31.8242	1.1621	0.812826	1.81634	4.45539	17.3706
3702	C2H2 4	27.798	17.5733	6.9223	27.8125	22.0058	1.72026	2.72049	2.32946	2.28153	2.52165
AM806812	1-aminocyclopropane-1-carboxylate synthase Nicotiana tabacum	4.05988	8.43221	15.0318	27.737	29.7376	1.35458	2.23525	2.5005	2.43301	3.92055
AM839852	Unknown	8.71031	33.3639	44.9369	27.6875	21.876	0.66605	0.568266	0.914764	1.56256	3.14322
AM843800	Transcription factor HBP-1b, putative	14.6469	26.5056	22.218	27.6561	19.0215	0.804933	2.33308	2.51734	2.11616	6.69825
1523648	MYB_76	13.333	28.5279	28.2958	27.2991	23.6594	0.842825	1.00075	1.48471	1.24157	1.30135
1279097	MYB149-like	17.6879	29.4535	29.3003	27.278	28.3547	0.728658	0.700861	1.01756	1.05538	1.3199
TC31906	DBP1-interacting protein 2 Nicotiana tabacum	1.66739	8.41788	17.8997	27.2098	23.7502	0.964242	1.08375	1.7192	6.2354	17.5027
AM840090	R2R3-MYB_61	5.05575	6.68145	11.37	26.8851	22.5825	1.0525	0.822508	0.811616	1.11587	1.24813
1228022	ERF228	86.9439	49.6043	19.9493	26.8442	17.8287	6.41901	31.5052	21.1993	3.22466	3.50968
5336	MYB7	19.4509	24.0726	28.0617	26.6965	29.5132	1.10604	0.805465	1.34393	1.40841	1.20535
1201949	NDH-dependent cyclic electron flow 5 A. thaliana	3.4227	4.9349	4.08546	26.2997	34.3467	1.18816	1.12843	1.1716	0.787929	0.424553
2178852	1-aminocyclopropane-1-carboxylate synthase Nicotiana tabacum	3.72149	8.33558	11.1818	26.1381	24.4342	0.979909	0.935544	1.26227	1.2505	1.6689
BP529960	serine-rich protein-like protein Arabidopsis thaliana	1.8685	2.7753	5.7792	25.7046	22.9276	1.89282	3.52513	5.21343	7.42901	11.9843
AM836890	No match in database	3.52813	5.22352	5.34031	25.6934	14.3158	0.808314	1.17094	1.53628	7.77081	9.06526
AM845396	Unknown	2.35672	4.19642	2.65587	25.6911	29.0956	1.06389	0.880686	0.940003	1.16249	1.3098
1390078	late embryogenesis-abundant protein Glycine max	3.58831	4.88546	5.31738	25.6025	15.2746	0.888217	1.18057	1.44401	7.36348	7.15928
1456569	myosin heavy chain-like protein Oryza sativa	1.84994	3.75767	4.47825	25.5602	39.8324	1.01761	1.64358	1.93282	2.3618	2.78635
AM835516	inositol polyphosphate 5-phosphatase A. thaliana	5.95612	9.17846	4.75981	25.3767	35.0902	0.937945	0.881793	0.956569	1.60322	0.955124
2204114	ERF_84-like	3.96873	11.0126	35.0869	25.3761	22.9078	1.30423	1.15717	1.34296	2.63941	5.13636
AM847752	Unknown	12.0744	19.0786	9.05394	25.3732	22.24	1.2455	0.649429	1.11754	1.4173	1.46136
1281727	GMFP5 Glycine max	5.56026	7.06202	15.8072	25.3167	20.42	3.64784	8.56243	6.50204	8.99655	5.76715
CV021744	ZPT2-12 Petunia x hybrida	26.0131	18.3038	14.2193	25.212	28.0796	1.83667	3.62807	3.41607	1.94347	2.48344
AM792182	ERF160	17.3701	21.78	10.927	25.0671	19.0203	1.47531	0.864027	1.21892	1.63019	1.74471
AM794002	Unknown	3.06313	6.7306	13.2947	24.9826	17.9499	2.17534	5.52887	13.1501	51.2633	87.5318
TC25975	Avr9/Cf-9 rapidly elicited protein 75 Nicotiana tabacum	14.7206	14.9705	10.5803	24.8452	29.1417	0.804664	1.52079	1.35568	0.773183	1.27479
FG642636	ERF172-like	40.4038	36.7579	13.776	24.7772	17.3454	4.68404	6.62518	16.0724	12.7582	9.364
TC37024	calmodulin-like protein	20.0753	15.8005	18.7647	24.7032	21.2014	3.4067	9.40395	7.87894	5.39721	6.11283
CN498811	calcium-binding EF hand family protein Arabidopsis lyrata	6.41791	10.7066	15.1097	24.5468	26.4234	1.16493	0.868916	0.927504	1.79503	1.88663
1111132	Unknown	1.12805	1.66083	2.18179	24.248	54.5531	0.64136	0.688554	0.974748	1.42466	1.27991
TC15732	regulator of gene silencing Nicotiana tabacum	19.2431	12.6192	14.9244	24.2454	22.6813	1.24433	4.31532	3.35494	1.6135	2.14059
TC37611	Unknown	7.20599	11.173	6.46079	23.7628	39.0128	2.48373	3.55791	2.32272	2.33403	2.01653
AM785085	protein phosphatase 2C Nicotiana tabacum	5.23517	6.12736	10.583	23.7592	19.561	0.997477	2.22087	3.41877	10.3884	17.11
1501681	Glutathione peroxidase	6.80293	7.36495	9.84163	23.7439	24.2683	16.3204	44.919	74.049	75.6897	67.0722
2115388	root peroxidase Triticum aestivum	1.78694	3.54145	3.49033	23.6848	27.767	1.01217	0.735249	0.945049	1.25185	1.18981
TC32668	S-adenosylmethionine synthase Nicotiana tabacum	1.85916	2.55993	3.55235	23.6661	32.8037	0.84545	1.3422	1.33617	1.54018	1.6408
AM813596		1.32714	1.56945	1.1841	23.5536	18.1788	0.838773	2.18651	2.25533	2.2454	2.04175
BP136993		2.23348	4.71201	7.06509	23.363	17.8522	1.00753	0.805101	0.858492	1.02158	0.893477
FG643850	Raffinose synthase	1.64506	1.8703	5.50552	23.1709	21.7306	1.27552	1.49156	2.33227	29.1877	171.065
AM800424		2.19272	3.3793	4.43064	23.0694	19.169	1.67964	1.91303	3.89608	9.03577	9.05471
4153		2.43406	2.97138	2.68743	22.9543	24.735	1.18702	1.68121	1.94333	3.08682	3.6764
TC32222		2.54933	3.95935	8.89621	22.9339	20.7731	1.05768	1.59564	2.86393	9.36609	14.154
5355	R2R3-MYB_28	4.10367	4.84348	8.34975	22.9244	23.576	0.907447	1.04186	0.878227	1.21868	1.23684
1111234	endoglucanase 16 A. thaliana	1.25925	1.86554	7.08858	22.7678	37.2069	0.973842	0.502582	1.18808	0.867205	1.01603
AM849021		8.17675	9.79695	10.8981	22.7286	21.2566	0.788056	1.07663	1.21087	1.83435	2.08649
BP129714		1.89535	3.17526	4.08071	22.6774	22.1431	1.27992	1.33232	1.40387	2.34498	1.54672
TC14991		1.60329	1.4138	1.62549	22.456	18.8778	1.12825	1.3589	1.37415	2.5072	3.69183
AM828645	No match in any database	1.50333	2.82631	3.63455	22.4393	26.9721	1.37459	2.64108	3.1096	9.88823	25.3561
2106413		1.19855	1.74037	7.58508	22.4065	12.3453	1.5448	0.945671	1.4084	1.93961	1.63659
2103303	seed maturation protein PM34 Glycine max	1.682	3.56319	4.90919	22.3794	41.7005	1.15051	0.717772	1.05761	1.92413	1.31241
1094811	Unknown	32.993	30.7082	16.8339	22.2814	30.6198	1.75369	5.74296	4.29179	3.29635	1.82202
EH664332		4.82543	7.04716	12.5947	21.8491	20.973	0.667426	0.676825	0.91059	1.18632	1.0885
2213049	lipid transfer protein Nicotiana tabacum	1.18289	1.88957	2.6372	21.6924	30.4232	1.01227	0.707205	1.12372	1.67937	1.13624
TC35340		1.80901	2.8951	11.611	21.643	14.5973	0.928163	0.843185	1.13455	1.15058	1.83979
TC20069	chloroplast protein 12 Nicotiana tabacum	1.39183	1.65438	1.58228	21.564	32.4117	0.978357	0.7299	0.722822	0.68626	0.717969
AM845574		1.16618	3.59985	6.80439	21.5427	23.9452	1.45804	2.0743	2.09968	4.48516	9.39948
EH621820	cysteine/histidine-rich C1 domain-containing protein Arabidopsis thaliana	11.5803	10.7283	10.3525	21.4686	26.7839	2.07756	9.44697	6.99988	6.25261	2.54848
AM807725	No match in any database	1.794	2.66335	3.27667	21.3284	37.325	0.787203	0.731927	0.927711	2.04446	1.3357
BP137192	No match in any database	1.25759	2.11904	9.69706	21.2656	14.6514	1.29177	7.42351	14.2639	13.2091	13.9826
AM821151		3.32226	7.1655	9.36655	21.2022	21.0315	0.652808	0.940363	0.933075	0.711165	1.14402
AM846265		0.753925	1.50622	2.65236	21.1425	16.7595	0.865728	0.925802	1.06972	1.14869	1.81597
2144448	ACC synthase Solanum lycopersicum	3.63246	5.85867	9.64532	20.9738	26.8864	0.949499	1.01148	0.938217	1.09402	1.46586
EB684078	protein phosphatase 2C Nicotiana tabacum	1.93452	3.75041	9.51788	20.9352	16.6434	0.92268	5.31233	8.55586	24.1375	31.9726
1100731	ZPT2-13 Petunia x hybrida	21.6708	15.7365	12.2745	20.5545	21.5666	3.64511	11.8276	10.0359	4.68653	5.33243
1270637	putative RNA-binding protein; 42664-44784 A. thaliana	1.50005	2.65441	2.89892	20.5226	32.2194	0.847057	0.686749	1.11632	1.09734	0.887375
1340595		1.9358	3.05743	4.93803	20.4885	20.0483	0.801813	0.984636	0.910887	0.950304	0.984828
EH621749	ZPT2-13 Petunia x hybrida	19.6787	14.6089	11.2845	20.4219	22.6965	1.20684	4.15493	3.12048	2.63557	2.8233
BP134974		3.69866	6.61798	9.21344	20.273	15.7713	1.10069	1.25633	1.22179	1.07816	1.85892
AM830979	gag-pol polyprotein Oryza sativa Indica	1.48903	2.4695	2.31112	20.2536	31.5201	0.591805	0.833155	1.10662	1.10803	1.26869
1392034	N-methyltransferase Coffea liberica	2.62014	13.5446	21.3403	20.2417	18.6573	1.03413	0.547537	0.974707	1.17684	0.71
FG637430		1.09432	1.38034	7.10709	20.2362	14.1569	0.576817	0.568343	0.940215	4.07666	35.532
FG642997	Unknown	18.3934	18.2312	15.0899	20.1113	18.0185	3.63897	6.28196	4.8917	2.9003	1.11874
TC35638		2.44219	3.98415	2.55281	20.1055	20.5196	1.0571	1.00842	0.904838	1.3064	1.47207
TC29346	No hit at NCBI	15.015	14.6662	8.76514	19.8649	30.0284	3.25177	9.17564	10.5451	8.91729	7.28698
1941946		1.0531	2.57461	6.08707	19.8648	12.232	1.12723	0.832039	0.921379	1.89183	0.97789
FG639193	Unknown	17.3798	15.4345	8.80053	19.8583	23.354	1.1841	0.962293	1.56412	1.40533	1.17665
1340465		1.9846	3.13691	3.15732	19.7998	18.0196	1.29694	1.5374	1.71637	4.01942	4.41457
TC24622		8.35715	8.84564	7.58533	19.7629	23.5613	1.27373	2.20852	2.23909	3.35531	4.90792
1506190	RING/FYVE/PHD zinc finger-containing protein Arabidopsis thaliana	2.09457	2.61823	2.05924	19.6929	26.216	1.18823	1.86094	1.64579	2.16055	2.18315
5801	WRKY_57	1.79495	7.58288	15.7124	19.6872	21.5396	1.04589	0.932867	1.22486	1.1598	1.05269
NP8635006	ERF_200	13.2821	16.7286	14.7053	19.5756	18.3144	2.42641	7.93324	8.01911	9.87307	7.28628
3528	bHLH229	16.8366	34.1023	17.3325	19.5568	16.2597	0.869043	0.799065	1.45545	2.65546	1.56359
TC34327	Unknown	13.6543	19.9571	16.2308	19.5347	21.317	0.949968	1.49951	2.29429	3.45357	2.89862
1249403		1.64256	2.16263	5.58807	19.5194	13.5188	1.19084	0.865384	1.28784	1.47307	0.966762
AM842713		1.23564	1.41459	1.97538	19.3333	15.8771	1.12538	0.929266	1.16898	1.33975	1.70199
TC26403	Unknown	34.4091	30.7109	14.8592	19.3045	17.0724	7.44667	12.5675	7.78182	4.0678	1.94882
FG643815	Unknown	14.5646	13.74	10.4626	19.1334	22.9717	2.22644	2.39864	2.7236	6.7932	3.69685
AM825742		7.28271	7.28451	4.21716	19.0671	21.0203	2.55678	4.90127	3.16672	4.21035	3.04226
3703	C2H2 5	18.2763	13.6147	11.302	19.0461	19.9813	2.09245	7.96394	7.36691	4.04539	4.6385
AM794594	ZPT2-13 Petunia x hybrida	19.8427	13.3333	9.69959	19.0395	19.1484	3.29046	6.00697	6.52616	5.47874	4.10536
1741006	DC1 domain-containing protein	13.1939	12.2565	13.1819	19.0255	24.4254	9.17623	23.4432	26.5214	12.5126	8.31093
2244366	Unknown	18.0443	17.7015	15.2073	19.0145	18.2487	3.31707	4.71663	4.7417	2.17602	0.806319
FG644554	cysteine/histidine-rich C1 domain-containing protein Arabidopsis thaliana (no match in TOBFAC)	10.1609	8.58523	9.2992	18.9909	22.6562	5.22491	13.0017	10.8983	6.97305	4.71304
AM814395	hypothetical protein Thermococcus barophilus	20.367	24.9071	6.94281	18.8891	10.6048	1.3445	1.14254	1.48212	1.24911	1.31069
2172531	cytochrome P450 A	5.58202	18.514	33.3678	18.8734	14.1065	1.11157	0.618846	1.67917	3.7707	13.3123
1122309		1.03509	2.54401	7.65465	18.8405	12.2503	0.759123	0.779341	0.82186	1.33428	16.8952
TC25940	Unknown	7.81867	16.2806	16.742	18.8196	13.3682	0.514167	0.763786	0.966277	0.779451	0.833597
TC29723		2.43005	3.93234	2.82836	18.7914	23.1167	0.951257	1.19813	1.02953	1.54832	0.911334
3241		1.12987	2.0354	2.46193	18.7478	16.111	1.31223	0.832988	1.43545	2.93647	2.55775
AF211663	Unknown	17.0336	12.5773	8.67812	18.7156	18.4392	1.12547	1.34418	1.05125	1.39491	1.00626
DW004672		1.53535	2.07949	4.97721	18.6845	13.8964	1.05549	0.929233	1.48696	4.51825	4.77284
AM845217		1.10715	3.53666	9.24472	18.5895	18.3501	1.52328	1.13463	1.06027	1.58502	1.44745
1730997		5.80164	2.6171	2.93992	18.5552	23.9073	1.38414	3.4499	1.45458	2.422	4.71687
5388		4.70171	6.30317	9.24522	18.5126	16.046	1.07494	0.436803	0.718709	1.01175	1.11161
1225312		2.4374	4.8004	3.09876	18.4299	23.2188	1.0808	1.09434	1.15422	1.10942	0.875215
EB448766		8.73194	7.02184	3.63208	18.408	16.6898	0.846317	1.12617	0.831194	1.59862	5.26614
TC34534		1.69079	2.54951	2.19829	18.3398	20.372	1.08401	0.696941	1.39884	1.75449	1.67967
1305659		1.49225	2.31499	4.77282	18.2539	11.3335	0.933428	0.877988	2.41344	11.9635	12.2196
AM811625		2.05082	4.51149	6.96709	18.2042	14.1454	0.965502	1.84399	1.86573	5.99035	4.10895
1201640	ERF_240	7.96014	32.4333	24.7594	18.1866	10.0149	0.977075	0.791074	1.51734	1.48353	1.16739
2220882		2.21554	2.49956	5.17851	18.1273	23.7314	1.6989	2.15212	3.25125	12.8558	9.19992
TC27780	DC1 domain-containing protein	12.4985	14.0885	11.8181	18.1233	20.4469	9.11786	16.2062	14.4212	10.1056	4.93939
TC34199	DREB-like ERF	2.63336	3.31635	7.40379	17.9708	16.2123	1.93793	2.55322	4.57796	24.5265	14.7774
BP130159		3.93185	4.67589	3.16387	17.9496	16.5548	1.16768	1.26217	1.49373	1.54308	1.29899
AM790429		0.951047	1.15042	4.07173	17.9458	24.51	1.57205	0.967982	1.17238	1.61105	2.81538
AM821373		1.08824	1.11235	1.55941	17.9337	26.1105	0.94932	0.780963	1.04461	1.48648	1.43198
2160508	beta-primeverosidase Camellia sinensis	22.224	21.2955	8.25173	17.9167	15.535	1.00817	0.998815	2.03104	1.73481	1.37415
TC31179	WRKY13-like	18.9831	21.6495	15.2115	17.8576	18.3465	3.23127	11.7435	17.032	20.6955	7.31664
1113678	bHLH_192-like	10.0637	22.0916	21.5866	17.8459	14.7209	0.750792	0.833247	2.22246	2.58785	2.11088
FG644900		10.8559	11.4524	9.68701	17.839	21.3931	1.28217	1.50754	1.58707	2.2648	3.40316
2106513		3.23581	4.0706	2.06367	17.833	15.3894	0.814684	1.55244	2.01294	3.49012	3.4038
BP528642		2.03507	3.56072	3.33334	17.751	20.452	1.11329	1.37045	1.30754	1.19989	1.15487
AM848538	DC1 domain-containing protein	12.3006	11.2564	11.2705	17.7202	20.1759	5.62378	18.9359	20.0841	8.55211	6.04494
4244	ERF137	15.0328	17.78	17.3423	17.6864	11.3645	6.48682	32.5661	42.4438	41.4355	18.0412
FG645564		3.1304	5.94245	11.111	17.6482	21.4139	0.940328	0.746032	0.986266	1.02428	0.978979
4278	ERF_171	15.0423	31.7498	21.226	17.6103	13.9643	1.2088	0.975895	1.61461	1.63896	1.43017
3749	C2H2_60	15.167	13.2465	9.71091	17.5613	20.5455	1.12659	2.48843	2.56499	1.64614	2.09923
TC21898		1.15145	1.641	2.83357	17.5209	15.264	0.746287	2.64491	2.68858	4.79587	23.1257
AM814284		1.05544	1.21553	1.33798	17.5193	17.1948	1.03781	1.2327	1.33068	6.48463	2.13906
4187	ERF80	1.46442	2.03392	5.88564	17.4808	13.1141	2.41341	4.41354	10.1037	37.336	65.9574
1286604	NDR1/HIN1-like 25 A thaliana	8.58139	15.419	17.9437	17.475	21.2279	1.33292	1.49079	2.17895	3.4967	1.60201
AM848199		1.46991	3.7606	3.5631	17.4581	15.1677	1.10111	1.66372	1.58235	1.84364	1.48711
4311	ERF204	1.21424	2.76841	11.0152	17.3507	21.2501	1.10735	1.08885	1.37354	12.8006	93.8878
AM809472		5.00857	9.40563	7.00776	17.3444	17.4584	1.6387	2.64757	3.94869	6.1445	3.61136
TC31545		1.41041	2.99713	11.8542	17.3389	12.2037	1.06837	0.75257	0.91218	3.13751	7.32194
CV016080		2.84436	4.959	8.98173	17.3156	14.8241	0.981751	0.977375	1.32378	1.26517	1.32187
TC21078	Unknown	17.6428	14.5015	9.36056	17.3109	13.7158	2.82934	4.3371	6.13169	5.38926	2.69263
AM815212		2.8208	4.10873	2.6796	17.3073	25.2535	0.955257	1.58623	1.5844	1.51059	1.4506
1914634		1.13245	1.64268	2.24707	17.2112	21.8394	0.994661	1.73026	2.61179	3.21358	2.65739
BP526688		1.50291	2.36793	5.24099	17.1321	12.4854	1.3177	1.00403	1.10511	1.5242	1.21589
AM782498		5.13848	13.3412	5.83275	17.1098	7.06553	1.71379	9.74369	9.57262	10.4867	11.4835
FG644330	ZIM15 (JAZ)-like	12.4542	17.9769	13.3113	16.922	16.9994	1.50788	5.8582	22.142	27.2158	43.7777
BP526901		2.2702	3.28687	2.50958	16.9127	24.7465	0.684637	0.448973	0.930613	0.624059	0.868209
1575907		2.32448	3.34651	2.74655	16.8348	17.3079	1.14171	1.2982	1.17968	1.52158	2.03606
1260041	Avr9/Cf-9 rapidly elicited protein 74 N. tabacum	14.7539	8.99398	7.69507	16.8229	17.4971	1.15065	1.52557	1.52212	1.60456	1.22583
TC21532		1.42156	2.56943	9.33822	16.7495	15.4375	0.984349	1.42086	2.32912	3.96611	5.37506
2219915		4.51357	7.94768	11.4742	16.7278	20.8994	1.03632	0.918766	0.797355	1.29944	1.13107
AM826757	ATP binding protein, putative Ricinus communis	1.12264	0.876928	3.76784	16.7068	30.3908	1.00332	0.584603	1.52705	3.4308	53.9779
TC23420		1.66588	1.60001	1.46536	16.7046	10.4643	1.06144	1.15085	1.36763	2.7635	5.12727
TC15028		4.24572	6.47422	7.46682	16.6639	21.4603	1.15356	0.853468	0.837373	0.897712	2.589
2131162		1.7327	2.06837	9.1173	16.6247	19.5413	0.991984	0.639013	0.892351	1.2753	0.833859
1518237	ZIM15 (JAZ)	12.7693	18.6612	14.7967	16.6059	15.6152	1.38914	9.10245	32.4712	37.6562	65.754
2229156		1.26431	1.74836	2.91394	16.6013	21.4419	1.02881	0.661453	0.954327	1.37891	0.990049
1152725		1.3508	1.85567	4.36117	16.5329	10.9165	1.14534	0.86787	0.782968	1.30441	0.977931
AM840368		4.4766	5.92109	4.34398	16.4872	12.8726	1.14723	1.24	1.35013	3.00334	6.55567
AM820103		8.60067	8.41131	6.93942	16.4481	20.5353	1.03337	1.43126	1.48806	1.88988	3.18079
AM799908		1.01478	1.41545	1.26469	16.4129	10.288	0.870172	0.928777	1.72416	1.44097	1.38907
FG643438		3.27308	7.40407	9.64527	16.4123	18.4665	1.01835	1.0828	1.00318	2.91471	4.33143
AM821409		7.1736	8.22548	9.99748	16.3976	14.3219	1.29546	3.15464	3.15808	10.3455	18.6764
2118866	Peptidase A1, pepsin Medicago truncatula	1.46727	1.79267	2.53078	16.3933	32.7811	1.15847	0.603117	1.17477	1.66898	0.940165
1241343	Unknown	18.8995	12.5251	6.09318	16.3451	20.7077	1.11908	3.96286	2.82898	1.76898	1.99691
TC27525		1.33818	2.39683	3.21284	16.3373	15.3533	0.998722	0.882225	0.84362	0.848139	1.9474
1404222		4.52957	8.13132	12.6337	16.3099	20.4258	1.26744	0.819342	0.991482	1.42664	1.40453
TC23523		2.24869	3.41246	3.81104	16.3035	18.2181	2.0708	2.86592	3.32998	7.93267	11.6267
TC26732	NDR1/HIN1-like 25 A. thaliana	7.57451	14.2189	15.5565	16.2859	18.8369	1.18907	1.54259	2.01833	3.16608	1.57938
BP129346		1.54182	2.30716	2.81124	16.2236	16.7163	0.655652	0.773143	1.23177	1.88351	2.22121
TC36000	No hit in any database	17.3181	19.5685	12.7365	16.1796	18.056	2.9136	6.27414	6.33384	5.5459	3.59512
1720955		2.14226	2.93007	2.61545	16.1726	20.4717	1.04339	0.836525	0.716729	0.910325	0.386993
1321148		1.3629	2.06895	1.56806	16.141	17.7618	0.963009	0.702407	1.28646	1.77964	1.41327
1327622		1.64256	3.37051	5.75483	16.1214	21.9766	1.05728	1.14398	1.00979	2.37338	3.09993
TC27594		2.11986	3.66976	3.79125	16.1078	15.9039	1.3733	1.41992	2.69229	5.36178	4.19802
BP529901		1.10727	1.47499	6.07679	16.0398	7.55473	0.906835	2.46134	5.83807	8.34909	16.7687
1643130		4.16503	12.4777	13.6399	15.9864	12.053	1.16157	0.899795	0.976228	1.48603	1.00601
NP916822		2.96631	6.4556	11.5217	15.9667	19.9552	0.710424	0.773642	0.89393	1.00855	1.12696
AM828763		0.747425	1.81048	9.37689	15.9505	11.2752	1.69634	1.9403	3.18193	10.1923	19.3171
1420848	NDR1/HIN1-like 25 Arabidopsis thaliana	7.11986	12.6337	14.6873	15.868	18.8948	1.10928	1.09102	1.2905	2.93286	1.01206
FG643156	ERF137	14.2894	16.3855	17.8204	15.8313	10.241	4.7869	21.4192	29.6547	27.2912	15.7331
AM784456		0.905575	1.30044	1.30605	15.823	18.934	0.848651	0.67783	0.946376	0.862104	0.983812
1247832	N-methyltransferase Coffea liberica	2.21558	8.87869	15.255	15.7693	14.8482	0.896858	0.887009	1.08794	1.10443	1.10614
TC36049		1.36541	1.32944	1.23121	15.7264	16.6316	0.910001	0.742195	0.57425	0.784208	0.553083
1195015	WRKY_94	2.41592	9.93149	16.3812	15.6447	16.6202	1.41266	0.48436	0.840692	1.54268	1.24875
3741	C2H2_51	16.1443	11.4258	9.81218	15.6118	16.4902	2.54381	5.20375	4.07819	3.69868	2.52676
3778		11.7811	9.11937	5.5569	15.5562	18.5337	0.883317	1.25134	1.04742	1.04835	0.988936
AM847717		1.89389	2.63663	2.11121	15.52	11.997	1.23423	1.21335	1.29728	1.12089	1.33042
1273938		1.35971	1.24753	2.26367	15.5187	14.179	1.15075	1.13704	1.27106	1.59536	1.97677
CV018705		1.5786	2.91376	2.69112	15.5116	14.4277	1.01176	1.34717	1.88301	2.58303	3.08901
TC32598		2.29562	3.31247	7.22524	15.5051	13.7005	1.20417	1.84301	3.5461	7.33412	10.1108
FG633992	Unknown	7.47837	17.027	18.8003	15.4939	10.117	1.06396	0.644256	0.798428	0.825663	1.34326
TC37042		2.72236	3.84549	5.42445	15.4882	18.3532	1.73577	8.12199	7.25611	8.82051	10.2553
1256702		1.52087	2.53589	4.8708	15.4569	13.6247	1.22434	0.617289	1.41011	1.62741	1.40345
TC26932	purine permease 1 A. thaliana	7.8688	14.4655	14.7615	15.4474	15.3734	0.88415	0.768009	1.38859	1.11209	1.40503
2101356		2.86787	4.83275	10.4042	15.4424	14.62	0.873584	0.905965	1.12336	0.983993	1.70363
TC36704		2.00284	2.96349	2.02943	15.4218	14.5171	0.948005	0.973021	1.41838	1.51782	1.32218
TC32361	ERF_203-like	1.27274	4.06178	15.0843	15.3708	13.4788	1.0522	0.96212	0.987819	2.16107	15.4165
3761	C2H2_72	16.4481	11.7065	9.62654	15.3656	19.0599	2.65865	4.05669	5.29848	4.97963	4.31482
TC17932		1.31557	2.80497	4.77524	15.3244	9.95557	1.15563	0.865992	1.10698	1.69021	1.53135
TC27315		2.11994	2.58027	3.49816	15.321	23.1411	1.05587	0.891184	0.762379	0.681339	0.3422
AM828178	bHLH_192-like	9.69912	21.6929	20.0667	15.3134	12.0112	1.11828	1.31288	3.37554	3.5116	2.64442
TC20549	Avr9/Cf-9 rapidly elicited protein 65	18.5514	11.2094	6.28471	15.3035	13.4436	5.97901	9.94953	11.2349	7.09586	4.44646
AM816067		2.02594	3.62706	2.49899	15.2993	16.498	0.908019	0.710844	1.02397	1.09484	1.97238
1254315		1.1132	1.84382	2.8913	15.2732	19.182	1.39109	0.482149	1.23816	2.08672	1.18806
2157945		1.90476	3.12063	2.63329	15.2557	14.8147	0.96384	0.510496	0.834646	0.777656	0.811669
5133		1.32669	1.35491	6.12761	15.1939	16.3356	0.669811	1.63078	2.38403	5.26601	7.40586
1360299		1.13697	1.94819	1.99467	15.1844	13.1819	1.24248	0.980756	1.44679	2.49777	1.83573
1549836		3.53538	6.44545	9.08979	15.1619	12.3371	1.00944	1.63709	1.95648	6.7083	12.5959
AM811250	Unknown	1.18166	1.65624	1.97154	15.1361	32.7374	1.08219	1.16738	0.980808	0.951549	0.991409
TC23939		3.45305	3.97622	8.44257	15.0457	13.6117	1.79149	2.13597	4.08935	8.37233	10.9808
FG633237	WRKY_94	1.88925	8.31435	15.5176	15.015	13.9817	1.10875	1.09695	1.09231	1.49586	1.2472
BP527310	ZIM_15-like	9.53462	15.0106	11.5237	14.9723	15.8578	0.65777	2.80251	6.12978	8.71001	20.9788
EB424950	UDP-glucose:salicylic acid glucosyltransferase Nicotiana tabacum	1.41713	3.82329	17.8238	14.9717	33.929	0.951473	0.886713	1.36736	1.27058	3.18978
1685566		3.99783	6.07622	5.21536	14.9202	21.372	0.824678	1.19497	1.43184	1.31383	2.78155
TC38492	Avr9/Cf-9 rapidly elicited protein 284	23.0928	16.5184	10.9572	14.9006	13.7431	3.82644	10.9265	6.87999	4.1199	3.26111
EH621873	Unknown	1.19684	2.02664	2.69932	14.8559	29.2019	0.770372	0.681365	1.46245	2.02291	2.41769
4191	ERF_84	1.57939	4.56875	16.544	14.8437	15.296	1.19468	0.842932	1.1031	5.62434	29.3564
BP529773	Unknown	14.3462	18.0885	14.1828	14.8324	14.695	3.97252	5.33164	4.88073	5.0482	2.9772
TC14468	Unknown	16.3666	15.614	11.4917	14.8084	12.6699	5.03935	5.57208	3.77646	2.28032	0.879456
TC22670		2.15283	3.05343	7.24283	14.807	14.8815	1.1469	1.83044	2.74134	6.70965	7.50366
TC28001		1.03464	2.07259	4.76114	14.7728	11.5784	1.32271	1.50928	3.91192	12.5549	19.8123
2159767	Unknown	0.780807	0.864404	1.37263	14.7436	34.0227	0.936395	0.774232	1.25679	1.21959	1.17367
1139734	Raffinose synthase	1.44028	0.777658	3.05832	14.6766	16.3237	0.72829	1.50554	2.26176	32.7944	170.25
1961486		2.2854	2.784	5.06798	14.6677	15.179	1.68589	3.3453	5.66287	11.1767	15.942
AM837231		4.66357	7.1825	3.35124	14.6428	15.5849	0.850136	1.76907	1.8545	1.6272	1.44173
TC19548	NtJAZ1	10.3039	16.566	12.3153	14.5945	13.9841	1.74722	10.4477	29.6653	43.9169	59.5062
TC35182		0.903664	2.38787	7.20373	14.5888	12.0131	0.959105	0.673886	1.02838	2.16688	20.6987
2219737		4.64314	5.76509	3.97599	14.5825	23.0417	1.72202	3.01143	4.87694	5.03903	2.76897
1634182	DC1 domain-containing protein	8.68418	8.6173	9.21053	14.5319	17.2736	7.8917	13.6486	15.0407	13.8578	6.30164
TC32144	ERF60	13.1772	15.3002	14.2288	14.5266	9.46786	2.913	15.5129	19.8162	14.6591	10.4723
FG640343	Unknown	18.6872	17.6825	8.44496	14.411	13.4397	1.09429	1.25861	2.01891	1.8657	1.33817
4720		1.47904	1.99402	6.13168	14.3795	12.0239	1.06629	1.1334	1.04047	1.98248	4.6132
EH623585	BON1-associated protein 2 A. thaliana	16.4518	12.4033	7.06912	14.3564	15.0387	4.36652	13.0794	11.8151	9.84438	2.82693
AM785220	protein TIFY 5A A. thaliana	9.15399	21.7912	13.3505	14.349	12.9378	1.32223	1.72683	1.42722	1.67214	1.41438
2064279		12.6447	9.69928	4.45002	14.3213	22.8181	2.15898	8.51685	7.01172	5.71602	4.0559
1490272		2.45684	3.8434	7.01552	14.306	15.1178	1.19789	1.0938	1.47482	1.88433	2.80058
TC21571		2.30365	4.35358	7.84316	14.3052	10.6979	1.19239	1.24845	1.74658	4.29629	9.5105
AM833767		1.3973	2.50957	2.67578	14.2495	15.5166	1.85037	1.31811	1.50641	2.86609	1.65898
2168948		2.73449	9.69559	9.75604	14.2195	9.83494	1.27626	1.12138	0.939533	1.40849	1.27827
EB677428		1.66207	1.55519	2.90587	14.2168	10.6868	0.974174	1.06526	1.3031	1.51772	1.84057
1200230		0.984571	2.20323	8.68099	14.1913	16.1435	1.1139	0.902382	0.795548	13.7547	70.9269
2102223	Raffinose synthase	1.62819	1.22636	3.45278	14.1425	14.2441	1.14382	1.81331	3.1135	60.5958	201.094
FG634727	Avr9/Cf-9 rapidly elicited protein 65	17.4057	10.3204	5.49782	14.1289	12.3971	5.68242	9.03948	7.84368	5.71524	3.96459
EH616024	Unknown	0.993375	1.33873	2.33301	14.0919	46.455	1.34144	1.38814	1.3212	2.99369	2.3525
TC37394	No hit at NCBI	16.0086	17.5638	11.7965	14.0779	14.9443	3.91504	9.57204	12.8028	10.6792	4.19262
TC27425		1.02896	1.82304	3.4932	14.0257	11.6053	1.0501	0.752621	1.20754	1.34915	1.60816
1679593		12.0509	12.3768	8.71101	14.0011	13.6904	1.01349	0.604108	0.822925	1.4938	0.942828
AM792419	ethylene-responsive transcription factor ABR1 A. thaliana (No match in TOBFAC)	1.80621	4.93953	23.0391	13.8632	15.1047	1.18333	0.927017	1.00867	1.92449	5.42994
5520		1.02168	1.34219	2.3272	13.8586	6.25397	0.907521	0.739889	0.901537	1.12034	0.764126
1410228	Lipoxygenase	19.9941	18.4846	12.3683	13.7798	13.6525	1.91579	12.1416	18.0236	18.4021	28.086
AM817441		2.18235	2.28083	2.40419	13.6883	20.4532	0.808963	1.11648	1.18072	1.30958	0.938817
AM842796		1.50215	2.06905	2.89358	13.6738	19.0612	1.25286	1.09677	0.865878	1.13556	0.803321
BP128882		1.77608	4.28326	3.1318	13.6499	19.3789	1.14067	1.05625	1.01975	1.40275	1.40313
3470		3.52744	5.84156	4.09497	13.6226	10.2159	1.33883	2.15442	2.02847	4.96847	4.78711
FG634745	ERF_75	1.48634	1.4502	5.17531	13.6096	11.7541	2.22971	4.08316	6.86053	25.7605	51.3505
AM792215		2.77972	4.18346	2.83014	13.6088	21.0014	1.45622	1.60295	1.56026	2.43834	3.01912
TC18585		0.950768	2.1127	3.9859	13.579	16.5425	0.900587	0.833398	1.04932	1.99839	12.3741
TC39488	Unknown	17.3738	27.1931	23.6871	13.5731	7.15125	1.12682	2.83317	3.52741	1.80826	1.32595
TC22401		1.42268	2.8617	7.84551	13.5648	9.99159	1.20848	1.19073	1.02715	4.58906	8.48488
TC20291		1.51517	1.91863	1.89558	13.5574	21.6096	0.892837	0.862564	0.695888	0.828942	0.707136
TC22827	raffinose synthase 2 Glycine max	1.45604	1.25136	3.36354	13.5557	13.4361	0.84391	1.52031	2.95515	40.3615	132.384
2121260		1.99821	2.58108	5.73494	13.5371	13.2699	1.33423	2.22233	3.30078	7.881	7.81835
TC34424	lipase class 3-like protein Arabidopsis thaliana	1.48296	6.50351	19.2432	13.5227	10.6876	0.776708	0.888488	1.67383	4.22483	3.34813
AM793205		5.55896	6.86343	7.66626	13.5201	9.27764	1.6251	2.99713	7.68194	13.7731	22.0871
TC39514		10.2647	13.0804	9.50304	13.5149	15.2822	0.783981	0.788264	1.01281	0.870854	1.11162
AM814054		2.99368	4.33568	6.84435	13.4887	14.4111	0.755382	0.74237	1.40271	1.18607	1.83323
TC19611	Avr9/Cf-9 rapidly elicited protein 65 N. tabacum	14.2566	6.4878	3.66517	13.4868	12.6739	5.7475	6.72642	5.81783	6.49781	6.29458
EH617029	glycosyl phosphatidyl inositol 16 signal peptide and transmembrane domain or GPI anchor Cryptosporidium parvum	13.7547	15.6436	8.27727	13.4558	13.6581	1.30928	5.35496	7.6909	9.47895	2.41757
AM837390	Unknown	15.0452	11.0452	3.46455	13.4351	11.347	1.36016	1.60567	1.55828	4.18057	1.55037
2202336		3.72957	5.56938	8.94365	13.4295	15.2471	0.77713	0.906933	1.07551	1.15105	0.991373
2164602		0.939502	2.01553	1.54847	13.416	15.6116	1.01888	0.953796	1.20296	1.21732	0.899943
1096923		4.61181	7.66012	12.932	13.4042	11.5531	1.11894	1.62257	2.47311	6.00857	10.8759
1461812		6.02415	7.09994	4.93981	13.3922	10.4351	1.19261	0.779685	0.887627	0.896067	1.11349
DW002615		13.4062	10.457	8.44358	13.2963	13.6235	1.57507	2.66744	2.61009	2.43273	1.77442
2158834	beta-glucosidase-like protein	15.1164	13.2233	6.21362	13.2953	14.4078	1.28947	1.03931	1.57551	1.28909	1.70684
1217354		1.19971	1.04555	5.05846	13.2131	14.4075	1.3948	0.769011	1.52068	3.5618	38.1524
AM813685		4.94678	4.99009	4.22317	13.2125	10.6262	0.999729	1.01376	1.31717	1.5487	1.23814
TC22382		1.21323	0.647353	2.24386	13.2007	14.4878	1.20947	0.757786	1.48354	16.0622	82.0574
2149569	BON1-associated protein 2	15.1792	11.261	6.96292	13.1505	14.1797	6.70504	13.0726	10.9344	12.1698	3.39017
1854997		1.29359	8.52388	12.9053	13.1209	7.75101	0.813303	0.550747	1.23893	0.765238	0.947295
4314		2.01841	2.49267	3.78404	13.0958	12.4572	1.63629	2.48166	4.78534	9.03101	8.29279
TC25829		1.22347	2.05419	6.53615	13.0847	10.5374	1.21009	1.25195	2.10434	6.46698	9.72509
5343		10.9523	11.7272	7.99094	13.0841	11.9368	1.23748	0.647834	0.886647	1.78219	1.27513
EB436328		3.2054	7.08326	12.5879	13.0395	10.6012	0.922413	0.742307	1.08683	2.27022	4.08085
AM780006		4.21254	6.1907	5.06016	13.0362	9.89951	1.85869	2.19116	1.90546	1.72948	1.73673
TC17187		13.7379	10.8351	8.57495	13.0054	15.5494	1.12262	4.01337	4.35092	2.84694	3.72199
1280494		2.46772	7.63758	13.6438	12.9919	13.3211	1.15357	1.15747	1.15291	2.54636	17.2162
EH619699		8.30648	14.0175	10.2792	12.9871	11.5006	0.958412	2.27562	6.3619	12.2747	17.8227
AM782344		2.01975	2.50733	1.49037	12.9591	11.2171	1.25136	1.66949	1.00399	1.27874	1.24722
1630378		1.41701	1.73133	1.28831	12.9562	20.7699	1.10224	0.474278	0.960186	1.22729	0.988596
2046092		1.99824	3.23524	2.89854	12.9412	16.3262	0.937739	1.12176	1.12707	1.28071	1.12993
AM831020	glutathione S-transferase GST 9 Glycine max	0.797148	1.06537	1.1884	12.9382	32.1534	0.71459	0.876567	1.0654	0.93914	0.890904
1222548	Unknown	1.23416	1.76873	1.7067	12.9248	27.7054	1.24821	0.510027	1.18074	2.40142	1.56171
2107360	9-cis-epoxy-carotenoid dioxygenase 1 Solanum tuberosum	2.37684	4.02014	7.5018	12.9078	12.8604	1.5138	3.76224	9.75449	23.3251	36.4999
1292178		1.28927	1.75123	1.76031	12.8902	9.76203	1.10613	0.610168	1.1077	2.19868	2.21955
BP531936	NIMIN2c protein Nicotiana tabacum	2.5097	9.19011	13.9052	12.8882	15.5632	0.990222	0.676541	0.882454	1.14168	1.009
FG645417		1.58941	3.65477	10.28	12.8697	10.6499	1.04082	1.26749	1.25517	1.32917	2.40349
WRKYnew103		13.1105	12.3664	9.98048	12.858	13.6094	1.11253	2.55357	3.91213	4.00921	3.0382
TC33212		1.19641	1.59333	1.18514	12.8368	22.5102	0.83952	0.840803	1.20662	1.45884	1.27887
FG633671		10.8282	9.27849	9.98166	12.836	13.7059	4.26229	8.60126	5.88228	4.48395	3.4644
TC14514	ERF228-like	42.87	21.3556	8.51241	12.8156	8.93064	5.44118	21.039	11.688	2.62216	2.2387
2114653		6.18173	9.47024	13.1977	12.8063	12.2688	0.87566	0.703049	1.70235	2.06497	2.64429
TC16509		4.90764	13.4937	12.5717	12.802	12.1065	1.3116	1.18959	1.11691	1.26013	1.00176
5487		6.47147	6.93896	4.37067	12.7502	7.78682	0.838827	0.957234	0.843495	0.88163	1.1302
AM821959		4.12236	7.54976	4.5682	12.7231	11.6284	1.52329	3.3736	4.17012	12.3073	29.3103
AM828502	S-locus lectin protein kinase-like protein A. thaliana	9.89696	18.0078	12.1162	12.7043	10.345	1.04754	3.46603	3.88328	5.86775	5.24746
AM844740		1.76209	2.3595	4.56106	12.6715	9.49418	1.28672	0.84131	0.77213	0.582116	1.42199
1508761	ethylene-responsive nuclear protein	15.5288	17.6473	8.64868	12.6659	11.0036	1.87477	1.63414	2.12929	1.6877	1.616
TC40021		1.05003	2.02367	5.96285	12.6649	17.2695	1.26813	0.666282	1.05259	1.89816	1.46617
TC17995	BON1-associated protein 1 Arabidopsis thaliana	14.0468	8.40193	4.62326	12.6588	12.0694	2.03107	4.30574	4.10459	3.77262	1.42053
1405176	protein phosphatase 2C Nicotiana tabacum	1.64455	2.08562	5.20228	12.6562	16.0858	1.0209	1.78285	6.27724	22.7401	34.5404
TC27228		1.45141	3.32353	3.13858	12.6287	14.7632	0.613058	0.605409	0.729432	0.69038	0.855806
2095717		12.7562	9.28445	7.26768	12.6286	13.4601	1.06988	2.29827	1.7735	1.35477	0.900952
TC32126		1.25723	2.3214	2.22929	12.5992	24.6251	1.41475	1.36807	1.56104	2.13382	2.03628
1100145		5.86943	9.60312	13.6196	12.5825	11.4383	0.759033	0.567789	1.18772	1.09008	1.88054
EB426342	9-cis-epoxy-carotenoid dioxygenase 1 Solanum tuberosum	2.52184	4.47116	7.89231	12.5734	10.2622	2.55453	4.39419	11.3708	24.9782	37.7899
FG634188	retrotransposon protein Glycine max	14.6651	13.0808	6.24756	12.5394	12.8112	1.31769	1.15826	1.15255	1.0401	0.958533
1772925		1.14189	1.42868	4.41199	12.5218	7.67561	1.13601	1.11553	2.98481	14.3517	17.141
BP529994		4.14458	4.70712	2.6784	12.5191	11.386	1.26251	1.28886	1.03655	1.17143	1.35959
1597606		5.02648	12.1964	7.53498	12.5038	7.23614	1.42249	1.20667	1.39219	1.2095	1.37925
TC14186	ERF202 (ACRE111b)	24.0928	16.4297	8.9728	12.4869	10.2984	11.375	36.2647	33.9118	14.3907	9.7336
1274256		8.29143	9.18072	4.22827	12.4775	11.0197	1.48697	1.18182	1.44497	1.98622	0.968103
2233516		0.557706	0.928343	7.10054	12.4664	12.5218	1.22154	1.58387	2.51805	6.68311	34.057
4307	ERF200	9.07028	12.1201	10.3457	12.4615	12.2044	2.01263	6.96298	9.96145	6.51412	9.87317
1321392		2.93068	3.85285	2.70406	12.431	13.1368	0.787647	1.06029	1.18766	1.51711	1.80961
4267		10.5394	11.8688	5.97505	12.3876	12.3559	1.02939	0.912813	1.09453	1.53581	1.27334
EH623692		1.33552	1.71605	6.09086	12.3796	12.5521	0.706379	1.25595	1.97859	3.51265	5.09679
NtWRKY12pub		6.67254	7.96154	7.12909	12.3624	12.3972	0.945923	0.969006	0.909546	1.48023	1.65944
1821367		1.98726	4.72424	4.76613	12.3554	11.399	1.41529	0.82396	1.37144	2.28488	3.21324
5452		9.19875	12.2295	8.84282	12.3274	13.7582	1.10522	1.14871	1.50609	1.86914	2.12314
BP132340		1.00625	1.50723	1.55506	12.3144	14.0696	0.985847	0.718392	1.13935	2.24655	2.39723
2106634	ERF60	11.9259	13.7674	12.3423	12.2773	8.58869	5.22085	21.2073	28.305	24.2955	15.9327
AM815043		3.84182	3.86504	6.08018	12.2739	12.8295	1.34237	1.45711	1.21918	1.85876	2.12886
AM829926		6.26775	4.78259	3.29438	12.2625	18.9906	1.5454	5.53965	5.91037	7.18649	4.28945
AM831018		2.33099	5.89869	4.07035	12.2402	9.05543	1.00812	1.00189	1.11231	0.871253	0.977377
DW001911	Homeodomain_20	1.2429	2.70078	6.71729	12.2114	8.68343	1.11082	2.04112	6.4579	16.5254	25.7409
TC33806	Unknown	18.9092	10.403	8.95741	12.1939	9.88926	5.42052	16.9605	15.1695	7.36511	6.3674
4309	ERF202 (ACRE111b)	22.7357	15.778	7.6972	12.1933	8.30534	17.43	49.7944	55.0735	23.8354	13.9832
2100950	protein phosphatase 2C Solanum tuberosum	17.3486	11.9427	8.9612	12.1926	11.3995	4.48668	10.7146	8.22049	6.20377	6.60029
1294286	ERF218	39.6739	21.4614	8.5277	12.1876	8.99835	6.91563	24.95	19.7913	4.03069	3.7916
2108833	9-cis-epoxycarotenoid dioxygenase Solanum ochranthum	2.53113	3.77644	7.22665	12.1766	11.9556	1.64362	4.68557	12.7968	30.9863	52.9861
AF211700	Unknown	7.38014	9.22911	6.56723	12.1756	11.994	1.71536	18.2328	29.5856	28.1925	42.4482
AM789012		7.1369	13.4439	9.71577	12.1751	10.6075	1.13827	0.947049	1.11854	1.47416	1.39298
AM843229	ABC superfamily ATP binding cassette transporter, membrane protein	10.0324	22.5595	16.6068	12.1731	9.8855	1.11108	0.486792	1.61822	1.79745	1.47997
1148995	SYNC1 protein Arabidopsis thaliana	5.63816	5.37589	4.31424	12.1672	14.051	1.36567	12.9197	17.5695	24.3407	28.8074
AM827199		1.05675	1.70041	3.43712	12.1522	6.44583	0.777037	0.708168	0.744016	2.70915	6.05078
2134853		3.96617	3.0397	5.22803	12.148	15.9336	1.5907	2.13822	2.41607	2.983	3.36959
1536380		1.15822	1.65806	5.38431	12.1371	9.32439	1.2325	0.946786	1.85963	6.57646	7.78492
TC36031	Unknown	17.5717	16.2681	7.30189	12.1014	12.2211	2.22635	4.26029	3.8831	2.04396	1.35549
2154874	Avr9/Cf-9 rapidly elicited protein 284	17.3264	13.4113	9.84296	12.0492	10.9323	5.04662	12.0685	9.94642	5.53015	5.00925
1096979		3.04408	7.06784	6.64342	12.0453	6.65754	0.975311	1.08663	1.1127	2.1608	2.34483
AM827924		1.0794	1.29631	5.39272	12.0447	8.53202	1.03016	0.749218	1.15017	8.95224	32.6678
1570811		8.34821	7.27566	5.56691	12.0421	12.7578	1.05733	1.4411	1.88788	2.72468	3.02418
1540628		4.27589	10.7944	11.644	11.9979	9.59639	0.764896	1.38526	1.26498	3.31357	9.93827
AM792680		2.02803	2.12336	4.07447	11.994	10.8661	1.91273	3.13892	3.93904	9.59979	10.3795
AM797418		4.16873	3.93005	2.49378	11.9827	6.98116	0.89674	1.2136	1.35176	1.23719	1.07766
TC14862		6.54517	8.00655	6.88277	11.9782	12.881	1.21032	1.0593	1.28237	1.46783	1.21274
2225027		4.20098	6.19662	6.12124	11.9291	9.28152	1.6439	1.45003	1.91619	4.05721	3.787
AM783650		1.1938	1.83908	3.61735	11.9272	8.5666	0.715986	0.946488	0.896988	1.28012	1.00653
BP132262		5.63404	5.48921	7.1931	11.9271	9.27439	1.16596	4.61989	5.00657	6.35018	7.30915
EH615367	proteinase inhibitor I precursor Solanum tuberosum	4.41407	13.9712	13.9221	11.9244	14.9531	0.694275	0.917932	0.819372	0.966298	1.00534
2187861	putative calcium-binding protein CML27 Arabidopsis thaliana	10.5689	9.2616	6.15574	11.9141	9.24384	5.46472	8.79977	7.8975	8.70634	5.45809
TC29510	Glycosyltransferase family A ACRE 231	12.9851	9.72709	6.75404	11.8832	12.0439	9.48083	19.0669	12.1438	7.75658	4.50253
AM816001		1.72334	3.51743	2.68582	11.8659	14.6417	1.9858	1.37226	1.48942	2.07071	1.49005
2163290	Lipoxygenase	14.4687	12.9272	10.3968	11.8614	12.352	2.05544	15.8863	21.8074	21.5359	28.495
3359		1.23715	1.99526	4.05088	11.8518	7.64359	1.22557	0.623053	0.96369	1.21935	0.878126
AM784205		2.45866	2.66983	1.63047	11.8114	10.1482	1.10969	0.539129	0.781623	1.43948	1.16124
AM838999		0.86689	1.17282	1.12343	11.8067	16.9927	0.857081	0.766797	1.00353	1.01594	0.920689
1216778		3.56025	12.9643	10.1611	11.7846	8.13295	0.945749	0.916678	1.30519	1.58692	2.69317
1826695		1.59496	2.24455	2.01194	11.7815	13.0365	0.725122	0.840959	1.23417	0.870473	1.24917
1495978		1.66976	2.96537	6.4552	11.7781	7.19136	1.03159	0.834203	0.757942	0.602572	0.424906
AM814804		1.22731	1.09309	2.90343	11.7712	9.22542	1.32304	0.964366	1.71709	6.93432	13.7117
1364237		1.20276	1.76268	1.67422	11.7243	21.0328	0.952029	0.688297	1.26052	1.44954	1.43723
AF211677		12.1719	9.37376	7.39114	11.7243	14.8083	1.7776	2.68241	3.77461	3.29832	2.3167
TC36148	hexose transporter Solanum lycopersicum	7.62425	11.6705	16.7072	11.7205	10.8578	0.785864	2.01986	1.41503	0.905996	1.07277
1205212		11.2028	8.90545	6.31428	11.7007	8.33869	1.15345	0.96355	1.2234	1.52505	2.27237
EH618718		1.21533	1.66657	2.08438	11.6942	22.8537	0.585887	0.859638	0.916178	1.01376	0.903658
TC35730		2.97955	3.49024	2.87394	11.6826	14.7847	1.22763	3.55159	4.13166	3.93288	7.99633
TC25993		1.22256	1.29828	5.54754	11.6608	12.0699	1.08682	0.964332	1.20673	1.08163	1.17752
1099659		5.11423	6.76952	10.8707	11.6596	12.6173	0.903634	0.96439	1.21334	0.891828	1.53869
WRKYnew9/54		6.23889	7.576	6.97912	11.6354	12.3469	0.941974	1.5613	1.67788	2.45069	1.18974
TC22180		5.13751	5.7962	9.45783	11.6348	8.92853	1.43379	2.19725	2.75416	3.26965	4.54898
FG642411		1.05363	0.990433	1.99721	11.6334	7.36992	1.34633	0.76365	0.611288	1.19039	3.07938
AM818985		3.31494	6.75896	8.18213	11.6261	14.6741	0.786646	1.09918	1.26332	1.3837	1.38451
2211220		3.00901	3.00331	3.10591	11.5788	9.69809	1.31476	0.9938	1.85894	2.35764	2.26652
2097209		2.05223	2.44365	3.73386	11.578	11.4008	1.74035	3.44685	8.01567	12.3314	18.6742
TC15881		5.16254	8.98391	10.0833	11.5591	11.5119	1.56493	2.84796	4.35129	8.39315	4.84679
2104925		1.10485	2.38677	4.62374	11.554	8.27213	0.941696	1.07693	1.14364	1.85293	2.78178
EH616548		1.75835	2.1654	3.10187	11.5506	11.9812	1.70298	2.49821	4.74664	8.50673	9.4124
FG645026	Glutathione peroxidase	4.71052	4.63171	7.13622	11.5497	13.3383	12.1894	35.4229	45.593	32.611	30.1671
TC24819		7.93248	11.7336	8.88232	11.5459	11.8932	1.66176	7.07136	6.88063	5.37311	4.75552
1253074		1.17513	1.79986	4.43342	11.5458	9.03646	1.28367	0.952768	1.82195	4.14582	3.92729
AM794957		1.54011	2.71375	1.66084	11.5398	7.41759	0.846056	2.09511	1.50322	1.46165	1.1418
CN949712		2.3645	3.87006	1.63903	11.5345	12.1392	1.22191	1.09606	1.45483	2.31515	2.16144
TC21812		9.15712	12.2009	8.82387	11.5098	10.2666	1.10834	4.28895	8.48576	13.511	5.75787
AM799913		2.04902	3.67054	2.884	11.4991	13.3727	1.3527	1.38019	0.96253	1.22237	1.74137
AM837417	ERF80-like	1.71326	1.78324	6.06975	11.4153	9.31068	3.72537	6.28313	15.2765	55.3944	90.2333
DW001696		1.4464	1.22116	2.34228	11.4055	5.77452	1.04568	1.04984	1.16186	1.16844	1.65333
TC39011	Lipoxygenase	17.7729	18.735	12.8171	11.3428	10.3638	2.88615	12.3211	16.7988	14.6873	26.5177
4171		6.9836	6.56338	6.47914	11.3419	11.6778	1.31459	2.49699	2.13739	4.61231	2.69923
NP917604		3.41337	5.02091	8.49907	11.3169	14.469	0.867837	0.445628	0.999999	1.03401	1.48294
1115739	triacylglycerol lipase-like 1 protein Arabidopsis thaliana	1.28655	4.96327	14.9607	11.3085	11.3702	1.47792	0.62609	1.05588	1.71654	2.08178
TC30612		0.901415	1.71299	5.08977	11.3021	8.07636	1.03335	1.03529	1.3856	4.2173	7.53516
2230622	3-hydroxy-3-methylglutaryl coenzyme A reductase	15.2472	12.2338	7.10663	11.2828	17.5693	3.36098	3.81792	2.76706	1.89498	1.69212
5124	NAC144	2.73158	6.83697	9.9322	11.2821	13.0931	1.02898	2.39259	6.62588	19.8515	18.0975
2216704		1.59681	2.95788	2.55607	11.2478	23.6515	1.27038	0.605811	0.804963	1.01609	0.891226
EB427840		2.6921	7.10893	13.1154	11.2337	12.9996	1.18164	1.14004	1.2984	5.48768	28.7822
TC38140		1.36917	2.08086	3.59893	11.2156	9.33658	0.726287	0.608343	1.40992	1.27544	1.38171
EB680208		2.17713	4.21719	4.4914	11.2051	8.22748	0.909948	0.890695	0.987903	2.74649	2.0133
AM780919		3.6336	10.0396	8.4076	11.2017	9.41952	0.926262	0.75814	0.934499	2.17424	1.66855
4182	ERF75	2.09328	1.81431	4.86887	11.1577	7.53912	2.79859	7.73639	16.4713	54.9288	130.87
3809		10.66	8.41195	5.97445	11.1381	8.13728	0.87875	1.06587	1.09236	1.73592	1.74378
EH618975		2.94701	3.60022	8.10196	11.1333	9.47867	3.74472	6.83025	5.40005	7.42198	4.08333
1594242		10.2992	7.88496	3.85347	11.1317	12.6009	0.76976	1.11554	1.14686	1.40259	5.09123
2211170		2.63299	2.64915	2.8512	11.1198	9.24776	1.46786	0.93226	1.8416	2.09922	1.98438
AM804456		2.52959	4.0431	3.08786	11.0885	12.6342	1.10475	1.50537	0.937679	0.928512	1.33979
TC34786		3.8801	7.22906	9.9886	11.0819	10.7854	1.33273	1.42487	2.11989	6.11	7.35722
TC20343	Lipoxygenase	15.5354	15.8117	10.5167	11.0808	8.97829	4.39544	18.4954	25.147	28.7627	29.2719
1355712		2.13435	2.96371	2.35052	11.0531	10.2613	1.06966	0.965442	1.728	1.6623	1.29938
TC33528		2.71018	3.67321	4.08984	11.0452	10.3694	1.37013	0.954285	1.07316	2.95997	2.92903
FG643540		4.90233	5.67377	10.7752	11.033	9.26489	2.79497	5.59173	6.97077	10.0437	9.62434
2153623	protein phosphatase 2C Solanum tuberosum	14.5098	11.245	8.13901	11.0115	9.93675	4.36101	10.9085	10.7478	6.63218	9.07359
2079044	protein phosphatase 2C, putative Arabidopsis thaliana	1.45177	1.7427	4.44485	11.0062	12.0823	1.13112	1.13768	4.79655	22.3746	30.4078
2138698		1.95455	2.0509	2.94159	10.9971	12.9423	0.828757	2.75484	4.20408	10.1395	28.3046
2145759	ERF224-like	18.5034	12.8305	6.93227	10.9863	7.84564	5.04691	18.5026	13.5995	6.2364	7.02304
WRKYnew17		5.21932	7.99525	9.55041	10.9856	14.733	1.12301	0.884124	1.4127	1.47336	1.2587
AM789545		1.82568	3.08493	10.0181	10.9797	7.14257	0.892808	1.0731	1.47574	3.25317	6.35779
5836		1.88704	7.14492	12.08	10.9398	12.8208	1.11841	0.431155	0.856935	1.31726	0.972085
1551416		1.12819	1.53717	1.36826	10.9356	14.1404	1.37041	0.779325	1.1823	1.39897	1.46853
WRKYnew94		1.56206	6.59452	11.2774	10.9315	11.6594	1.1187	0.776183	0.935052	0.837839	1.04664
BP136049		2.82936	3.31501	1.94174	10.9294	19.8479	1.20212	1.685	2.01085	1.68233	3.56406
TC19832	PREDICTED: hypothetical protein Vitis vinifera	22.81	18.664	8.75575	10.9269	10.6899	7.45749	8.73941	7.9723	4.67783	2.26165
AM793924		10.1742	8.22159	3.79954	10.8991	13.4531	1.00131	1.34354	1.40591	1.39747	5.89458
FG633736		0.922525	1.65466	3.75095	10.899	13.3409	1.12886	0.765579	1.03652	3.16875	9.14453
BP137133		3.75646	5.75291	8.27849	10.8968	12.9993	0.983333	2.20747	1.75131	12.7013	16.4688
2069149		2.15663	2.29298	1.55168	10.8887	10.0733	0.885011	0.755402	1.32795	1.67964	1.44584
AM811705		1.52009	2.59102	2.08957	10.8637	13.5485	1.13867	1.0939	1.72718	1.39277	1.20472
2147000		2.00503	2.1412	4.60135	10.8206	7.30946	1.96912	3.41232	7.60026	13.3937	7.9159
1114131		2.89354	3.83216	2.74632	10.8204	10.9889	0.902905	0.671847	0.970999	0.842507	1.37276
AM823004		2.89856	2.45531	3.61578	10.8039	10.4307	2.75959	7.4742	7.65301	10.5453	14.0614
5469	MYB 143	0.586608	1.50818	7.44343	10.7893	9.23466	1.50385	1.67469	3.22704	11.8123	23.2248
1346364		5.94922	5.72743	5.79844	10.7524	11.258	1.69224	1.81866	1.66348	3.91406	2.17792
FG633908		9.90485	12.9936	8.3574	10.7515	11.6595	0.630546	0.651289	1.11707	1.27018	1.17935
1277028		1.09888	1.47182	4.49119	10.7271	7.36021	1.22593	1.86784	3.42939	7.37446	10.3538
AM798484	N-6 Adenine-specific DNA methylase M. truncatula	15.1322	13.8489	8.4811	10.7264	11.8109	1.63678	3.58162	3.38318	2.3252	1.64651
2216608		10.1682	7.21924	5.05815	10.7185	10.2477	1.76979	2.52489	2.3244	2.62336	1.68916
AM819439		1.96172	5.22962	8.41205	10.715	12.9095	0.916389	0.783482	1.14782	1.09295	0.897696
2136364		1.74421	2.76632	2.98823	10.7009	16.6655	1.3303	1.19361	1.41783	1.35556	1.49588
TC18232	Unknown	22.145	18.9672	8.5979	10.6852	10.0682	9.70397	9.89772	8.78628	5.51797	2.71192
2176973		1.95474	2.33954	1.40172	10.6842	7.04408	1.32339	0.982039	0.975897	0.706923	0.682943
AM807323		1.30156	1.93251	1.98461	10.6798	12.6906	1.01324	1.09921	1.34405	1.66858	1.45393
2240350		0.573623	0.820423	5.10281	10.6659	10.2648	0.79574	1.57255	2.18748	5.61629	19.5689
1111371		2.89909	4.39832	6.43	10.665	9.95836	1.06319	1.80072	2.76622	8.71742	18.6381
TC17594	ERF202-like	24.7677	16.6441	6.4503	10.637	7.62409	4.51625	16.8981	13.2582	7.27645	7.61393
AM810250		10.0474	12.4165	6.28633	10.632	8.04767	0.984115	1.78096	1.53653	1.63186	1.63296
AM820086		0.779583	0.837137	0.961042	10.6224	19.4453	1.23424	0.986825	1.45446	2.3577	2.99456
TC17220	bHLH_229	8.1743	17.1732	9.5367	10.6199	7.95973	1.4332	0.733554	2.63383	3.52067	3.04711
2145471		1.88826	3.14233	2.43234	10.6132	14.3832	1.10766	0.763349	1.4461	1.96222	1.1369
AM847487		0.925427	1.03993	1.74924	10.587	24.9941	1.07782	0.528808	1.15575	1.73778	0.97271
TC17576		1.95138	3.68829	3.25293	10.5661	8.2374	0.976584	0.930912	1.21145	1.17063	2.4845
FG644858	lipoxygenase Nicotiana attenuata	14.6461	14.2051	10.1276	10.5499	10.2448	2.20512	12.8585	16.5177	16.8782	24.9909
2106157	NAC_165	2.4164	6.30675	8.01168	10.5431	12.7036	1.02618	2.34751	6.31415	16.1737	16.171
2190173		1.50845	2.41716	3.32774	10.5431	18.9667	1.13453	0.765683	0.941615	1.4868	3.78244
AM838617		2.62587	3.50893	3.12828	10.5386	12.9197	3.0513	4.85256	4.3286	5.29424	4.50778
TC32895		11.0096	12.5715	9.26979	10.5135	10.9572	2.69697	6.23096	7.81097	4.51276	4.0786
2104808		8.30965	7.11226	3.56397	10.5111	11.0306	1.1442	1.1471	1.32543	1.82882	3.79273
AM803086		7.96422	12.5961	7.63469	10.507	9.32292	1.32301	0.917401	1.20609	1.9802	1.40113
BP535451		2.38589	7.75877	11.2366	10.4972	10.8677	0.952913	0.930143	1.11597	1.09421	0.823947
TC21094		4.09243	5.65237	5.6599	10.4923	9.85813	0.975751	1.62256	1.31484	1.93399	1.37466
34043592	ZIM_15	6.70044	11.0065	8.49571	10.4774	8.8433	1.3721	3.83054	12.2542	20.0331	38.6039
AM808744		1.0807	1.54675	5.39587	10.472	12.3369	0.928788	0.744271	0.801968	0.703683	0.87224
TC27044		13.0858	11.9321	6.69975	10.4664	9.23461	2.69935	5.87754	4.84956	2.50408	3.61733
AM844467		1.87273	2.40173	5.65723	10.4496	7.13347	1.20079	0.495757	0.92097	1.16305	1.04659
TC19112		2.37	4.3868	6.44686	10.4408	10.0508	1.39196	2.59286	2.06934	5.50493	9.73659
BP534404		3.5292	7.15522	8.18163	10.4318	9.54453	1.34761	1.80917	1.64858	2.84999	3.25947
DW004483		7.34811	12.4195	8.4046	10.4265	8.26812	0.950006	0.92544	1.24653	1.1326	1.04951
1290441		2.84164	4.02968	8.9973	10.4012	5.39374	0.933194	1.6471	1.20161	1.43592	1.65651
AM829765		1.45175	2.14865	1.81298	10.3937	13.1139	0.840778	0.802102	1.90313	4.70002	4.43352
NP8634987		2.97035	5.32751	3.64674	10.3815	10.6458	1.05292	2.47974	3.66938	6.36258	16.1903
1888811		4.35803	8.87303	10.9298	10.3807	8.40333	1.18492	1.35819	2.30481	4.62207	9.01435
2177292	Raffinose synthase	1.13897	1.007	2.82546	10.3665	11.4899	1.196	2.27152	3.00409	23.8866	124.11
4318		0.91895	1.77101	3.72818	10.363	11.1404	0.943295	0.902498	0.898449	4.46573	29.9428
AM848138		3.8345	3.69585	4.63221	10.3616	8.87202	0.726542	1.33244	0.958232	2.69721	5.01388
AM803206		2.24185	4.60096	7.09038	10.3329	14.7409	0.867072	0.654306	0.762936	1.02205	1.07047
1403387	bHLH_229	8.51465	17.1873	8.70797	10.3297	8.59197	1.47186	0.754001	1.64813	2.30713	2.33302
3343	AUX-IAA_20	1.40758	2.73236	4.90184	10.2949	7.34676	1.85822	2.63998	5.97944	17.2506	25.7049
2231756		5.70451	10.0522	9.14369	10.2938	10.811	1.06155	1.19214	1.65155	2.29735	1.83346
2227950		0.944446	1.70859	1.76766	10.2638	14.9194	1.06636	0.787476	1.17618	1.16288	1.38912
AM813350		2.73773	3.831	3.17468	10.2337	19.8961	1.02408	0.794959	0.709828	0.750863	0.587497
1614362	WRKY86	16.3156	23.2798	15.2678	10.2178	8.82047	3.38293	8.34951	7.23483	6.91122	12.2716
2110859		12.3262	10.3522	5.52981	10.2138	11.7641	0.78638	0.943361	1.69653	1.48861	1.15706
TC15278	biotic cell death-associated protein Nicotiana glutinosa	1.55456	1.61228	4.63028	10.2137	45.7131	1.09197	1.06227	0.660875	2.96052	27.8358
TC37092		11.7259	12.9542	8.93807	10.1884	9.71608	1.03084	1.56529	1.68545	1.55065	2.20715
BP135008		1.54738	2.14282	2.62956	10.185	9.61858	1.32049	1.76309	1.53862	1.63246	2.1256
TC19610		0.967033	1.41181	1.22197	10.1743	15.0562	0.667229	0.704663	1.07701	1.325	1.21616
BP135395	No match in any database	1.38833	1.59599	2.01461	10.167	7.53636	0.795917	1.45869	3.48864	16.6264	22.2285
FG641863	WRKY103-like	9.89531	8.52126	5.63096	10.1587	10.8421	5.16816	16.1644	22.5822	25.9133	10.2062
3717		1.50173	1.82906	1.93425	10.1424	12.8978	1.17392	1.31542	1.28713	1.92456	1.27035
TC15284	Aux/IAA protein Glycine max	1.41713	2.69359	5.06802	10.1271	7.44131	1.28834	2.42361	4.32875	16.5681	25.4406
AM812361		1.02326	1.72579	2.05814	10.1266	14.3571	1.48714	0.927726	0.892311	1.105	0.719361
TC33361		1.49113	2.80818	1.78684	10.1127	12.7679	1.29913	1.22213	1.254	1.23202	1.15968
TC35855		8.09321	13.8811	11.1272	10.0957	8.83184	1.48176	2.13202	3.48272	10.917	13.3855
1183829		1.37921	1.69273	1.71007	10.0861	12.2965	1.42945	1.04857	1.70341	2.17162	2.4697
TC19540		6.50544	5.81696	5.12718	10.0297	10.045	1.21925	1.85812	1.91558	3.64979	2.34462
1533688		2.02945	2.12128	3.96424	10.0267	11.8776	0.924731	0.760536	0.643886	0.885887	0.790621
2249833		2.3939	2.80521	2.18907	10.0248	14.9245	1.1853	0.631621	1.14338	1.5504	1.17762
1264157		1.41929	2.12382	1.63564	10.0179	19.9717	0.904335	0.754668	1.28991	2.09112	3.39203
AM783971		1.95357	2.70361	2.33158	10.016	25.9972	1.02265	1.56264	1.34487	1.2073	2.03245
TC37813		1.40791	2.74901	2.5345	10.0127	17.2955	1.37021	1.26462	1.32818	1.62887	1.56952
FG641711	Ninja-family protein AFP3 Arabidopsis thaliana	1.22683	1.5583	3.43731	9.99773	6.70813	1.29143	1.25567	2.73517	16.128	17.48
AM781099		4.35422	4.26974	4.49342	9.99095	8.57555	3.60519	5.51936	8.43065	9.22022	10.0116
AM842709		1.77658	3.15807	3.25003	9.97074	7.73032	1.99828	2.81173	1.40749	2.66545	2.3301
AM848142		1.27991	1.94709	1.90134	9.95801	15.0262	1.03493	1.02719	1.21841	1.46509	1.60353
1113732		1.76846	1.18085	1.73503	9.95566	8.39785	1.12086	1.02453	1.16015	1.244	1.78656
2080795		0.922029	1.96579	2.86777	9.94926	8.12357	0.994512	1.37465	1.07259	1.32753	1.76322
AM793438		1.63825	1.62772	1.50903	9.94692	7.68807	1.10537	1.45563	1.78902	2.27101	2.66635
1544836		11.6861	10.7499	5.99158	9.94209	9.98079	1.12565	1.09583	1.89306	1.93457	1.30328
2012222		1.79017	1.71022	1.30097	9.88518	14.5061	0.96186	1.45007	1.36007	1.16806	1.09202
TC35827	ZIM_18	8.68462	15.9717	11.0598	9.88257	8.12661	1.32157	1.8846	2.84587	7.55028	11.381
TC33331	protein phosphatase 2C Solanum tuberosum	14.1414	10.0072	7.87589	9.87421	8.93697	4.30436	10.4824	9.02625	5.28389	7.02855
1198288		1.24775	1.32796	2.50551	9.87344	6.31354	1.162	0.806894	1.09863	2.02601	2.82454
2128555		11.1682	9.83766	6.05308	9.86853	11.5055	2.84659	5.1679	5.85828	5.92117	5.21035
AM840555	cytochrome c oxidase, cbb3 family protein Sphingobacterium spiritivorum	13.5209	10.6943	6.38666	9.86691	14.8708	1.59189	10.3021	11.9278	10.0947	4.88285
1129698	NAC_165	1.63435	3.97864	7.33169	9.86456	14.3105	1.24393	2.16007	5.91961	18.5392	15.2343
EH663692		7.83297	9.34586	8.08345	9.85687	10.4276	1.84397	4.68053	5.24791	2.71293	3.19641
AF211758		9.17614	5.1185	4.17444	9.84917	11.4134	0.754551	0.91431	1.35002	1.93172	1.47552
TC35922		2.67033	3.97589	5.56825	9.83045	8.78136	1.25786	3.94411	2.82451	3.86429	3.46265
2179241		1.52857	3.32381	3.48967	9.82288	9.46216	1.30606	0.550343	0.882863	1.90421	2.06573
AM831916		0.917012	1.33737	1.36003	9.79816	5.81809	1.27386	0.839443	1.04518	0.943452	1.42744
1180282		0.869644	1.5972	4.22903	9.79608	7.36192	1.05238	0.732869	1.0955	2.81395	4.14225
TC27081		5.49398	5.67811	8.52653	9.78457	6.60673	1.10045	2.81099	3.88989	2.90703	7.29798
AM806342		3.68401	4.23897	2.98785	9.78152	8.34806	1.33902	1.87876	2.93776	3.51472	3.37306
1204709		0.973675	1.17136	1.1154	9.77698	9.60153	1.18835	0.50689	1.01072	1.14739	1.19946
1732514		6.9612	10.1908	8.60927	9.77212	8.28174	0.795621	1.06028	1.0956	1.58253	1.0328
TC26193	Expansin	13.3053	19.647	9.72334	9.76763	7.35244	4.34428	17.0581	18.6186	17.1792	7.9181
TC38161		11.4483	10.6081	5.8558	9.75754	10.2765	0.75489	1.2672	1.85443	1.74551	1.44771
1667544	ERF_75	1.42653	1.90838	5.4863	9.74347	8.81341	2.21007	5.73365	13.3871	34.7215	87.2636
TC29911		3.28349	4.44065	4.667	9.73349	11.1776	3.3919	5.34269	5.32811	7.09988	17.2684
TC35579		1.52375	2.67872	5.13447	9.72182	11.6204	1.20188	2.5999	2.54907	6.62018	4.8099
AM790514		3.48275	4.97082	2.46256	9.7185	10.3164	1.36677	1.36344	1.51193	1.59323	2.25644
1480029		1.14854	2.48015	2.00648	9.71777	6.97423	1.04265	0.957954	0.908645	1.5845	0.757976
AM795600		1.17429	1.44237	1.54242	9.71498	7.81365	1.13304	0.964265	1.05926	0.987589	1.19862
2162523		2.32954	2.49018	2.69253	9.71296	8.66596	1.17913	1.08381	0.779148	1.7803	2.23871
1200108		4.65622	3.16312	3.89425	9.71187	8.51449	5.05423	6.11536	5.54128	9.42522	22.2623
EH616428	U box protein	11.5739	8.58891	8.13636	9.67546	10.001	7.39428	21.7556	24.0043	18.1793	13.467
AM841105		0.900853	0.613221	1.36159	9.65818	12.0291	0.785085	0.588378	1.05108	1.2263	7.74567
TC23991		2.22824	2.85321	2.12475	9.65743	8.73603	0.9931	1.37402	1.74145	1.69817	1.92779
AM848638		1.04119	1.53086	1.85075	9.65194	12.8642	1.35216	1.90388	1.71048	3.92223	3.01979
AM843362	tryptophan synthase beta chain 1 precursor A. thaliana	4.36497	21.5643	13.0098	9.64619	4.71674	1.1569	0.712095	0.992745	1.29185	0.975019
BP132082		1.72872	3.49199	3.00541	9.64028	7.17925	1.09643	2.1983	1.82434	2.67471	2.01566
AM815514		5.31706	6.06629	6.86948	9.63738	9.04742	2.31131	3.87316	5.17082	12.8097	25.6755
AM787949		3.0162	3.7029	3.19415	9.62811	15.3717	0.938085	1.36844	2.17905	1.35129	1.55695
1280704		5.02199	9.65749	9.96941	9.61567	10.1389	1.38997	0.785712	1.15328	1.38404	1.10819
AM820515		1.22267	3.03262	5.3162	9.61445	11.4566	1.47631	1.29277	1.26689	3.89297	5.52728
AM814529		1.96958	2.0451	1.91308	9.60673	17.6979	1.5969	0.875876	0.825689	0.784209	1.04361
AM806035		2.29923	2.9964	9.29522	9.59039	7.60766	1.1488	1.31644	1.24981	2.968	17.771
2179185		1.68659	3.45581	3.73295	9.57426	9.40104	1.0699	0.737295	1.14291	1.61617	1.70679
AM813117		2.5532	4.79332	4.35532	9.56738	8.88909	0.995287	0.837496	1.02096	1.44352	1.2765
2097175		2.32077	2.98664	3.88446	9.55499	7.09302	1.55891	0.673054	1.6203	1.5464	2.57112
TC24155		2.28502	3.3256	4.75853	9.55041	9.49219	2.17153	4.6127	8.26071	14.4335	20.0236
1886035	Homeodomain_20	0.970269	1.88356	5.09183	9.54914	6.14479	1.21563	1.92339	5.49206	17.0669	21.9363
BP134726		2.03274	2.12432	4.53733	9.54762	6.65811	1.77513	4.69146	8.45234	7.74579	10.3126
3725	C2H2_34	14.2382	11.2629	5.26802	9.53707	9.89	0.825157	1.14969	1.0423	1.14492	0.990324
3249		5.47012	5.84337	3.69062	9.53634	10.1918	1.14784	6.36136	5.25348	3.02018	3.74295
2135131		6.80062	7.67276	6.97175	9.51549	14.1619	1.29768	1.21607	2.02941	1.88691	1.94474
4346		1.12023	2.53314	4.52442	9.5085	6.1032	1.12828	0.862949	2.76418	10.4276	15.9618
TC36231		1.9487	2.15841	3.75554	9.49922	8.50762	0.961067	0.782186	0.739946	0.975893	0.800224
4332	ERF225	21.5279	16.2446	6.76218	9.49485	6.89875	3.5924	14.0095	9.11052	2.67775	1.77258
BP136164		5.12637	5.13826	6.66036	9.49228	8.8252	2.14917	3.09142	3.69825	6.9009	10.9395
EB430908		1.45736	1.39998	1.01224	9.48716	11.9843	1.27664	1.03912	0.927397	1.897	1.35143
AM782176		8.95857	7.30883	4.56257	9.47835	8.49946	1.01849	1.06216	1.31599	1.01025	1.26895
AM789867		1.69799	2.61595	13.6109	9.46994	9.32796	0.95199	0.730058	1.09279	0.864313	1.23452
TC36048		5.94736	5.50657	5.57795	9.46599	11.7079	0.835532	1.68219	2.09221	3.64933	1.39076
4248		10.8068	12.4886	10.8638	9.45835	6.86669	0.915575	3.13367	7.19745	5.48803	4.35327
1537721		1.89575	3.35313	3.11246	9.45545	11.2278	1.56016	1.08313	1.32144	1.3985	1.35157
2146263		5.39632	6.67434	4.47025	9.45486	8.0466	0.88982	2.41758	3.34635	3.71874	4.29848
AM799218		1.2574	1.38448	1.51608	9.44882	18.6249	0.771707	0.415506	0.858978	0.929107	0.913373
TC31403		3.34904	4.13785	1.9651	9.44826	16.4018	1.01956	1.0329	1.44552	1.27642	1.1953
1113680		3.7988	6.00904	6.67752	9.44569	10.3802	0.568976	0.487137	0.923698	0.851932	1.08754
AM833839		3.46547	9.0788	7.12253	9.43301	8.36523	0.864412	0.899181	1.14394	1.41116	0.978159
TC37571		1.50995	2.18268	4.97927	9.43	9.36802	1.19369	3.96834	7.74807	8.20636	10.4546
WRKYnew95/21	WRKY95/21	6.15871	8.4245	8.29413	9.42549	9.94929	3.34667	12.3724	9.10555	5.52935	4.03215
2004465		2.3212	3.73284	6.41774	9.41184	6.84499	0.89162	0.873932	0.846275	1.56686	4.17037
EB429752	uncharacterized protein Arabidopsis thaliana	12.2704	9.69463	6.06674	9.40629	7.99882	5.83461	5.41603	5.26659	7.17498	3.7418
EB430022		1.28741	2.22077	4.02928	9.40355	6.27561	1.22705	1.88272	2.49307	5.11493	19.0194
1117069	Glycosyltransferase family A	10.9958	9.09918	6.76766	9.39341	9.30428	19.513	22.6851	19.7357	13.4407	7.53608
EH622609		1.35936	1.76931	1.53242	9.38868	9.37307	0.748817	0.64453	1.12569	1.13401	1.34461
1592025	polyphenol oxidase Nicotiana tabacum	3.47826	7.47042	15.2693	9.38653	8.64867	1.02965	0.887217	1.57432	1.30376	1.93584
AM792982		6.24448	9.25625	7.93189	9.38626	9.87834	2.38311	4.52273	6.69645	7.31829	5.19035
2237227		7.12663	6.01078	6.10461	9.38614	10.8953	2.20402	7.58139	8.01447	5.75777	3.51622
TC16769		0.980315	1.65702	5.08696	9.38215	7.09804	0.928786	1.39664	3.38934	8.37677	15.2387
AM840219		1.37797	1.94865	1.6396	9.38054	5.00676	1.17457	2.04198	1.08594	1.42021	1.26359
TC21566		0.95739	1.08359	2.00709	9.37435	7.70263	1.34303	3.0072	6.14728	11.9816	19.1464
1714566		2.85607	4.83558	5.31916	9.36773	8.43787	1.24939	1.90455	1.67048	2.34588	3.00664
1357877		1.45483	3.33033	2.69968	9.34285	14.3413	0.888549	0.600399	0.908404	0.658641	0.821421
BP136567		1.92097	3.13271	2.93729	9.34257	10.5173	1.23731	1.94465	2.45641	3.09689	2.83703
1581208		5.25034	5.55185	3.58496	9.32756	8.9146	1.70641	4.22921	4.22695	2.86801	2.43058
5494	MYB169	0.635692	1.34422	6.28921	9.32184	8.83446	1.26181	1.82334	3.47424	8.1495	18.5178
EB432644		3.18224	5.78372	7.88884	9.30886	8.25984	0.956016	1.73587	1.41917	1.91311	2.30363
1214459		3.19695	2.03183	3.98429	9.30682	14.7289	1.25462	1.4887	1.5973	1.79478	1.62407
EB426855		8.14453	8.93926	7.53317	9.30157	10.7878	2.53109	6.01385	5.14534	4.87083	4.26459
2204646		7.40419	9.59408	7.89048	9.29886	8.14477	1.21403	2.1295	3.59982	4.13907	3.86043
1102978		1.23502	1.38933	2.56813	9.28832	9.1562	1.0597	0.871792	1.37033	4.80462	14.174
BP134979		1.15542	1.44668	1.54189	9.28037	8.44104	0.824061	0.836673	1.32914	0.702055	0.93419
TC39096		1.05424	1.58129	1.20698	9.27702	20.2704	0.808626	1.42971	1.70032	1.4343	1.52178
BP132749		1.37818	3.00307	8.67222	9.27377	9.33684	0.913366	0.982379	0.954688	2.40053	2.98676
AM843371		10.8741	8.39808	6.0929	9.25999	11.172	1.52317	1.72775	2.01774	1.77107	0.871401
AM838600		0.918285	1.36937	2.88089	9.25315	6.63104	1.06799	0.920407	1.80249	8.28829	13.9997
EB432367		10.9294	11.9094	8.17271	9.25264	9.92191	1.05693	1.25419	1.56378	1.44136	1.50611
AM803414		1.17215	1.43002	3.88779	9.24951	12.4696	0.990927	0.805852	1.34262	0.973849	1.37733
BP135482		2.0427	1.91859	1.34632	9.24637	12.5272	0.879541	0.745313	1.0855	1.29903	1.44672
34043447		1.12415	2.00093	5.45149	9.23777	6.68741	1.11696	1.83396	5.01522	15.5128	20.0607
AM792146		4.48789	3.07807	3.8066	9.22588	8.40923	2.148	3.60403	3.23614	3.95726	11.5363
EH623651		3.10805	1.84239	2.94177	9.21363	5.42243	1.1224	1.2052	1.16276	1.73328	4.20051
1743614	polyphenol oxidase Nicotiana tabacum	3.48387	7.93325	14.5034	9.19328	8.70223	0.920022	0.692752	1.45866	1.5483	1.71473
EB447328		10.9044	9.35079	5.56138	9.17789	10.3943	3.36917	5.42765	4.58411	4.50331	4.1164
BP130671		3.12502	4.0671	3.27426	9.14766	6.62645	1.11172	0.629188	0.865593	1.68175	3.16014
TC24597		5.0734	9.76377	9.72589	9.13815	7.86221	1.26702	2.10411	1.62168	2.22376	1.52888
TC38457	Glycosyl transferase	11.7398	7.77636	5.52907	9.12652	10.3857	14.5098	29.4208	19.1066	7.64572	5.9092
1198664		12.3752	12.583	8.4874	9.12597	8.95479	1.86437	2.37355	3.18474	3.60273	3.51748
BP527490		1.01707	1.16849	3.10833	9.10813	7.13168	0.68419	0.824642	0.904091	1.65573	5.2563
2183846	protein phosphatase 2C 3 Arabidopsis thaliana	1.49009	1.97332	4.67463	9.0954	9.60683	0.959393	0.905463	4.32945	17.839	34.3864
TC39803		1.24346	1.7637	2.32178	9.09106	7.53354	1.23855	0.928774	1.15879	1.6401	1.01426
2098730		1.00458	1.47452	2.76135	9.09102	7.39634	1.28269	0.835117	1.33975	1.49125	2.52583
1098655		0.988765	1.45448	4.41455	9.09051	7.0253	1.04594	1.42343	3.11991	9.7307	10.4467
1365760		1.50468	3.70568	13.3983	9.07712	10.3893	0.999097	0.731934	1.00485	4.26212	12.9079
1276200		2.19993	3.40535	3.28813	9.06777	12.6621	0.987461	0.921954	1.44975	1.35304	1.23049
AM788815		1.2378	1.7192	3.49457	9.06055	6.43841	0.692168	1.13919	2.77014	14.1942	18.7628
AM807304		1.87065	2.28884	3.02443	9.04002	11.035	0.949725	0.978821	1.09357	3.11578	4.22892
4329		8.00286	6.90289	6.89093	9.03744	7.6411	3.25999	5.41759	8.58734	10.9931	11.5415
AM815584		0.935658	1.07578	1.11679	9.03705	6.94557	0.982668	1.11344	0.997357	1.17961	1.20076
TC37493		2.76078	7.97106	11.3025	9.0201	6.845	0.97997	1.58656	1.96992	5.81215	11.4184
AM800803		2.01946	2.11009	3.22153	9.01745	7.34749	1.30237	1.14206	1.61651	2.72769	2.19382
AM792031		1.52133	1.66371	5.33829	9.01486	7.93569	1.01911	1.04213	1.38788	2.32078	3.64303
1313190		3.58187	2.85911	4.92594	8.98419	12.8019	1.05322	1.75857	2.12714	2.00626	2.27073
BP130990		1.13526	1.55882	3.99022	8.97988	8.63027	1.25017	0.826366	1.11429	2.67896	2.143
TC18536		6.94015	7.9477	4.72918	8.97835	5.43394	1.39964	1.72312	1.71048	1.88175	1.19879
AM805297		0.854582	1.13763	1.14271	8.97517	12.7083	0.945412	0.858989	1.04656	1.13112	0.973534
2159735		2.56215	4.65319	9.09715	8.97364	9.89375	1.14048	1.16692	1.01603	1.01432	1.31631
TC39844		1.0093	1.10316	4.16189	8.94338	7.78533	0.934937	0.588274	1.10414	2.99304	19.9205
AM794244		1.5888	2.17258	3.4084	8.93494	12.5662	1.71962	3.04881	1.88645	2.2273	1.48704
1884658		7.86595	6.29751	4.63889	8.93005	6.98047	1.17882	1.0984	1.19619	1.66066	1.3216
CV021009		6.31062	14.0616	9.09537	8.92832	7.30972	1.51111	1.41675	2.7556	1.87345	6.49941
TC24990		1.42576	2.248	1.85376	8.92326	9.8304	0.867271	1.19039	2.21366	12.1411	16.9016
2155933		0.966173	1.63231	3.03581	8.92255	8.26754	1.23619	0.82451	0.867511	2.94894	9.21882
TC16483		6.97521	6.63321	4.50688	8.91609	9.09455	1.82281	4.50898	5.19304	5.39614	3.18739
2117749		1.7792	5.3256	11.5731	8.91021	7.39296	1.22757	0.765117	1.01517	2.52485	3.76107
TC19340	Unknown	17.7855	10.9638	6.23133	8.90763	9.15108	1.3713	2.57794	1.90031	1.41193	1.63358
1200415		1.23156	2.45788	3.74275	8.90609	8.74601	0.950214	0.936696	0.836785	0.81541	0.873554
FG634067		2.07502	2.92329	4.39435	8.90606	8.51496	1.26057	2.23763	3.62718	8.18114	21.8807
TC19862		9.17923	5.26288	3.47868	8.87146	8.18715	3.19674	5.51364	5.68926	2.92205	4.10836
TC16099		4.6819	4.38676	6.97521	8.86592	8.31565	1.34335	3.33881	2.97191	9.47577	18.0835
1101137		1.28227	1.48997	2.2481	8.86207	8.86846	0.839171	0.732473	0.836456	2.16766	5.80483
AM818056		1.88017	2.36898	1.9912	8.83726	13.1207	1.15942	0.862915	0.958559	1.00662	1.12357
1103828		2.53876	2.99561	4.91449	8.83504	8.77677	0.800486	0.988784	0.834143	0.678496	1.31986
1319770		4.36759	6.21012	8.95516	8.83142	9.48036	0.994501	1.54302	1.38501	1.2722	1.18802
4325	ERF218	23.1564	14.8386	5.87963	8.82909	7.26429	2.39161	8.17894	5.53945	1.69808	1.37873
1209852		0.929857	1.56218	4.21183	8.82381	6.68551	1.22087	0.833796	1.29215	4.00978	6.76095
1616523		1.34397	2.43632	7.90118	8.82247	7.25293	1.12277	0.87755	0.652345	11.0471	40.0386
AM790177		7.52849	6.44789	5.03685	8.81958	8.11372	1.50389	1.48347	1.48112	1.35365	1.7443
FG644929		6.18969	8.16393	9.07742	8.80651	8.7091	1.86216	5.8298	9.09635	10.6073	28.1672
1988782	R2R3-MYB_198-like	4.80587	4.25231	4.46913	8.79368	6.7729	2.55184	3.95378	6.97285	16.4053	15.3601
5397	MYB70	9.03209	13.7558	6.62695	8.79305	6.3986	4.24061	6.50173	7.96774	7.88712	16.5819
2105808	ERF_171	7.32482	14.9909	10.3431	8.7866	7.58793	1.25686	0.834008	1.88044	1.71249	1.24917
AM795123		1.52303	2.44546	1.35953	8.78321	16.3523	1.1508	0.75171	1.30912	0.701023	1.35687
1109891		1.41454	1.6709	2.52035	8.77477	15.1184	1.32095	1.48574	1.50945	2.2846	1.79745
AM843929		1.39976	2.23522	1.45417	8.77397	7.49444	0.708133	0.699221	0.710646	1.09759	0.889702
1095649		5.19489	5.43336	7.32989	8.76911	8.0654	1.85816	4.34098	5.63715	12.4069	23.4569
AM838777		5.75844	5.82189	4.12281	8.76472	6.8593	1.63616	1.09179	1.03737	1.43007	1.25565
TC18364		0.961975	1.11346	2.31123	8.7623	6.43786	1.49011	0.965396	1.18612	1.84372	9.22897
1391561		1.29107	1.54596	2.54292	8.76109	9.46987	1.26527	0.837057	1.04145	1.10306	1.22409
TC30548		5.57811	5.69446	5.18953	8.75447	9.51468	1.13686	2.14844	2.05233	3.66948	2.33181
AM824603		2.97123	4.42938	4.64417	8.74525	8.5128	2.56724	4.21886	4.53347	5.57655	6.37132
CV017496		7.76609	6.88557	5.94728	8.73881	8.64802	2.08923	2.69007	1.78543	3.91835	2.26636
1095540		1.31084	1.81251	1.67543	8.69438	9.7296	1.15203	1.12403	1.51368	0.839559	1.14533
AM803130		1.16749	1.45888	1.60199	8.69051	13.6535	0.807687	0.3637	0.833413	0.712587	0.836351
AM841195		1.47653	1.5915	1.59842	8.68636	9.61044	1.17762	2.63253	1.4493	2.50429	1.87668
FG639749	KED wound responsive gene-like	9.46383	8.10618	5.35753	8.67021	6.65622	7.52343	15.2257	12.6614	10.4191	5.09724
DW002844		5.95278	5.40784	4.50318	8.66033	6.62155	1.06635	1.26492	1.25834	1.71245	1.63359
BP529350		0.639868	0.824685	0.813738	8.6484	12.0552	0.96209	1.87603	3.65637	8.45494	4.83865
TC19476		1.36902	2.59734	2.28528	8.6415	14.0406	1.18327	0.699092	1.09962	0.757243	0.630331
2199816		2.20755	3.7216	3.47947	8.61479	9.91354	1.33393	0.916507	1.39049	1.87388	1.9394
FG644248	U-box protein E3 ubiquitin ligase	10.5224	10.0467	9.0612	8.59101	8.96713	8.42364	33.9594	31.107	23.0598	18.7018
5087	NAC107	4.65562	6.40913	6.64827	8.5883	8.2551	2.82345	10.2199	16.327	15.0887	12.8118
TC29995		5.68545	7.997	7.56491	8.58453	6.3776	1.26566	1.72597	2.06738	2.79804	1.35907
2182513		4.5509	5.15712	7.49056	8.58376	7.0045	2.99065	5.64798	8.30702	15.0301	13.9663
4114		3.51867	2.6162	2.71644	8.58146	5.6984	0.904219	0.734317	1.29028	1.54963	1.48454
2096056		10.0914	6.13003	4.67235	8.56161	8.11752	4.87973	5.76003	6.12797	5.87235	5.04665
2151909		1.80247	3.7765	5.70121	8.54618	11.0979	0.612374	0.60881	0.867748	0.835091	1.10622
TC31104	Salt responsive protein 2	10.7234	9.35987	6.58989	8.5292	9.07208	13.6102	20.7503	16.528	8.87318	7.37172
TC19850		4.30761	6.60818	10.0066	8.52734	6.34551	2.01272	2.95954	6.39451	11.4865	18.1654
FG641906		3.36944	2.86041	2.55279	8.51408	8.99087	0.962129	1.06419	1.07791	1.62045	13.4737
AM780179		1.60522	1.12517	1.3143	8.50568	2.99903	0.996854	0.755441	0.78604	1.08486	1.00886
1537845		2.12513	2.63746	5.46334	8.49036	12.1906	1.15707	1.06661	1.13593	1.5056	2.73027
4167	ERF60	8.18197	9.53605	9.51657	8.48581	6.13818	3.94589	15.2147	22.3298	15.5408	10.9649
2154537		5.64889	5.63521	4.59462	8.47511	7.49635	1.06541	2.9534	4.22423	4.98336	5.71419
AM796485		8.2726	9.54829	7.36975	8.46554	7.91147	2.21497	3.5903	2.76638	2.46715	1.75424
TC38544	Salt responsive protein 2	16.5208	10.5325	6.97637	8.46014	8.15632	10.6926	21.3348	16.3627	5.13468	2.86753
TC33626		1.27522	0.88677	2.24695	8.45642	6.87802	1.16952	1.05945	1.79778	5.28113	4.33394
1108160		11.0538	6.44328	5.23112	8.44816	8.97756	2.67796	8.54256	7.38421	6.83031	14.8215
BP135672	Unknown	1.00147	1.28623	3.84905	8.44152	6.4839	1.59449	2.39465	7.56478	21.4489	27.5066
TC17253		7.33538	6.08013	6.07092	8.43321	8.3859	3.80757	8.16548	4.88289	1.95394	2.84522
AM816321		0.786583	0.82511	1.45268	8.41118	8.88475	1.27969	1.02394	1.08689	1.331	1.06156
2151279		1.43973	1.68878	1.67669	8.40771	16.426	1.01367	0.442588	0.933264	1.02113	0.941406
1094344		3.03948	2.75281	4.88492	8.40444	11.5048	1.20008	0.510168	1.14459	1.47899	1.44917
TC23903	Glycosyltransferase family A	10.9094	8.86157	6.627	8.40287	8.10044	19.4686	27.8342	19.1165	10.4798	6.82647
AM836319		0.978116	1.3024	1.33471	8.40134	11.9226	0.868114	0.740367	0.854776	1.04232	1.01137
EB440147	C3HC4-type RING finger	12.2515	7.9171	6.66118	8.38431	11.2324	11.44	17.3744	22.7369	16.3742	10.1965
AM816499		5.72939	9.52211	2.83496	8.38337	5.96761	0.446791	0.669967	0.819541	0.496514	0.911743
AM843557		1.24162	1.06466	1.94186	8.37353	6.68399	0.922255	1.03214	0.975578	1.53664	1.57982
1365095		0.874164	1.42898	1.76835	8.36939	11.3131	0.936384	0.616602	0.92672	1.40231	0.866839
4268		6.06001	7.7163	4.44648	8.36883	6.21104	1.33916	0.9748	0.970117	1.3683	1.27506
2104466		1.10154	1.20548	1.55503	8.36876	6.91943	1.09776	0.821767	1.35607	2.41385	1.70358
TC29746		3.86317	5.66603	5.17436	8.36695	8.11637	1.43319	2.06123	1.5776	2.03776	1.3933
TC23018		9.55389	7.42709	5.29108	8.36596	8.65665	3.78456	9.62586	6.71952	6.03013	8.82804
AM809454		3.1616	2.85481	4.60262	8.36013	8.65646	1.13767	0.769973	1.11785	1.36516	1.41252
TC32137		1.60658	1.58404	1.235	8.35937	4.82748	0.647713	1.57629	1.20747	1.42449	0.927892
2095651		4.88879	3.10326	4.43897	8.34879	9.49352	0.966468	2.66201	2.13107	4.34329	2.4146
2158942		1.49583	2.28523	3.95513	8.34201	5.90493	1.11692	0.699592	0.796858	0.707511	1.40613
AM841734		1.38971	2.02747	2.03498	8.33643	8.76228	1.07449	0.706844	0.944945	1.69933	1.15224
TC15132		2.52744	4.80832	9.55596	8.32493	8.75045	1.41045	1.7548	2.47335	9.88875	16.2296
AM836736	no match in any database	4.89561	5.80636	6.3316	8.32422	6.14129	1.77898	8.11173	9.30321	19.2912	19.6333
TC38579	Avr9/Cf-9 rapidly elicited protein 111A	17.3712	12.6634	8.24706	8.31472	6.48502	2.52699	9.30824	8.37263	3.25117	2.87245
2194919		3.35576	5.43735	8.52468	8.30752	8.08781	1.29967	1.60083	2.22734	7.5153	8.3453
AM786471		5.82526	5.9772	3.6534	8.30746	9.11727	1.13995	0.673787	1.07074	1.67177	1.33744
1209103		4.36349	6.69583	9.61256	8.30125	6.58097	1.90633	2.57421	6.8157	13.0922	18.2513
2176597		0.968018	1.84395	5.05662	8.292	6.20956	1.29678	2.13483	6.4478	13.2606	23.1759
1492327		1.44199	1.47812	1.18546	8.28648	13.3394	1.23907	1.30373	1.07458	0.989833	0.790808
2189607		1.3169	1.37193	1.58819	8.26867	7.12847	0.944181	0.784258	0.720182	1.01136	5.81727
TC20472		3.22455	5.92324	7.00706	8.26466	8.25951	0.660122	2.3342	2.10265	3.37701	3.67691
TC18957		1.17203	1.66992	2.98834	8.24238	6.99481	1.39526	0.701795	1.05006	1.34128	1.49106
TC30169		0.915674	1.58586	4.92604	8.24168	7.13376	1.08736	4.01503	6.17718	5.96401	4.95864
TC39876		10.038	12.0506	6.40819	8.21427	6.07131	4.20581	5.19921	5.76325	7.66321	9.0042
DW002355		5.21741	5.15675	6.45082	8.20961	7.84727	2.26634	3.19489	4.77741	8.99886	14.5663
2126427		1.08362	1.01298	1.79328	8.20517	6.80437	0.781512	0.741957	0.969734	1.1086	1.73152
TC15872		7.2014	6.39427	5.71068	8.20429	6.84603	4.50437	9.0482	8.7968	13.2096	7.41369
2235807		1.83518	3.53124	6.5471	8.19725	5.22045	0.538469	0.437249	1.00631	0.834426	0.855223
AM825685		4.49724	3.7549	6.24066	8.16781	6.0398	1.52363	3.29565	4.54317	2.55578	1.1724
AM846776	putative chlorophyll b reductase Nicotiana tabacum	21.534	9.66325	3.56998	8.16594	4.95573	1.81698	6.52401	3.7337	1.12853	1.45027
TC34543		1.50944	2.83844	2.0043	8.14476	7.49226	1.38549	1.46381	1.891	5.69328	4.34985
2225695		4.91402	6.14594	4.22823	8.13933	8.61038	1.06854	0.792812	1.11293	0.842513	1.30347
1488084		1.34657	2.327	4.15843	8.13892	7.02689	1.44703	2.04152	5.12002	14.3584	20.7721
2082452		1.35436	1.75683	1.34253	8.13501	12.3884	1.28818	0.988044	1.16779	1.3426	1.19708
AM793700		1.79492	2.45798	1.97116	8.12655	7.02775	1.31702	0.997462	0.764741	0.867768	0.714624
TC14785	Unknown	10.2699	12.1675	14.168	8.11027	4.18192	1.83538	3.33767	2.33275	4.31431	5.28851
2144994		0.969068	0.791923	3.61093	8.08437	6.71113	1.05828	0.902959	1.87585	12.2144	53.1121
AM838648		0.863175	1.42093	3.44569	8.08371	9.60603	0.973499	0.741592	0.847632	1.05856	4.76677
1138117	WRKY86-like	6.64655	9.02914	8.22983	8.06535	7.53345	5.54509	13.3651	21.302	36.3935	41.8586
FG645306		3.80853	4.50287	4.43312	8.0596	6.88784	0.992936	1.3161	2.37155	9.30063	29.5754
1196031		3.52473	12.8601	8.58582	8.02111	6.1326	1.30474	0.697546	1.33959	1.58699	1.23928
AM829281		4.63614	5.35192	6.22989	8.01992	7.68425	1.6366	2.15866	2.86799	8.67508	15.1716
5845	WRKY103	7.36635	7.26622	5.8648	8.01575	7.66291	1.81482	4.49777	6.73943	9.78648	3.99883
FG643092		9.56939	6.87586	3.92333	8.01338	8.76036	1.94592	5.05844	2.90887	3.20565	3.37245
AM789168		1.59215	2.35487	1.84974	8.01165	9.62259	1.48367	2.34983	4.42525	14.5918	16.0367
TC24760		4.12172	3.7631	3.51566	8.00326	6.81852	1.04859	0.915789	1.12535	2.0027	3.64321
4193		0.690277	0.359128	0.162439	0.123494	0.08852	0.78671	0.674489	0.813435	0.654877	0.905972
2172580		0.451432	0.252936	0.159262	0.120997	0.148271	0.897406	1.13861	1.11783	1.46688	1.01857
BP130015		0.197524	0.155995	0.142718	0.119856	0.169624	0.820108	0.777845	1.00832	1.85354	1.18041
TC37269		0.557994	0.215054	0.136706	0.119364	0.108283	0.734038	0.623743	0.587853	0.640687	0.844924
2247910		0.497974	0.256006	0.173154	0.118962	0.10949	1.05369	1.09979	1.19501	0.791624	0.981769
BP527552		0.19004	0.132591	0.140644	0.118503	0.142422	0.916812	0.656193	0.971222	0.810076	0.957945
TC26220		0.561897	0.34032	0.116762	0.11792	0.0616008	0.852459	1.03227	1.39892	0.970085	1.00422
5456		0.23567	0.319437	0.223059	0.117807	0.0511588	0.443849	0.438125	0.385246	0.651726	0.527496
AM809229		0.296394	0.219581	0.135932	0.116762	0.156773	0.618989	0.439502	0.979782	0.846593	0.913574
BP534119		0.482372	0.280796	0.160942	0.116118	0.111644	1.0003	0.69525	0.966826	1.12454	0.750858
1919349		0.46579	0.213751	0.0952902	0.112999	0.064904	1.01219	0.518733	0.283775	0.287356	0.163416
AM795381		0.425505	0.335476	0.205152	0.108861	0.0983286	1.04646	0.932341	0.953497	1.02429	0.934838
AM805473		0.386802	0.240607	0.411923	0.108575	0.103096	1.04861	0.612942	0.890761	1.10307	0.88033
1194168		0.468813	0.215387	0.0965467	0.103055	0.061849	0.875426	0.368651	0.192751	0.194288	0.155685
1175396		0.368436	0.301482	0.171773	0.0989796	0.0711837	0.928747	0.881618	0.765145	0.656322	0.625094
4947		0.376504	0.253411	0.142355	0.0965816	0.0965788	0.853799	0.914398	0.541586	0.532647	0.310841
EB439588		0.143839	0.123037	0.0629846	0.0902998	0.0656703	0.441757	0.272002	0.251094	0.267205	0.177549
TC20396		0.391217	0.366615	0.19334	0.0887875	0.0776732	0.74751	0.61087	0.882235	0.946661	0.780998
TC18024		0.410923	0.452368	0.316327	0.084209	0.0419919	0.453652	0.512886	0.271095	0.175106	0.107303
AM819711		0.605521	0.381887	0.218161	0.0829623	0.0458891	0.703056	0.63742	0.297813	0.385092	0.216952
1672445		0.892514	0.396616	0.118706	0.0823832	0.153395	1.09233	1.02685	0.778196	0.45299	0.492406
2170389		0.410955	0.429464	0.278522	0.0811623	0.0353693	0.348407	0.48836	0.34754	0.142632	0.126733
1777795		0.438322	0.200648	0.0933843	0.079647	0.0649949	0.757567	0.600131	0.818941	1.17095	0.941185
2248714		0.404728	0.220943	0.0886618	0.0787024	0.0572111	1.12958	0.963639	1.29533	1.48506	1.51386
AM780669		0.172005	0.064933	0.060534	0.06863	0.0723595	1.16293	0.82186	0.908756	1.00841	0.729066
2136062		0.0682185	0.0269632	0.107393	0.066176	0.0252072	0.826429	0.71903	0.765623	0.804263	1.00104
TC38912		0.237559	0.135622	0.0322556	0.0590713	0.0731054	0.833127	0.943949	0.856167	0.985753	0.784191
BP526812		0.181958	0.130576	0.0415089	0.0588664	0.10626	0.784701	0.749687	0.97655	0.722696	0.936362
AM814826		0.179569	0.0925756	0.133278	0.0549179	0.0794473	0.798698	0.388207	0.476507	0.743487	0.381784
AM824476		0.0684878	0.158815	0.0884829	0.0252138	0.019236	0.607122	0.344132	0.344237	0.566787	0.515184

## Sheet: 4 hours root
SEQ_ID	Gene ID	20 min root	40 min root	1hr root	2hrs root	4hrs root	20 min leaf	40 min leaf	1hr leaf	2hrs leaf	4hrs leaf
TC15349	LEA protein	1.50051	4.10349	16.955	197.138	214.45	1.568	1.62801	3.23524	35.8526	82.072
AM822796	Unknown	18.3147	43.7211	60.4162	140.261	152.084	0.802848	1.04137	2.0251	6.49418	7.62652
4249	ERF187	219.721	295.038	190.97	192.898	140.509	4.11357	15.6808	23.1383	18.8582	15.0123
FG642600	ERF43-like	90.8045	131.761	93.9487	142.564	128.008	3.63545	20.1228	27.3172	22.3551	23.848
TC19934	ERF13	60.9775	85.259	101.589	139.738	117.44	1.72349	9.18724	16.0868	18.7367	16.2063
2167690	late embryogenesis abundant protein Solanum lycopersicum	1.02253	3.28511	17.5664	107.459	113.115	1.0173	0.921922	2.33694	16.163	27.3707
4120	ERF13	70.0549	103.612	123.963	158.493	112.858	4.46246	23.5639	41.837	42.553	42.1173
2145968	Ubiquitin-protein ligase-like	8.02004	8.06768	31.6304	94.3495	97.1312	4.20948	52.7408	144.024	130.306	291.851
1755145	beta-galactosidase O. sativa Japonica	1.37966	2.68563	4.73863	44.1819	96.8284	0.781515	0.635021	1.05645	1.65117	1.56115
BP137407	invasion antigen B; CiaB Campylobacter upsaliensis RM3195	1.99586	6.35205	2.57244	35.688	93.141	0.737564	0.822018	1.02186	3.89296	1.88242
5475	MYB149	64.7539	131.546	128.597	103.942	92.0399	1.05371	0.882177	1.606	1.91904	1.58445
FG643097	ERF43	76.0656	87.1261	78.8652	98.5865	91.919	5.8732	16.9198	18.8443	14.2881	10.6955
1284450	Plastocyanin-like domain-containing protein A. thaliana	3.21784	6.68736	39.3122	82.457	86.2239	1.01864	0.627568	0.817931	1.47722	1.34997
5433	MYB107	54.3807	82.3538	83.0838	81.2214	82.9453	0.852745	0.801697	0.931732	1.48627	0.96089
DW002203	MYB149	54.5964	115.241	114.214	80.7274	75.6196	1.7014	0.82152	1.58786	1.64456	1.37965
FG641787	ERF13-like	43.0077	67.2552	79.625	104.822	73.2773	1.00167	5.90313	11.6245	8.43117	5.39627
AM789630	Ubiquitin-protein ligase-like	8.18907	9.64793	30.5218	89.0027	72.5772	3.60652	25.916	75.6392	116.57	160.994
1168079	F-box protein A. thaliana	2.61444	5.667	5.6161	42.1043	68.8688	1.18713	0.820819	1.4348	2.50025	2.03467
1763206	endoglucanase 16 A. thaliana	1.2554	1.9568	11.449	44.1343	66.6922	0.661068	0.451786	0.905006	1.04707	0.940492
2115433	Peptidase A1, pepsin Medicago truncatula	1.11741	1.30165	1.98465	29.4038	65.4906	0.717851	0.611501	0.890673	1.29876	1.25176
2105470	anthocyanidin synthase	5.41879	30.5181	61.9455	48.2715	64.6737	0.968506	0.569608	0.904798	1.01376	2.60745
NP917159	WRKY63	3.48747	16.293	26.3001	45.3593	64.0691	1.062	0.948465	0.917346	1.13403	0.983481
2143696	Ubiquitin-protein ligase-like	8.81231	9.51218	27.1345	66.9269	60.6289	6.78948	44.2478	117.023	178.348	254.277
TC17159	Ubiquitin-protein ligase-like	8.00671	8.59947	25.4058	64.8148	60.4867	4.6937	33.1186	84.5446	150.201	204.534
2144962	Unknown	2.12686	4.61612	5.06389	35.6901	60.1176	0.959114	0.659202	1.43387	2.2824	1.81668
1100011	ERF43	45.6799	56.9113	50.1042	65.632	59.5806	5.80786	20.121	25.2454	21.7842	17.3523
FG642371	ERF152	79.1774	71.6114	54.2212	71.9762	58.3082	5.43048	16.6391	17.1165	23.8114	17.7363
1282098	MAPKKK20 Arabidopsis lyrata	54.3462	81.6983	57.8124	65.7515	55.0388	0.939373	2.78652	9.8807	4.96878	18.5879
1942534	UDP-glucose:glucosyltransferase	1.84179	7.06919	34.2498	30.2776	54.6819	0.830275	0.64213	0.895216	1.81363	2.58971
1111132	Unknown	1.12805	1.66083	2.18179	24.248	54.5531	0.64136	0.688554	0.974748	1.42466	1.27991
2114251	Ubiquitin-protein ligase-like	7.36081	8.09178	25.2225	62.7238	54.3328	6.31566	31.1273	70.7356	127.995	145.653
4259	ERF152	67.8293	58.6705	45.2626	64.6508	53.7316	5.82104	14.0015	16.1593	22.6881	14.4483
2159879	BAX inhibitor-1 motif-containing protein A. thaliana	1.37266	1.79501	2.06962	28.7105	52.5815	0.935339	0.913794	1.03529	1.56516	1.5343
2146668	cytochrome P450 A	14.651	41.4802	93.4775	53.2418	51.4484	1.03405	0.971559	3.44065	8.49009	41.7286
CV020902	Unknown	1.58785	4.17255	21.4931	65.9921	50.9588	1.04404	1.1334	3.97823	38.6164	120.085
AM788395	No match @NCBI	25.0825	36.026	15.0225	47.3234	50.041	1.92001	4.78782	3.08691	3.01271	2.45468
AM781489	Unknown	3.18263	6.06379	5.18904	33.0697	49.4374	1.16373	1.57136	2.04512	4.6034	4.31178
TC26268	Plastocyanin-like domain-containing protein A. thaliana	1.99492	4.18187	22.8131	41.9052	49.0689	0.602003	0.513308	1.05166	0.739791	0.906136
WRKYnew57	WRKYnew57	3.3354	15.4972	33.5157	42.4844	49.006	1.02152	0.96551	0.88138	0.955166	1.09837
BP529754	No hit at NCBI	4.87825	8.4138	10.0357	41.5348	48.955	0.644	0.618094	1.02733	1.06431	1.01874
1285664	NAC_71-like	2.18435	4.62325	20.588	40.6296	48.5044	1.18986	2.64178	7.99476	29.4453	38.1332
1464044	Unknown	33.4942	48.1318	53.6019	49.2974	48.0803	1.21434	0.765917	1.23852	1.20907	1.15388
TC39596	cytochrome P450 A	18.5149	54.2243	101.437	60.239	47.9837	1.31933	1.51679	6.09329	16.4648	72.1947
EH616024	Unknown	0.993375	1.33873	2.33301	14.0919	46.455	1.34144	1.38814	1.3212	2.99369	2.3525
1862275	protein phosphatase 2C 37 A. thaliana	1.76781	2.21425	13.8871	71.2529	45.7645	0.930229	1.05684	4.21591	20.7317	38.6787
TC15278	biotic cell death-associated protein Nicotiana glutinosa	1.55456	1.61228	4.63028	10.2137	45.7131	1.09197	1.06227	0.660875	2.96052	27.8358
1110850	Unknown	25.8689	25.7018	29.6584	38.0599	45.5967	1.18005	0.854092	1.69236	2.31981	3.498
2113758	Unknown/AtMAPKKK19	35.7123	62.8901	45.8412	57.8146	45.131	0.668103	0.687042	3.00139	5.81795	9.94042
EH616281	Unknown	16.0865	14.5624	16.9857	30.079	45.085	1.07942	0.674866	1.50452	1.34013	2.73899
1100338	1-aminocyclopropane-1-carboxylate synthase S. lycopersicum	6.78916	8.95249	15.9836	36.6912	44.7265	0.661532	0.632292	1.04206	0.918513	1.60088
AM784236	RNA-directed DNA polymerase	2.60467	5.54996	4.53556	43.0779	44.4567	0.786102	0.87103	1.19741	0.650134	1.00187
1110389	putative inositol transporter 3 A. thaliana	1.15509	1.96224	2.40516	28.5703	44.4197	0.723531	0.678429	1.48149	1.3051	1.51754
TC32910	ABA-inducible TAS14	1.08951	2.74236	10.5988	48.7269	43.6635	1.86838	1.36879	3.54717	23.2748	70.9911
5125	NACx	1.24827	2.65569	2.04126	42.3093	43.168	1.26233	2.36536	2.39608	3.60422	2.47694
TC31098	mitochondrial protein-like A. thaliana	15.0964	20.787	16.4307	41.3788	42.7255	0.913601	2.16613	1.77839	1.41042	2.31959
2103303	seed maturation protein PM34 Glycine max	1.682	3.56319	4.90919	22.3794	41.7005	1.15051	0.717772	1.05761	1.92413	1.31241
2184485	Unknown	11.3842	80.9178	81.026	90.2032	40.8485	0.837774	1.20512	1.2059	1.52264	3.55433
1368282	LEA protein	1.13292	1.66271	5.05298	54.7814	40.7347	1.10675	1.19932	2.80287	19.0265	54.1862
AM799973	WRKY63	4.26855	16.3614	24.0737	37.6031	39.9771	1.35766	1.61933	1.05744	1.60003	1.24276
FG642660	ERF152	41.7152	39.659	26.9451	47.4909	39.9242	4.3817	11.908	13.573	16.5692	13.6758
TC16476	LEA protein Solanum lycopersicum	0.923122	1.84386	6.27586	41.0322	39.8422	1.02767	0.91389	2.39007	14.1844	37.2753
1456569	myosin heavy chain-like protein Oryza sativa	1.84994	3.75767	4.47825	25.5602	39.8324	1.01761	1.64358	1.93282	2.3618	2.78635
1107475	WRKY63	5.56782	17.0256	25.5288	39.8433	39.5074	1.08391	1.00938	0.966906	0.965567	1.15146
TC37611	Unknown	7.20599	11.173	6.46079	23.7628	39.0128	2.48373	3.55791	2.32272	2.33403	2.01653
1257264	ERF152	42.7597	37.7642	26.7891	43.3534	38.9045	4.79928	12.9954	15.1336	20.5619	14.8879
WRKYnew63	WRKYnew63	3.35729	12.2786	19.6062	31.3898	38.7467	1.15118	0.769367	0.870482	1.45201	1.09532
TC38611	Unknown	19.8663	19.376	16.7282	29.9458	37.9299	1.1767	1.81897	1.88967	3.22851	3.21503
2145285	pentatricopeptide repeat-containing protein A. thaliana	3.42231	6.28287	3.65953	29.6285	37.9135	1.22315	1.38165	1.09233	1.42128	1.02252
AM819804	No hit at NCBI	10.1566	68.7314	62.5664	78.1002	37.9035	0.685464	0.730623	1.3389	2.07257	1.70785
2219441	heat-shock protein-like protein Cucumis melo	8.15558	11.2542	5.68227	31.0032	37.4127	1.00216	2.75205	4.07701	3.16458	2.26268
AM807725	No match in any database	1.794	2.66335	3.27667	21.3284	37.325	0.787203	0.731927	0.927711	2.04446	1.3357
1267650	cytochrome P450 A	11.5888	36.1017	71.57	44.7491	37.2426	1.39467	1.72754	8.4087	26.5459	91.7321
1111234	endoglucanase 16 A. thaliana	1.25925	1.86554	7.08858	22.7678	37.2069	0.973842	0.502582	1.18808	0.867205	1.01603
BP528515	Allene oxide synthase	15.5015	27.7116	37.0527	34.3037	36.9895	1.02193	3.20587	7.59838	16.3325	31.3172
5806	WRKY63	3.93736	16.2521	24.4135	34.8548	36.9313	1.19655	1.11102	1.61602	1.29802	1.40507
AM812561	ERF_100	8.80584	9.17201	9.93402	47.0152	36.5403	1.85054	0.656392	1.07015	1.49302	1.56128
4266	ERF_159	6.67465	6.71913	8.31116	46.0218	36.5041	0.752599	0.85902	1.13164	0.924288	1.048
2218735	calcium/calmodulin protein kinase 1	26.2281	67.4233	51.1223	48.1176	36.1119	1.16608	0.751545	2.26791	4.00635	6.35419
TC36042	Allebe oxide synthase	22.1692	43.6353	41.8265	38.791	35.9715	1.97286	4.13241	11.0289	32.8321	41.1299
AM817459	No match in any database	1.80602	3.85769	4.90916	35.5795	35.8433	1.97054	2.25729	3.55565	10.1811	26.4805
2179084	Allene oxide synthase	19.3905	37.9139	40.0803	34.4902	35.816	1.4449	6.03499	17.6854	38.8139	66.8208
FG633550	predicted protein Populus trichocarpa	23.6717	27.4428	27.052	34.2499	35.71	2.89926	3.51813	3.30497	2.46739	0.928184
AM783152	PDI-like protein A. thaliana	1.54197	3.21998	10.8955	31.2903	35.6969	1.04114	1.05692	1.27684	2.16532	4.64316
1389289	Unknown	1.30982	1.67153	11.1426	44.8908	35.5219	1.15023	3.99795	8.57409	16.3381	16.7006
AM835516	inositol polyphosphate 5-phosphatase A. thaliana	5.95612	9.17846	4.75981	25.3767	35.0902	0.937945	0.881793	0.956569	1.60322	0.955124
TC25208	No match in any database	2.69966	8.18571	5.15721	39.2037	35.0298	1.24126	1.06375	1.47593	1.34579	1.28565
BP136622	cytochrome c oxidase subunit II Polyrhachis proxima	1.36673	1.6096	2.88332	35.7922	34.8218	0.677441	1.06888	0.960324	2.69519	3.40148
1201949	NDH-dependent cyclic electron flow 5 A. thaliana	3.4227	4.9349	4.08546	26.2997	34.3467	1.18816	1.12843	1.1716	0.787929	0.424553
2162842	NAC_71	1.74979	3.61581	13.1653	29.8838	34.2599	0.952589	1.63558	3.26549	18.0066	19.1167
1201220	Unknown	1.26373	1.5373	8.26883	38.4245	34.1886	1.15638	2.81454	9.6346	22.9285	19.7651
AM782974	Unknown	2.59897	7.24744	26.5744	38.6505	34.1534	1.17892	1.56082	4.59861	13.7865	19.3422
2159767	Unknown	0.780807	0.864404	1.37263	14.7436	34.0227	0.936395	0.774232	1.25679	1.21959	1.17367
EB424950	UDP-glucose:salicylic acid glucosyltransferase Nicotiana tabacum	1.41713	3.82329	17.8238	14.9717	33.929	0.951473	0.886713	1.36736	1.27058	3.18978
TC15388	Dehydrin	1.37121	2.44774	10.049	41.4751	33.4051	1.4584	1.47597	2.63117	13.1576	44.3817
AM814880	alpha/beta-hydrolase domain-containing protein A. thaliana	10.7245	16.9306	23.3139	40.0418	33.3447	1.00285	1.35702	2.11967	4.37225	4.49616
4207	ERF_100	6.77106	7.93888	9.9346	36.2968	32.9367	0.877062	0.330618	0.721924	0.677272	0.753596
AM815027	Unknown	18.7785	21.3722	22.9906	28.5981	32.8655	0.705639	0.616184	1.03562	0.993649	1.25742
TC32668	S-adenosylmethionine synthase Nicotiana tabacum	1.85916	2.55993	3.55235	23.6661	32.8037	0.84545	1.3422	1.33617	1.54018	1.6408
2118866	Peptidase A1, pepsin Medicago truncatula	1.46727	1.79267	2.53078	16.3933	32.7811	1.15847	0.603117	1.17477	1.66898	0.940165
AM811250	Unknown	1.18166	1.65624	1.97154	15.1361	32.7374	1.08219	1.16738	0.980808	0.951549	0.991409
TC20069	chloroplast protein 12 Nicotiana tabacum	1.39183	1.65438	1.58228	21.564	32.4117	0.978357	0.7299	0.722822	0.68626	0.717969
NP917999	circadian clock coupling factor ZGT N. tabacum	1.53518	3.78525	17.9835	37.902	32.3885	2.33242	6.71579	17.9846	34.2198	21.8508
AM799231	Unknown	1.8446	2.55344	3.22102	33.5904	32.2439	0.760871	0.908331	1.34924	1.19014	1.49129
1270637	putative RNA-binding protein; 42664-44784 A. thaliana	1.50005	2.65441	2.89892	20.5226	32.2194	0.847057	0.686749	1.11632	1.09734	0.887375
AM831020	glutathione S-transferase GST 9 Glycine max	0.797148	1.06537	1.1884	12.9382	32.1534	0.71459	0.876567	1.0654	0.93914	0.890904
AM816909	Unknown	6.41241	9.62293	15.612	32.0676	32.1148	0.809727	0.630223	0.881412	0.874043	0.932249
2145897	Dehydrin	1.37398	2.24333	11.1276	40.2946	32.1074	1.15634	1.26604	2.83239	18.9377	51.446
AM788281	Unknown	2.4764	3.56938	2.99516	35.5676	32.0648	0.954245	1.56009	1.4232	3.95607	3.99804
1530188	Unknown	1.20804	1.502	7.67995	35.6907	32.0441	1.11034	3.43496	10.1442	24.3766	22.2419
1114448	cytochrome P450	34.2465	115.918	73.1035	51.1324	31.9222	0.858992	0.668851	1.32062	2.16594	1.80616
TC18332	Abscisic acid and environmental stress-inducible protein	1.45504	3.41879	10.3312	27.8716	31.8242	1.1621	0.812826	1.81634	4.45539	17.3706
AM786026	KED wound responsive gene-like	20.2673	22.0351	16.8721	30.4545	31.7479	9.82629	22.4858	21.4307	23.2876	11.8128
2230618	predicted protein Populus trichocarpa	21.7016	23.3102	24.3204	27.9655	31.5995	1.43658	0.702764	1.38013	1.94241	2.20843
AM830979	gag-pol polyprotein Oryza sativa Indica	1.48903	2.4695	2.31112	20.2536	31.5201	0.591805	0.833155	1.10662	1.10803	1.26869
2094431	NAC domain-containing protein 72 A. thaliana	2.33917	6.12652	20.1688	30.2267	30.9852	1.43999	2.14956	5.94186	16.8708	20.055
TC21863	circadian clock coupling factor ZGT N. tabacum	1.9193	5.90608	18.0846	38.4429	30.9263	1.9849	7.30727	18.5088	26.3239	23.7148
1094811	Unknown	32.993	30.7082	16.8339	22.2814	30.6198	1.75369	5.74296	4.29179	3.29635	1.82202
2213049	lipid transfer protein Nicotiana tabacum	1.18289	1.88957	2.6372	21.6924	30.4232	1.01227	0.707205	1.12372	1.67937	1.13624
AM826757	ATP binding protein, putative Ricinus communis	1.12264	0.876928	3.76784	16.7068	30.3908	1.00332	0.584603	1.52705	3.4308	53.9779
TC25453	ERF142	41.6646	52.8696	35.0457	36.5703	30.1399	5.35409	18.5467	26.7088	22.8021	19.2392
TC29346	No hit at NCBI	15.015	14.6662	8.76514	19.8649	30.0284	3.25177	9.17564	10.5451	8.91729	7.28698
1301013	Allene oxide synthase	20.94	55.7558	57.1935	40.7168	29.9203	1.20946	3.10904	7.85881	19.2951	33.9793
4136	ERF29	30.7338	58.9695	29.7366	37.976	29.7854	0.836615	0.589029	0.937457	1.0156	0.972398
AM806812	1-aminocyclopropane-1-carboxylate synthase Nicotiana tabacum	4.05988	8.43221	15.0318	27.737	29.7376	1.35458	2.23525	2.5005	2.43301	3.92055
5336	MYB7	19.4509	24.0726	28.0617	26.6965	29.5132	1.10604	0.805465	1.34393	1.40841	1.20535
1205353	cytochrome P450	31.7045	76.5833	72.5203	45.0923	29.3132	0.825513	1.44508	3.92712	8.88888	8.13771
EH621873	Unknown	1.19684	2.02664	2.69932	14.8559	29.2019	0.770372	0.681365	1.46245	2.02291	2.41769
TC25975	Avr9/Cf-9 rapidly elicited protein 75 Nicotiana tabacum	14.7206	14.9705	10.5803	24.8452	29.1417	0.804664	1.52079	1.35568	0.773183	1.27479
AM845396	Unknown	2.35672	4.19642	2.65587	25.6911	29.0956	1.06389	0.880686	0.940003	1.16249	1.3098
4335	ERF228	127.968	91.3149	25.5479	47.321	29.001	2.6729	19.267	11.3131	1.91544	3.27547
BP131614	ribosomal protein subunit 10	15.9931	17.1595	7.70369	28.9169	28.8087	1.9839	2.4464	2.31829	2.07419	1.73735
1279097	MYB149-like	17.6879	29.4535	29.3003	27.278	28.3547	0.728658	0.700861	1.01756	1.05538	1.3199
CV021744	ZPT2-12 Petunia x hybrida	26.0131	18.3038	14.2193	25.212	28.0796	1.83667	3.62807	3.41607	1.94347	2.48344
NP959745	Dehydrin	1.01523	1.958	9.52238	36.757	27.9175	1.27166	1.40266	3.64051	20.0857	32.6163
2113794	circadian clock coupling factor ZGT Nicotiana tabacum	1.27636	3.2822	15.2008	32.5481	27.8413	2.26065	6.88458	19.9895	38.2903	23.9087
2115388	root peroxidase Triticum aestivum	1.78694	3.54145	3.49033	23.6848	27.767	1.01217	0.735249	0.945049	1.25185	1.18981
1222548	Unknown	1.23416	1.76873	1.7067	12.9248	27.7054	1.24821	0.510027	1.18074	2.40142	1.56171
TC23310	dehydrin Nicotiana tabacum	1.01616	2.78741	11.2114	33.0759	27.7036	1.14	1.01994	2.11281	10.6625	24.6878
TC39749	Unknown	18.477	19.1066	14.6703	31.2548	27.7028	1.35754	3.86384	3.03124	4.0496	2.4557
4279	ERF172	58.4103	54.9228	21.5124	29.6282	27.3766	9.34171	10.4875	10.5633	5.58497	3.61264
BP527899	Unknown	1.29297	2.43995	7.18584	37.1288	27.2443	1.06398	1.19477	0.967355	1.20902	1.22269
FG635168	regulator of gene silencing Nicotiana tabacum	21.6437	18.8819	24.5665	31.1069	27.0685	3.98847	10.2344	8.35789	8.04429	4.68185
AM828645	No match in any database	1.50333	2.82631	3.63455	22.4393	26.9721	1.37459	2.64108	3.1096	9.88823	25.3561
2144448	ACC synthase Solanum lycopersicum	3.63246	5.85867	9.64532	20.9738	26.8864	0.949499	1.01148	0.938217	1.09402	1.46586
EH621820	cysteine/histidine-rich C1 domain-containing protein Arabidopsis thaliana	11.5803	10.7283	10.3525	21.4686	26.7839	2.07756	9.44697	6.99988	6.25261	2.54848
CN498811	calcium-binding EF hand family protein Arabidopsis lyrata	6.41791	10.7066	15.1097	24.5468	26.4234	1.16493	0.868916	0.927504	1.79503	1.88663
TC27213	ERF142-like	30.2653	40.3747	27.9303	29.5851	26.3104	8.23562	28.7091	33.1492	18.463	25.8843
AM845435	raffinose synthase 3 Glycine max	2.04854	1.40472	2.14432	30.956	26.2199	0.852798	0.644891	0.999251	2.74833	45.8171
1506190	RING/FYVE/PHD zinc finger-containing protein Arabidopsis thaliana	2.09457	2.61823	2.05924	19.6929	26.216	1.18823	1.86094	1.64579	2.16055	2.18315
BP529086	Unknown	7.55448	14.5078	19.4726	29.1743	26.1741	1.28657	1.23245	0.861026	1.21621	1.7446
AM821373		1.08824	1.11235	1.55941	17.9337	26.1105	0.94932	0.780963	1.04461	1.48648	1.43198
4317	ERF210	27.6584	66.5633	30.4631	43.632	26.0187	1.41939	0.734972	1.50386	0.77306	1.04486
AM783971		1.95357	2.70361	2.33158	10.016	25.9972	1.02265	1.56264	1.34487	1.2073	2.03245
4198	ERF91	28.0927	57.6836	29.697	41.2452	25.7192	1.03143	0.808422	1.31437	1.01572	0.868811
TC16219	regulator of gene silencing Nicotiana tabacum	21.9941	14.4269	15.7079	31.0255	25.4421	4.58251	12.2833	7.97781	4.21059	3.64066
1113318	cytochrome P450	27.5825	72.8483	59.939	32.5938	25.3881	1.02021	1.45127	4.93326	13.5899	14.0704
TC15583	Unknown	1.42726	1.93153	10.5197	35.6801	25.2624	1.27613	2.25556	3.83466	4.30876	4.37401
AM815212		2.8208	4.10873	2.6796	17.3073	25.2535	0.955257	1.58623	1.5844	1.51059	1.4506
TC21785		1.61349	1.56328	6.33835	13.8144	25.2469	1.12226	1.1012	0.986394	0.96369	0.759229
AM847487		0.925427	1.03993	1.74924	10.587	24.9941	1.07782	0.528808	1.15575	1.73778	0.97271
1152129	ABA responsive protein Helianthus annuus	1.41602	2.47946	6.03205	31.4125	24.7503	1.07249	1.17242	4.54357	26.4918	27.05
BP526901		2.2702	3.28687	2.50958	16.9127	24.7465	0.684637	0.448973	0.930613	0.624059	0.868209
4153		2.43406	2.97138	2.68743	22.9543	24.735	1.18702	1.68121	1.94333	3.08682	3.6764
TC32126		1.25723	2.3214	2.22929	12.5992	24.6251	1.41475	1.36807	1.56104	2.13382	2.03628
AM790429		0.951047	1.15042	4.07173	17.9458	24.51	1.57205	0.967982	1.17238	1.61105	2.81538
2178852	1-aminocyclopropane-1-carboxylate synthase Nicotiana tabacum	3.72149	8.33558	11.1818	26.1381	24.4342	0.979909	0.935544	1.26227	1.2505	1.6689
1741006	DC1 domain-containing protein	13.1939	12.2565	13.1819	19.0255	24.4254	9.17623	23.4432	26.5214	12.5126	8.31093
1501681	Glutathione peroxidase	6.80293	7.36495	9.84163	23.7439	24.2683	16.3204	44.919	74.049	75.6897	67.0722
CV019636	MAPKKK19 Arabidopsis lyrata subsp. lyrata	30.7733	45.2393	29.3679	33.9244	24.1135	1.04594	1.88041	5.90189	5.19867	9.53722
1263182	ERF142-like	35.723	46.1855	33.0364	31.2237	24.0958	8.66264	24.5976	38.3714	21.9529	23.5695
AM845574		1.16618	3.59985	6.80439	21.5427	23.9452	1.45804	2.0743	2.09968	4.48516	9.39948
1730997		5.80164	2.6171	2.93992	18.5552	23.9073	1.38414	3.4499	1.45458	2.422	4.71687
TC31906	DBP1-interacting protein 2 Nicotiana tabacum	1.66739	8.41788	17.8997	27.2098	23.7502	0.964242	1.08375	1.7192	6.2354	17.5027
2220882		2.21554	2.49956	5.17851	18.1273	23.7314	1.6989	2.15212	3.25125	12.8558	9.19992
1523648	MYB_76	13.333	28.5279	28.2958	27.2991	23.6594	0.842825	1.00075	1.48471	1.24157	1.30135
2216704		1.59681	2.95788	2.55607	11.2478	23.6515	1.27038	0.605811	0.804963	1.01609	0.891226
5355	R2R3-MYB_28	4.10367	4.84348	8.34975	22.9244	23.576	0.907447	1.04186	0.878227	1.21868	1.23684
TC24622		8.35715	8.84564	7.58533	19.7629	23.5613	1.27373	2.20852	2.23909	3.35531	4.90792
FG639193	Unknown	17.3798	15.4345	8.80053	19.8583	23.354	1.1841	0.962293	1.56412	1.40533	1.17665
1225312		2.4374	4.8004	3.09876	18.4299	23.2188	1.0808	1.09434	1.15422	1.10942	0.875215
TC27315		2.11994	2.58027	3.49816	15.321	23.1411	1.05587	0.891184	0.762379	0.681339	0.3422
TC29723		2.43005	3.93234	2.82836	18.7914	23.1167	0.951257	1.19813	1.02953	1.54832	0.911334
2219737		4.64314	5.76509	3.97599	14.5825	23.0417	1.72202	3.01143	4.87694	5.03903	2.76897
2214510	ERF161	22.1334	27.5697	12.4431	34.9529	22.9748	0.756467	0.852869	1.4978	1.51014	1.19758
FG643815	Unknown	14.5646	13.74	10.4626	19.1334	22.9717	2.22644	2.39864	2.7236	6.7932	3.69685
NP8635007	ERF142	33.2394	46.2825	29.5214	31.3384	22.9638	6.6999	21.556	27.3059	26.7559	19.2296
BP529960	serine-rich protein-like protein Arabidopsis thaliana	1.8685	2.7753	5.7792	25.7046	22.9276	1.89282	3.52513	5.21343	7.42901	11.9843
2204114	ERF_84-like	3.96873	11.0126	35.0869	25.3761	22.9078	1.30423	1.15717	1.34296	2.63941	5.13636
EH618718		1.21533	1.66657	2.08438	11.6942	22.8537	0.585887	0.859638	0.916178	1.01376	0.903658
2064279		12.6447	9.69928	4.45002	14.3213	22.8181	2.15898	8.51685	7.01172	5.71602	4.0559
EH621749	ZPT2-13 Petunia x hybrida	19.6787	14.6089	11.2845	20.4219	22.6965	1.20684	4.15493	3.12048	2.63557	2.8233
TC15732	regulator of gene silencing Nicotiana tabacum	19.2431	12.6192	14.9244	24.2454	22.6813	1.24433	4.31532	3.35494	1.6135	2.14059
FG644554	cysteine/histidine-rich C1 domain-containing protein Arabidopsis thaliana (no match in TOBFAC)	10.1609	8.58523	9.2992	18.9909	22.6562	5.22491	13.0017	10.8983	6.97305	4.71304
1403018	basic helix-loop-helix protein Nicotiana tabacum (No match at TOBFAC)	20.5939	48.6739	26.5402	28.1626	22.6145	1.31759	0.954412	2.4141	3.17382	2.3311
AM840090	R2R3-MYB_61	5.05575	6.68145	11.37	26.8851	22.5825	1.0525	0.822508	0.811616	1.11587	1.24813
2221056	protein phosphatase 2C 37 A. thaliana	1.22781	1.33124	11.5464	45.4606	22.5222	1.27361	1.19454	4.9564	27.8663	47.9478
TC33212		1.19641	1.59333	1.18514	12.8368	22.5102	0.83952	0.840803	1.20662	1.45884	1.27887
AM847752	Unknown	12.0744	19.0786	9.05394	25.3732	22.24	1.2455	0.649429	1.11754	1.4173	1.46136
BP129714		1.89535	3.17526	4.08071	22.6774	22.1431	1.27992	1.33232	1.40387	2.34498	1.54672
3702	C2H2 4	27.798	17.5733	6.9223	27.8125	22.0058	1.72026	2.72049	2.32946	2.28153	2.52165
1327622		1.64256	3.37051	5.75483	16.1214	21.9766	1.05728	1.14398	1.00979	2.37338	3.09993
AM839852	Unknown	8.71031	33.3639	44.9369	27.6875	21.876	0.66605	0.568266	0.914764	1.56256	3.14322
1914634		1.13245	1.64268	2.24707	17.2112	21.8394	0.994661	1.73026	2.61179	3.21358	2.65739
AM826063	No hit at NCBI	5.99212	39.0077	32.3869	37.7057	21.7851	0.572184	0.64696	0.826826	0.934842	1.0027
FG643850	Raffinose synthase	1.64506	1.8703	5.50552	23.1709	21.7306	1.27552	1.49156	2.33227	29.1877	171.065
AM827882	Unknown	1.4286	3.11471	9.18457	29.5713	21.6638	1.26942	0.894985	1.76007	6.53344	17.4193
TC20291		1.51517	1.91863	1.89558	13.5574	21.6096	0.892837	0.862564	0.695888	0.828942	0.707136
1100731	ZPT2-13 Petunia x hybrida	21.6708	15.7365	12.2745	20.5545	21.5666	3.64511	11.8276	10.0359	4.68653	5.33243
5801	WRKY_57	1.79495	7.58288	15.7124	19.6872	21.5396	1.04589	0.932867	1.22486	1.1598	1.05269
TC15028		4.24572	6.47422	7.46682	16.6639	21.4603	1.15356	0.853468	0.837373	0.897712	2.589
2229156		1.26431	1.74836	2.91394	16.6013	21.4419	1.02881	0.661453	0.954327	1.37891	0.990049
FG645564		3.1304	5.94245	11.111	17.6482	21.4139	0.940328	0.746032	0.986266	1.02428	0.978979
FG644900		10.8559	11.4524	9.68701	17.839	21.3931	1.28217	1.50754	1.58707	2.2648	3.40316
1685566		3.99783	6.07622	5.21536	14.9202	21.372	0.824678	1.19497	1.43184	1.31383	2.78155
TC34327	Unknown	13.6543	19.9571	16.2308	19.5347	21.317	0.949968	1.49951	2.29429	3.45357	2.89862
AM849021		8.17675	9.79695	10.8981	22.7286	21.2566	0.788056	1.07663	1.21087	1.83435	2.08649
4311	ERF204	1.21424	2.76841	11.0152	17.3507	21.2501	1.10735	1.08885	1.37354	12.8006	93.8878
1286604	NDR1/HIN1-like 25 A thaliana	8.58139	15.419	17.9437	17.475	21.2279	1.33292	1.49079	2.17895	3.4967	1.60201
TC37024	calmodulin-like protein	20.0753	15.8005	18.7647	24.7032	21.2014	3.4067	9.40395	7.87894	5.39721	6.11283
1364237		1.20276	1.76268	1.67422	11.7243	21.0328	0.952029	0.688297	1.26052	1.44954	1.43723
AM821151		3.32226	7.1655	9.36655	21.2022	21.0315	0.652808	0.940363	0.933075	0.711165	1.14402
AM825742		7.28271	7.28451	4.21716	19.0671	21.0203	2.55678	4.90127	3.16672	4.21035	3.04226
AM792215		2.77972	4.18346	2.83014	13.6088	21.0014	1.45622	1.60295	1.56026	2.43834	3.01912
EH664332		4.82543	7.04716	12.5947	21.8491	20.973	0.667426	0.676825	0.91059	1.18632	1.0885
2219915		4.51357	7.94768	11.4742	16.7278	20.8994	1.03632	0.918766	0.797355	1.29944	1.13107
TC32222		2.54933	3.95935	8.89621	22.9339	20.7731	1.05768	1.59564	2.86393	9.36609	14.154
1630378		1.41701	1.73133	1.28831	12.9562	20.7699	1.10224	0.474278	0.960186	1.22729	0.988596
1241343	Unknown	18.8995	12.5251	6.09318	16.3451	20.7077	1.11908	3.96286	2.82898	1.76898	1.99691
3749	C2H2_60	15.167	13.2465	9.71091	17.5613	20.5455	1.12659	2.48843	2.56499	1.64614	2.09923
AM820103		8.60067	8.41131	6.93942	16.4481	20.5353	1.03337	1.43126	1.48806	1.88988	3.18079
TC35638		2.44219	3.98415	2.55281	20.1055	20.5196	1.0571	1.00842	0.904838	1.3064	1.47207
1720955		2.14226	2.93007	2.61545	16.1726	20.4717	1.04339	0.836525	0.716729	0.910325	0.386993
AM817441		2.18235	2.28083	2.40419	13.6883	20.4532	0.808963	1.11648	1.18072	1.30958	0.938817
BP528642		2.03507	3.56072	3.33334	17.751	20.452	1.11329	1.37045	1.30754	1.19989	1.15487
TC27780	DC1 domain-containing protein	12.4985	14.0885	11.8181	18.1233	20.4469	9.11786	16.2062	14.4212	10.1056	4.93939
1404222		4.52957	8.13132	12.6337	16.3099	20.4258	1.26744	0.819342	0.991482	1.42664	1.40453
1281727	GMFP5 Glycine max	5.56026	7.06202	15.8072	25.3167	20.42	3.64784	8.56243	6.50204	8.99655	5.76715
TC34534		1.69079	2.54951	2.19829	18.3398	20.372	1.08401	0.696941	1.39884	1.75449	1.67967
TC39096		1.05424	1.58129	1.20698	9.27702	20.2704	0.808626	1.42971	1.70032	1.4343	1.52178
4328	ERF221	29.7446	63.8733	23.2607	37.8066	20.1849	0.902684	1.01478	0.988139	0.985985	0.786811
AM848538	DC1 domain-containing protein	12.3006	11.2564	11.2705	17.7202	20.1759	5.62378	18.9359	20.0841	8.55211	6.04494
1340595		1.9358	3.05743	4.93803	20.4885	20.0483	0.801813	0.984636	0.910887	0.950304	0.984828
3703	C2H2 5	18.2763	13.6147	11.302	19.0461	19.9813	2.09245	7.96394	7.36691	4.04539	4.6385
1264157		1.41929	2.12382	1.63564	10.0179	19.9717	0.904335	0.754668	1.28991	2.09112	3.39203
NP916822		2.96631	6.4556	11.5217	15.9667	19.9552	0.710424	0.773642	0.89393	1.00855	1.12696
AM813350		2.73773	3.831	3.17468	10.2337	19.8961	1.02408	0.794959	0.709828	0.750863	0.587497
BP136049		2.82936	3.31501	1.94174	10.9294	19.8479	1.20212	1.685	2.01085	1.68233	3.56406
TC34050		1.44517	1.69225	5.19996	12.8732	19.7592	0.936	0.867293	0.670673	0.805768	0.751649
BP135947	Unknown	2.25278	2.26279	4.7686	29.1246	19.6935	1.18075	0.979678	3.31381	20.1642	18.1631
1279731	ERF218	96.1096	53.8303	20.191	29.8035	19.646	6.9189	32.7658	24.3311	4.01325	4.56081
AM785085	protein phosphatase 2C Nicotiana tabacum	5.23517	6.12736	10.583	23.7592	19.561	0.997477	2.22087	3.41877	10.3884	17.11
2131162		1.7327	2.06837	9.1173	16.6247	19.5413	0.991984	0.639013	0.892351	1.2753	0.833859
AM820086		0.779583	0.837137	0.961042	10.6224	19.4453	1.23424	0.986825	1.45446	2.3577	2.99456
BP128882		1.77608	4.28326	3.1318	13.6499	19.3789	1.14067	1.05625	1.01975	1.40275	1.40313
1254315		1.1132	1.84382	2.8913	15.2732	19.182	1.39109	0.482149	1.23816	2.08672	1.18806
AM800424		2.19272	3.3793	4.43064	23.0694	19.169	1.67964	1.91303	3.89608	9.03577	9.05471
AM794594	ZPT2-13 Petunia x hybrida	19.8427	13.3333	9.69959	19.0395	19.1484	3.29046	6.00697	6.52616	5.47874	4.10536
5407	R2R3-MYB_81	2.75604	3.67154	12.6494	28.4172	19.1367	0.555942	0.523711	0.729808	0.879201	0.974089
AM842796		1.50215	2.06905	2.89358	13.6738	19.0612	1.25286	1.09677	0.865878	1.13556	0.803321
3761	C2H2_72	16.4481	11.7065	9.62654	15.3656	19.0599	2.65865	4.05669	5.29848	4.97963	4.31482
AM843800	Transcription factor HBP-1b, putative	14.6469	26.5056	22.218	27.6561	19.0215	0.804933	2.33308	2.51734	2.11616	6.69825
AM792182	ERF160	17.3701	21.78	10.927	25.0671	19.0203	1.47531	0.864027	1.21892	1.63019	1.74471
AM829926		6.26775	4.78259	3.29438	12.2625	18.9906	1.5454	5.53965	5.91037	7.18649	4.28945
2190173		1.50845	2.41716	3.32774	10.5431	18.9667	1.13453	0.765683	0.941615	1.4868	3.78244
AM784456		0.905575	1.30044	1.30605	15.823	18.934	0.848651	0.67783	0.946376	0.862104	0.983812
1420848	NDR1/HIN1-like 25 Arabidopsis thaliana	7.11986	12.6337	14.6873	15.868	18.8948	1.10928	1.09102	1.2905	2.93286	1.01206
TC14991		1.60329	1.4138	1.62549	22.456	18.8778	1.12825	1.3589	1.37415	2.5072	3.69183
TC26732	NDR1/HIN1-like 25 A. thaliana	7.57451	14.2189	15.5565	16.2859	18.8369	1.18907	1.54259	2.01833	3.16608	1.57938
AM784021		0.929497	1.31268	1.1357	7.5981	18.821	1.03772	0.824515	1.17704	1.30471	0.960083
1392034	N-methyltransferase Coffea liberica	2.62014	13.5446	21.3403	20.2417	18.6573	1.03413	0.547537	0.974707	1.17684	0.71
AM799218		1.2574	1.38448	1.51608	9.44882	18.6249	0.771707	0.415506	0.858978	0.929107	0.913373
3778		11.7811	9.11937	5.5569	15.5562	18.5337	0.883317	1.25134	1.04742	1.04835	0.988936
FG636918	DBP1-interacting protein 2 N. tabacum	1.37574	8.41802	23.9409	30.5352	18.4788	1.13089	1.05578	2.1773	12.6493	52.929
FG643438		3.27308	7.40407	9.64527	16.4123	18.4665	1.01835	1.0828	1.00318	2.91471	4.33143
AF211663	Unknown	17.0336	12.5773	8.67812	18.7156	18.4392	1.12547	1.34418	1.05125	1.39491	1.00626
TC37042		2.72236	3.84549	5.42445	15.4882	18.3532	1.73577	8.12199	7.25611	8.82051	10.2553
AM845217		1.10715	3.53666	9.24472	18.5895	18.3501	1.52328	1.13463	1.06027	1.58502	1.44745
TC31179	WRKY13-like	18.9831	21.6495	15.2115	17.8576	18.3465	3.23127	11.7435	17.032	20.6955	7.31664
NP8635006	ERF_200	13.2821	16.7286	14.7053	19.5756	18.3144	2.42641	7.93324	8.01911	9.87307	7.28628
2244366	Unknown	18.0443	17.7015	15.2073	19.0145	18.2487	3.31707	4.71663	4.7417	2.17602	0.806319
TC23523		2.24869	3.41246	3.81104	16.3035	18.2181	2.0708	2.86592	3.32998	7.93267	11.6267
AM813596		1.32714	1.56945	1.1841	23.5536	18.1788	0.838773	2.18651	2.25533	2.2454	2.04175
1109918		0.905172	0.902903	0.908479	7.49449	18.1397	0.685517	0.507344	0.681551	0.648611	0.707381
2161621	rRNA methyltransferase	14.2327	30.497	27.8321	28.7052	18.0621	1.01266	2.47096	3.47866	5.74675	10.7021
TC36000	No hit in any database	17.3181	19.5685	12.7365	16.1796	18.056	2.9136	6.27414	6.33384	5.5459	3.59512
1340465		1.9846	3.13691	3.15732	19.7998	18.0196	1.29694	1.5374	1.71637	4.01942	4.41457
FG642997	Unknown	18.3934	18.2312	15.0899	20.1113	18.0185	3.63897	6.28196	4.8917	2.9003	1.11874
CV017710		1.89533	1.58966	4.82248	11.9305	17.988	0.295189	1.00447	0.916002	0.198344	0.89816
AM794002	Unknown	3.06313	6.7306	13.2947	24.9826	17.9499	2.17534	5.52887	13.1501	51.2633	87.5318
TC32877	R2R3-MYB_154	1.45387	2.23184	10.4685	30.8396	17.9466	0.830342	0.621105	1.03332	1.1918	0.788018
BP136993		2.23348	4.71201	7.06509	23.363	17.8522	1.00753	0.805101	0.858492	1.02158	0.893477
1228022	ERF228	86.9439	49.6043	19.9493	26.8442	17.8287	6.41901	31.5052	21.1993	3.22466	3.50968
1579731		0.793702	0.817352	1.31268	6.80308	17.8023	1.34271	1.26247	1.21352	2.10622	2.38824
1321148		1.3629	2.06895	1.56806	16.141	17.7618	0.963009	0.702407	1.28646	1.77964	1.41327
AM814529		1.96958	2.0451	1.91308	9.60673	17.6979	1.5969	0.875876	0.825689	0.784209	1.04361
2230622	3-hydroxy-3-methylglutaryl coenzyme A reductase	15.2472	12.2338	7.10663	11.2828	17.5693	3.36098	3.81792	2.76706	1.89498	1.69212
1260041	Avr9/Cf-9 rapidly elicited protein 74 N. tabacum	14.7539	8.99398	7.69507	16.8229	17.4971	1.15065	1.52557	1.52212	1.60456	1.22583
2168049		0.742854	0.914405	1.17845	5.33516	17.4931	1.57958	1.62562	1.57613	3.8368	3.18397
EG649900	oxidoreductase Capsicum annuum	2.10988	8.63943	16.2294	15.7025	17.4747	0.757487	0.848207	1.0913	1.30338	1.11557
AM809472		5.00857	9.40563	7.00776	17.3444	17.4584	1.6387	2.64757	3.94869	6.1445	3.61136
FG642636	ERF172-like	40.4038	36.7579	13.776	24.7772	17.3454	4.68404	6.62518	16.0724	12.7582	9.364
1575907		2.32448	3.34651	2.74655	16.8348	17.3079	1.14171	1.2982	1.17968	1.52158	2.03606
TC37813		1.40791	2.74901	2.5345	10.0127	17.2955	1.37021	1.26462	1.32818	1.62887	1.56952
1634182	DC1 domain-containing protein	8.68418	8.6173	9.21053	14.5319	17.2736	7.8917	13.6486	15.0407	13.8578	6.30164
TC40021		1.05003	2.02367	5.96285	12.6649	17.2695	1.26813	0.666282	1.05259	1.89816	1.46617
AM814284		1.05544	1.21553	1.33798	17.5193	17.1948	1.03781	1.2327	1.33068	6.48463	2.13906
TC26403	Unknown	34.4091	30.7109	14.8592	19.3045	17.0724	7.44667	12.5675	7.78182	4.0678	1.94882
FG644330	ZIM15 (JAZ)-like	12.4542	17.9769	13.3113	16.922	16.9994	1.50788	5.8582	22.142	27.2158	43.7777
AM838999		0.86689	1.17282	1.12343	11.8067	16.9927	0.857081	0.766797	1.00353	1.01594	0.920689
AM846265		0.753925	1.50622	2.65236	21.1425	16.7595	0.865728	0.925802	1.06972	1.14869	1.81597
BP129346		1.54182	2.30716	2.81124	16.2236	16.7163	0.655652	0.773143	1.23177	1.88351	2.22121
EB448766		8.73194	7.02184	3.63208	18.408	16.6898	0.846317	1.12617	0.831194	1.59862	5.26614
TC15338		1.61063	0.913977	1.78638	5.01071	16.6691	1.43828	1.29143	1.45877	2.1013	7.60234
2136364		1.74421	2.76632	2.98823	10.7009	16.6655	1.3303	1.19361	1.41783	1.35556	1.49588
EB684078	protein phosphatase 2C Nicotiana tabacum	1.93452	3.75041	9.51788	20.9352	16.6434	0.92268	5.31233	8.55586	24.1375	31.9726
2132286		1.32628	1.79912	1.74448	7.92529	16.6322	0.894029	0.867803	1.05466	1.44396	1.24857
TC36049		1.36541	1.32944	1.23121	15.7264	16.6316	0.910001	0.742195	0.57425	0.784208	0.553083
1195015	WRKY_94	2.41592	9.93149	16.3812	15.6447	16.6202	1.41266	0.48436	0.840692	1.54268	1.24875
BP130159		3.93185	4.67589	3.16387	17.9496	16.5548	1.16768	1.26217	1.49373	1.54308	1.29899
TC18585		0.950768	2.1127	3.9859	13.579	16.5425	0.900587	0.833398	1.04932	1.99839	12.3741
AM816067		2.02594	3.62706	2.49899	15.2993	16.498	0.908019	0.710844	1.02397	1.09484	1.97238
3741	C2H2_51	16.1443	11.4258	9.81218	15.6118	16.4902	2.54381	5.20375	4.07819	3.69868	2.52676
2151279		1.43973	1.68878	1.67669	8.40771	16.426	1.01367	0.442588	0.933264	1.02113	0.941406
TC31403		3.34904	4.13785	1.9651	9.44826	16.4018	1.01956	1.0329	1.44552	1.27642	1.1953
1547429		0.648021	1.19049	1.68807	7.78671	16.3736	1.04558	0.725875	1.16942	1.79541	1.34952
AM795123		1.52303	2.44546	1.35953	8.78321	16.3523	1.1508	0.75171	1.30912	0.701023	1.35687
5133		1.32669	1.35491	6.12761	15.1939	16.3356	0.669811	1.63078	2.38403	5.26601	7.40586
2046092		1.99824	3.23524	2.89854	12.9412	16.3262	0.937739	1.12176	1.12707	1.28071	1.12993
1139734	Raffinose synthase	1.44028	0.777658	3.05832	14.6766	16.3237	0.72829	1.50554	2.26176	32.7944	170.25
3528	bHLH229	16.8366	34.1023	17.3325	19.5568	16.2597	0.869043	0.799065	1.45545	2.65546	1.56359
TC34199	DREB-like ERF	2.63336	3.31635	7.40379	17.9708	16.2123	1.93793	2.55322	4.57796	24.5265	14.7774
1200230		0.984571	2.20323	8.68099	14.1913	16.1435	1.1139	0.902382	0.795548	13.7547	70.9269
3241		1.12987	2.0354	2.46193	18.7478	16.111	1.31223	0.832988	1.43545	2.93647	2.55775
1405176	protein phosphatase 2C Nicotiana tabacum	1.64455	2.08562	5.20228	12.6562	16.0858	1.0209	1.78285	6.27724	22.7401	34.5404
5388		4.70171	6.30317	9.24522	18.5126	16.046	1.07494	0.436803	0.718709	1.01175	1.11161
2134853		3.96617	3.0397	5.22803	12.148	15.9336	1.5907	2.13822	2.41607	2.983	3.36959
TC27594		2.11986	3.66976	3.79125	16.1078	15.9039	1.3733	1.41992	2.69229	5.36178	4.19802
AM842713		1.23564	1.41459	1.97538	19.3333	15.8771	1.12538	0.929266	1.16898	1.33975	1.70199
BP527310	ZIM_15-like	9.53462	15.0106	11.5237	14.9723	15.8578	0.65777	2.80251	6.12978	8.71001	20.9788
BP134974		3.69866	6.61798	9.21344	20.273	15.7713	1.10069	1.25633	1.22179	1.07816	1.85892
2221167		1.35385	1.16783	3.26287	5.03778	15.7164	0.966938	1.05418	1.09738	2.15556	13.5857
1518237	ZIM15 (JAZ)	12.7693	18.6612	14.7967	16.6059	15.6152	1.38914	9.10245	32.4712	37.6562	65.754
2164602		0.939502	2.01553	1.54847	13.416	15.6116	1.01888	0.953796	1.20296	1.21732	0.899943
AM837231		4.66357	7.1825	3.35124	14.6428	15.5849	0.850136	1.76907	1.8545	1.6272	1.44173
BP531936	NIMIN2c protein Nicotiana tabacum	2.5097	9.19011	13.9052	12.8882	15.5632	0.990222	0.676541	0.882454	1.14168	1.009
TC17187		13.7379	10.8351	8.57495	13.0054	15.5494	1.12262	4.01337	4.35092	2.84694	3.72199
2160508	beta-primeverosidase Camellia sinensis	22.224	21.2955	8.25173	17.9167	15.535	1.00817	0.998815	2.03104	1.73481	1.37415
AM833767		1.3973	2.50957	2.67578	14.2495	15.5166	1.85037	1.31811	1.50641	2.86609	1.65898
TC21532		1.42156	2.56943	9.33822	16.7495	15.4375	0.984349	1.42086	2.32912	3.96611	5.37506
2106513		3.23581	4.0706	2.06367	17.833	15.3894	0.814684	1.55244	2.01294	3.49012	3.4038
TC26932	purine permease 1 A. thaliana	7.8688	14.4655	14.7615	15.4474	15.3734	0.88415	0.768009	1.38859	1.11209	1.40503
AM787949		3.0162	3.7029	3.19415	9.62811	15.3717	0.938085	1.36844	2.17905	1.35129	1.55695
TC27525		1.33818	2.39683	3.21284	16.3373	15.3533	0.998722	0.882225	0.84362	0.848139	1.9474
4191	ERF_84	1.57939	4.56875	16.544	14.8437	15.296	1.19468	0.842932	1.1031	5.62434	29.3564
TC39514		10.2647	13.0804	9.50304	13.5149	15.2822	0.783981	0.788264	1.01281	0.870854	1.11162
1390078	late embryogenesis-abundant protein Glycine max	3.58831	4.88546	5.31738	25.6025	15.2746	0.888217	1.18057	1.44401	7.36348	7.15928
TC21898		1.15145	1.641	2.83357	17.5209	15.264	0.746287	2.64491	2.68858	4.79587	23.1257
2202336		3.72957	5.56938	8.94365	13.4295	15.2471	0.77713	0.906933	1.07551	1.15105	0.991373
1961486		2.2854	2.784	5.06798	14.6677	15.179	1.68589	3.3453	5.66287	11.1767	15.942
AM848199		1.46991	3.7606	3.5631	17.4581	15.1677	1.10111	1.66372	1.58235	1.84364	1.48711
1109891		1.41454	1.6709	2.52035	8.77477	15.1184	1.32095	1.48574	1.50945	2.2846	1.79745
1490272		2.45684	3.8434	7.01552	14.306	15.1178	1.19789	1.0938	1.47482	1.88433	2.80058
AM792419	ethylene-responsive transcription factor ABR1 A. thaliana (No match in TOBFAC)	1.80621	4.93953	23.0391	13.8632	15.1047	1.18333	0.927017	1.00867	1.92449	5.42994
TC19610		0.967033	1.41181	1.22197	10.1743	15.0562	0.667229	0.704663	1.07701	1.325	1.21616
EH623585	BON1-associated protein 2 A. thaliana	16.4518	12.4033	7.06912	14.3564	15.0387	4.36652	13.0794	11.8151	9.84438	2.82693
AM848142		1.27991	1.94709	1.90134	9.95801	15.0262	1.03493	1.02719	1.21841	1.46509	1.60353
TC37394	No hit at NCBI	16.0086	17.5638	11.7965	14.0779	14.9443	3.91504	9.57204	12.8028	10.6792	4.19262
2249833		2.3939	2.80521	2.18907	10.0248	14.9245	1.1853	0.631621	1.14338	1.5504	1.17762
2227950		0.944446	1.70859	1.76766	10.2638	14.9194	1.06636	0.787476	1.17618	1.16288	1.38912
TC22670		2.15283	3.05343	7.24283	14.807	14.8815	1.1469	1.83044	2.74134	6.70965	7.50366
AM840555	cytochrome c oxidase, cbb3 family protein Sphingobacterium spiritivorum	13.5209	10.6943	6.38666	9.86691	14.8708	1.59189	10.3021	11.9278	10.0947	4.88285
1247832	N-methyltransferase Coffea liberica	2.21558	8.87869	15.255	15.7693	14.8482	0.896858	0.887009	1.08794	1.10443	1.10614
CV016080		2.84436	4.959	8.98173	17.3156	14.8241	0.981751	0.977375	1.32378	1.26517	1.32187
2157945		1.90476	3.12063	2.63329	15.2557	14.8147	0.96384	0.510496	0.834646	0.777656	0.811669
AF211677		12.1719	9.37376	7.39114	11.7243	14.8083	1.7776	2.68241	3.77461	3.29832	2.3167
TC35730		2.97955	3.49024	2.87394	11.6826	14.7847	1.22763	3.55159	4.13166	3.93288	7.99633
TC27228		1.45141	3.32353	3.13858	12.6287	14.7632	0.613058	0.605409	0.729432	0.69038	0.855806
AM803206		2.24185	4.60096	7.09038	10.3329	14.7409	0.867072	0.654306	0.762936	1.02205	1.07047
WRKYnew17		5.21932	7.99525	9.55041	10.9856	14.733	1.12301	0.884124	1.4127	1.47336	1.2587
1214459		3.19695	2.03183	3.98429	9.30682	14.7289	1.25462	1.4887	1.5973	1.79478	1.62407
1213671		1.73093	2.08067	1.46727	7.89342	14.7212	0.848282	1.31374	1.63034	2.52809	3.30449
1113678	bHLH_192-like	10.0637	22.0916	21.5866	17.8459	14.7209	0.750792	0.833247	2.22246	2.58785	2.11088
2146650		1.36166	1.5413	4.87346	8.67644	14.7144	0.96714	1.00762	0.903342	0.879941	0.796828
BP529773	Unknown	14.3462	18.0885	14.1828	14.8324	14.695	3.97252	5.33164	4.88073	5.0482	2.9772
AM818985		3.31494	6.75896	8.18213	11.6261	14.6741	0.786646	1.09918	1.26332	1.3837	1.38451
BP137192	No match in any database	1.25759	2.11904	9.69706	21.2656	14.6514	1.29177	7.42351	14.2639	13.2091	13.9826
AM816001		1.72334	3.51743	2.68582	11.8659	14.6417	1.9858	1.37226	1.48942	2.07071	1.49005
EB442515		0.754857	0.429087	0.504201	5.01658	14.6298	0.825425	0.638708	0.864547	0.953905	1.13443
2101356		2.86787	4.83275	10.4042	15.4424	14.62	0.873584	0.905965	1.12336	0.983993	1.70363
TC35340		1.80901	2.8951	11.611	21.643	14.5973	0.928163	0.843185	1.13455	1.15058	1.83979
TC27539		1.77125	2.1112	1.26518	5.36207	14.5547	1.30249	0.768319	0.884386	0.978759	0.77516
TC36704		2.00284	2.96349	2.02943	15.4218	14.5171	0.948005	0.973021	1.41838	1.51782	1.32218
2012222		1.79017	1.71022	1.30097	9.88518	14.5061	0.96186	1.45007	1.36007	1.16806	1.09202
TC22382		1.21323	0.647353	2.24386	13.2007	14.4878	1.20947	0.757786	1.48354	16.0622	82.0574
NP917604		3.41337	5.02091	8.49907	11.3169	14.469	0.867837	0.445628	0.999999	1.03401	1.48294
CV018705		1.5786	2.91376	2.69112	15.5116	14.4277	1.01176	1.34717	1.88301	2.58303	3.08901
AM814054		2.99368	4.33568	6.84435	13.4887	14.4111	0.755382	0.74237	1.40271	1.18607	1.83323
2158834	beta-glucosidase-like protein	15.1164	13.2233	6.21362	13.2953	14.4078	1.28947	1.03931	1.57551	1.28909	1.70684
1217354		1.19971	1.04555	5.05846	13.2131	14.4075	1.3948	0.769011	1.52068	3.5618	38.1524
2145471		1.88826	3.14233	2.43234	10.6132	14.3832	1.10766	0.763349	1.4461	1.96222	1.1369
AM812361		1.02326	1.72579	2.05814	10.1266	14.3571	1.48714	0.927726	0.892311	1.105	0.719361
1357877		1.45483	3.33033	2.69968	9.34285	14.3413	0.888549	0.600399	0.908404	0.658641	0.821421
AM821792		1.25358	1.74481	2.4652	6.4079	14.339	0.830515	0.718886	0.949045	0.879034	0.863332
AM821409		7.1736	8.22548	9.99748	16.3976	14.3219	1.29546	3.15464	3.15808	10.3455	18.6764
AM836890	No match in database	3.52813	5.22352	5.34031	25.6934	14.3158	0.808314	1.17094	1.53628	7.77081	9.06526
1129698	NAC_165	1.63435	3.97864	7.33169	9.86456	14.3105	1.24393	2.16007	5.91961	18.5392	15.2343
2102223	Raffinose synthase	1.62819	1.22636	3.45278	14.1425	14.2441	1.14382	1.81331	3.1135	60.5958	201.094
2149569	BON1-associated protein 2	15.1792	11.261	6.96292	13.1505	14.1797	6.70504	13.0726	10.9344	12.1698	3.39017
1273938		1.35971	1.24753	2.26367	15.5187	14.179	1.15075	1.13704	1.27106	1.59536	1.97677
2135131		6.80062	7.67276	6.97175	9.51549	14.1619	1.29768	1.21607	2.02941	1.88691	1.94474
FG637430		1.09432	1.38034	7.10709	20.2362	14.1569	0.576817	0.568343	0.940215	4.07666	35.532
AM811625		2.05082	4.51149	6.96709	18.2042	14.1454	0.965502	1.84399	1.86573	5.99035	4.10895
1551416		1.12819	1.53717	1.36826	10.9356	14.1404	1.37041	0.779325	1.1823	1.39897	1.46853
AM848844		0.769851	1.52581	1.41155	6.09574	14.1151	1.59671	0.864259	1.1554	1.61382	1.24505
2172531	cytochrome P450 A	5.58202	18.514	33.3678	18.8734	14.1065	1.11157	0.618846	1.67917	3.7707	13.3123
1198843		1.78372	2.36272	2.50378	7.29781	14.0816	1.19513	0.807009	1.07286	1.27406	1.02028
BP132340		1.00625	1.50723	1.55506	12.3144	14.0696	0.985847	0.718392	1.13935	2.24655	2.39723
1148995	SYNC1 protein Arabidopsis thaliana	5.63816	5.37589	4.31424	12.1672	14.051	1.36567	12.9197	17.5695	24.3407	28.8074
TC19476		1.36902	2.59734	2.28528	8.6415	14.0406	1.18327	0.699092	1.09962	0.757243	0.630331
NP8634969		2.03449	2.40745	2.98313	7.16669	14.026	1.03264	0.556193	0.913872	0.985057	1.11904
AM801191		1.03201	1.52574	1.27795	4.82709	14.0155	0.961833	0.740571	1.07714	1.45162	0.796675
TC19548	NtJAZ1	10.3039	16.566	12.3153	14.5945	13.9841	1.74722	10.4477	29.6653	43.9169	59.5062
FG633237	WRKY_94	1.88925	8.31435	15.5176	15.015	13.9817	1.10875	1.09695	1.09231	1.49586	1.2472
4278	ERF_171	15.0423	31.7498	21.226	17.6103	13.9643	1.2088	0.975895	1.61461	1.63896	1.43017
DW004672		1.53535	2.07949	4.97721	18.6845	13.8964	1.05549	0.929233	1.48696	4.51825	4.77284
TC19903		5.05915	3.30907	8.39996	6.70937	13.8934	0.801562	0.76183	0.810416	0.740361	0.64312
2097893		1.35639	1.86424	1.86881	7.96439	13.8271	1.09375	0.783015	1.57962	1.76018	1.45351
AM824577		0.900669	1.31137	1.85136	5.88723	13.7955	0.913488	0.448118	0.894081	1.00198	0.840789
5452		9.19875	12.2295	8.84282	12.3274	13.7582	1.10522	1.14871	1.50609	1.86914	2.12314
TC38492	Avr9/Cf-9 rapidly elicited protein 284	23.0928	16.5184	10.9572	14.9006	13.7431	3.82644	10.9265	6.87999	4.1199	3.26111
TC21078	Unknown	17.6428	14.5015	9.36056	17.3109	13.7158	2.82934	4.3371	6.13169	5.38926	2.69263
FG633671		10.8282	9.27849	9.98166	12.836	13.7059	4.26229	8.60126	5.88228	4.48395	3.4644
TC32598		2.29562	3.31247	7.22524	15.5051	13.7005	1.20417	1.84301	3.5461	7.33412	10.1108
1679593		12.0509	12.3768	8.71101	14.0011	13.6904	1.01349	0.604108	0.822925	1.4938	0.942828
EH617029	glycosyl phosphatidyl inositol 16 signal peptide and transmembrane domain or GPI anchor Cryptosporidium parvum	13.7547	15.6436	8.27727	13.4558	13.6581	1.30928	5.35496	7.6909	9.47895	2.41757
AM803130		1.16749	1.45888	1.60199	8.69051	13.6535	0.807687	0.3637	0.833413	0.712587	0.836351
1410228	Lipoxygenase	19.9941	18.4846	12.3683	13.7798	13.6525	1.91579	12.1416	18.0236	18.4021	28.086
1256702		1.52087	2.53589	4.8708	15.4569	13.6247	1.22434	0.617289	1.41011	1.62741	1.40345
DW002615		13.4062	10.457	8.44358	13.2963	13.6235	1.57507	2.66744	2.61009	2.43273	1.77442
TC23939		3.45305	3.97622	8.44257	15.0457	13.6117	1.79149	2.13597	4.08935	8.37233	10.9808
4697		1.04839	1.43359	1.95056	6.42567	13.6115	1.23035	0.815807	1.20405	2.97721	4.78692
WRKYnew103		13.1105	12.3664	9.98048	12.858	13.6094	1.11253	2.55357	3.91213	4.00921	3.0382
AM811705		1.52009	2.59102	2.08957	10.8637	13.5485	1.13867	1.0939	1.72718	1.39277	1.20472
1249403		1.64256	2.16263	5.58807	19.5194	13.5188	1.19084	0.865384	1.28784	1.47307	0.966762
1197609		1.47175	2.05151	2.38223	6.51001	13.5171	1.03747	0.608278	1.34549	1.44377	1.15963
TC32361	ERF_203-like	1.27274	4.06178	15.0843	15.3708	13.4788	1.0522	0.96212	0.987819	2.16107	15.4165
2095717		12.7562	9.28445	7.26768	12.6286	13.4601	1.06988	2.29827	1.7735	1.35477	0.900952
AM793924		10.1742	8.22159	3.79954	10.8991	13.4531	1.00131	1.34354	1.40591	1.39747	5.89458
TC20549	Avr9/Cf-9 rapidly elicited protein 65	18.5514	11.2094	6.28471	15.3035	13.4436	5.97901	9.94953	11.2349	7.09586	4.44646
FG640343	Unknown	18.6872	17.6825	8.44496	14.411	13.4397	1.09429	1.25861	2.01891	1.8657	1.33817
TC22827	raffinose synthase 2 Glycine max	1.45604	1.25136	3.36354	13.5557	13.4361	0.84391	1.52031	2.95515	40.3615	132.384
AM799913		2.04902	3.67054	2.884	11.4991	13.3727	1.3527	1.38019	0.96253	1.22237	1.74137
TC25940	Unknown	7.81867	16.2806	16.742	18.8196	13.3682	0.514167	0.763786	0.966277	0.779451	0.833597
FG633736		0.922525	1.65466	3.75095	10.899	13.3409	1.12886	0.765579	1.03652	3.16875	9.14453
1492327		1.44199	1.47812	1.18546	8.28648	13.3394	1.23907	1.30373	1.07458	0.989833	0.790808
FG645026	Glutathione peroxidase	4.71052	4.63171	7.13622	11.5497	13.3383	12.1894	35.4229	45.593	32.611	30.1671
1280494		2.46772	7.63758	13.6438	12.9919	13.3211	1.15357	1.15747	1.15291	2.54636	17.2162
AM799348		0.732376	1.10231	1.32695	5.14309	13.3148	0.540309	0.840091	1.52942	1.40804	1.19428
2121260		1.99821	2.58108	5.73494	13.5371	13.2699	1.33423	2.22233	3.30078	7.881	7.81835
2243701		0.821411	1.01559	1.27318	4.93543	13.1961	0.793775	0.624463	0.870839	0.692398	1.04571
1360299		1.13697	1.94819	1.99467	15.1844	13.1819	1.24248	0.980756	1.44679	2.49777	1.83573
AM846077		0.931664	1.09239	1.6256	7.81842	13.1574	0.897738	0.686792	0.805375	0.830457	0.961171
1321392		2.93068	3.85285	2.70406	12.431	13.1368	0.787647	1.06029	1.18766	1.51711	1.80961
AM818056		1.88017	2.36898	1.9912	8.83726	13.1207	1.15942	0.862915	0.958559	1.00662	1.12357
4187	ERF80	1.46442	2.03392	5.88564	17.4808	13.1141	2.41341	4.41354	10.1037	37.336	65.9574
AM829765		1.45175	2.14865	1.81298	10.3937	13.1139	0.840778	0.802102	1.90313	4.70002	4.43352
5124	NAC144	2.73158	6.83697	9.9322	11.2821	13.0931	1.02898	2.39259	6.62588	19.8515	18.0975
1826695		1.59496	2.24455	2.01194	11.7815	13.0365	0.725122	0.840959	1.23417	0.870473	1.24917
AM813388		0.709673	0.992571	0.96746	7.42834	13.0123	0.791583	0.867607	0.936773	2.43653	2.33117
EB427840		2.6921	7.10893	13.1154	11.2337	12.9996	1.18164	1.14004	1.2984	5.48768	28.7822
BP137133		3.75646	5.75291	8.27849	10.8968	12.9993	0.983333	2.20747	1.75131	12.7013	16.4688
2138698		1.95455	2.0509	2.94159	10.9971	12.9423	0.828757	2.75484	4.20408	10.1395	28.3046
AM785220	protein TIFY 5A A. thaliana	9.15399	21.7912	13.3505	14.349	12.9378	1.32223	1.72683	1.42722	1.67214	1.41438
AM838617		2.62587	3.50893	3.12828	10.5386	12.9197	3.0513	4.85256	4.3286	5.29424	4.50778
AM819439		1.96172	5.22962	8.41205	10.715	12.9095	0.916389	0.783482	1.14782	1.09295	0.897696
3717		1.50173	1.82906	1.93425	10.1424	12.8978	1.17392	1.31542	1.28713	1.92456	1.27035
TC14862		6.54517	8.00655	6.88277	11.9782	12.881	1.21032	1.0593	1.28237	1.46783	1.21274
AM840368		4.4766	5.92109	4.34398	16.4872	12.8726	1.14723	1.24	1.35013	3.00334	6.55567
AM848638		1.04119	1.53086	1.85075	9.65194	12.8642	1.35216	1.90388	1.71048	3.92223	3.01979
2107360	9-cis-epoxy-carotenoid dioxygenase 1 Solanum tuberosum	2.37684	4.02014	7.5018	12.9078	12.8604	1.5138	3.76224	9.75449	23.3251	36.4999
AM815043		3.84182	3.86504	6.08018	12.2739	12.8295	1.34237	1.45711	1.21918	1.85876	2.12886
5836		1.88704	7.14492	12.08	10.9398	12.8208	1.11841	0.431155	0.856935	1.31726	0.972085
FG634188	retrotransposon protein Glycine max	14.6651	13.0808	6.24756	12.5394	12.8112	1.31769	1.15826	1.15255	1.0401	0.958533
1313190		3.58187	2.85911	4.92594	8.98419	12.8019	1.05322	1.75857	2.12714	2.00626	2.27073
TC33361		1.49113	2.80818	1.78684	10.1127	12.7679	1.29913	1.22213	1.254	1.23202	1.15968
1570811		8.34821	7.27566	5.56691	12.0421	12.7578	1.05733	1.4411	1.88788	2.72468	3.02418
FG643549		2.45855	3.11063	2.26115	7.12584	12.7453	0.87425	0.994476	1.27192	1.7569	1.30006
AM805297		0.854582	1.13763	1.14271	8.97517	12.7083	0.945412	0.858989	1.04656	1.13112	0.973534
2106157	NAC_165	2.4164	6.30675	8.01168	10.5431	12.7036	1.02618	2.34751	6.31415	16.1737	16.171
AM807323		1.30156	1.93251	1.98461	10.6798	12.6906	1.01324	1.09921	1.34405	1.66858	1.45393
TC19611	Avr9/Cf-9 rapidly elicited protein 65 N. tabacum	14.2566	6.4878	3.66517	13.4868	12.6739	5.7475	6.72642	5.81783	6.49781	6.29458
TC14468	Unknown	16.3666	15.614	11.4917	14.8084	12.6699	5.03935	5.57208	3.77646	2.28032	0.879456
1276200		2.19993	3.40535	3.28813	9.06777	12.6621	0.987461	0.921954	1.44975	1.35304	1.23049
1737303		4.55309	6.14019	6.59483	7.09523	12.6441	1.18061	1.10267	1.20855	1.35284	1.20845
AM804456		2.52959	4.0431	3.08786	11.0885	12.6342	1.10475	1.50537	0.937679	0.928512	1.33979
1099659		5.11423	6.76952	10.8707	11.6596	12.6173	0.903634	0.96439	1.21334	0.891828	1.53869
1594242		10.2992	7.88496	3.85347	11.1317	12.6009	0.76976	1.11554	1.14686	1.40259	5.09123
TC35806		0.882199	1.02087	1.19719	7.2488	12.5699	1.08561	0.832961	0.914787	1.00609	0.839351
AM794244		1.5888	2.17258	3.4084	8.93494	12.5662	1.71962	3.04881	1.88645	2.2273	1.48704
EH623692		1.33552	1.71605	6.09086	12.3796	12.5521	0.706379	1.25595	1.97859	3.51265	5.09679
BP135482		2.0427	1.91859	1.34632	9.24637	12.5272	0.879541	0.745313	1.0855	1.29903	1.44672
2233516		0.557706	0.928343	7.10054	12.4664	12.5218	1.22154	1.58387	2.51805	6.68311	34.057
BP526688		1.50291	2.36793	5.24099	17.1321	12.4854	1.3177	1.00403	1.10511	1.5242	1.21589
AM803414		1.17215	1.43002	3.88779	9.24951	12.4696	0.990927	0.805852	1.34262	0.973849	1.37733
4314		2.01841	2.49267	3.78404	13.0958	12.4572	1.63629	2.48166	4.78534	9.03101	8.29279
BP135022		1.4589	1.5538	1.89406	4.37423	12.4261	0.980254	0.864454	1.12467	0.993227	1.04756
NtWRKY12pub		6.67254	7.96154	7.12909	12.3624	12.3972	0.945923	0.969006	0.909546	1.48023	1.65944
FG634727	Avr9/Cf-9 rapidly elicited protein 65	17.4057	10.3204	5.49782	14.1289	12.3971	5.68242	9.03948	7.84368	5.71524	3.96459
2082452		1.35436	1.75683	1.34253	8.13501	12.3884	1.28818	0.988044	1.16779	1.3426	1.19708
4267		10.5394	11.8688	5.97505	12.3876	12.3559	1.02939	0.912813	1.09453	1.53581	1.27334
2163290	Lipoxygenase	14.4687	12.9272	10.3968	11.8614	12.352	2.05544	15.8863	21.8074	21.5359	28.495
WRKYnew9/54		6.23889	7.576	6.97912	11.6354	12.3469	0.941974	1.5613	1.67788	2.45069	1.18974
2106413		1.19855	1.74037	7.58508	22.4065	12.3453	1.5448	0.945671	1.4084	1.93961	1.63659
1549836		3.53538	6.44545	9.08979	15.1619	12.3371	1.00944	1.63709	1.95648	6.7083	12.5959
AM808744		1.0807	1.54675	5.39587	10.472	12.3369	0.928788	0.744271	0.801968	0.703683	0.87224
TC27799		0.960796	1.30426	1.29355	7.05406	12.3367	0.79922	1.29406	0.891038	1.0818	0.923566
1183829		1.37921	1.69273	1.71007	10.0861	12.2965	1.42945	1.04857	1.70341	2.17162	2.4697
TC36235		4.04406	3.5466	1.70938	7.42838	12.2929	1.00803	1.15398	1.11614	1.4163	1.5705
2114653		6.18173	9.47024	13.1977	12.8063	12.2688	0.87566	0.703049	1.70235	2.06497	2.64429
1122309		1.03509	2.54401	7.65465	18.8405	12.2503	0.759123	0.779341	0.82186	1.33428	16.8952
1941946		1.0531	2.57461	6.08707	19.8648	12.232	1.12723	0.832039	0.921379	1.89183	0.97789
TC36031	Unknown	17.5717	16.2681	7.30189	12.1014	12.2211	2.22635	4.26029	3.8831	2.04396	1.35549
4307	ERF200	9.07028	12.1201	10.3457	12.4615	12.2044	2.01263	6.96298	9.96145	6.51412	9.87317
TC31545		1.41041	2.99713	11.8542	17.3389	12.2037	1.06837	0.75257	0.91218	3.13751	7.32194
1537845		2.12513	2.63746	5.46334	8.49036	12.1906	1.15707	1.06661	1.13593	1.5056	2.73027
AM826337		0.885212	1.3217	2.18698	6.11673	12.1826	0.753685	0.560002	0.731864	0.669461	0.698466
CN949712		2.3645	3.87006	1.63903	11.5345	12.1392	1.22191	1.09606	1.45483	2.31515	2.16144
TC16509		4.90764	13.4937	12.5717	12.802	12.1065	1.3116	1.18959	1.11691	1.26013	1.00176
2079044	protein phosphatase 2C, putative Arabidopsis thaliana	1.45177	1.7427	4.44485	11.0062	12.0823	1.13112	1.13768	4.79655	22.3746	30.4078
TC25993		1.22256	1.29828	5.54754	11.6608	12.0699	1.08682	0.964332	1.20673	1.08163	1.17752
TC17995	BON1-associated protein 1 Arabidopsis thaliana	14.0468	8.40193	4.62326	12.6588	12.0694	2.03107	4.30574	4.10459	3.77262	1.42053
BP529350		0.639868	0.824685	0.813738	8.6484	12.0552	0.96209	1.87603	3.65637	8.45494	4.83865
1643130		4.16503	12.4777	13.6399	15.9864	12.053	1.16157	0.899795	0.976228	1.48603	1.00601
TC29510	Glycosyltransferase family A ACRE 231	12.9851	9.72709	6.75404	11.8832	12.0439	9.48083	19.0669	12.1438	7.75658	4.50253
AM841105		0.900853	0.613221	1.36159	9.65818	12.0291	0.785085	0.588378	1.05108	1.2263	7.74567
4720		1.47904	1.99402	6.13168	14.3795	12.0239	1.06629	1.1334	1.04047	1.98248	4.6132
TC35182		0.903664	2.38787	7.20373	14.5888	12.0131	0.959105	0.673886	1.02838	2.16688	20.6987
AM828178	bHLH_192-like	9.69912	21.6929	20.0667	15.3134	12.0112	1.11828	1.31288	3.37554	3.5116	2.64442
AM847717		1.89389	2.63663	2.11121	15.52	11.997	1.23423	1.21335	1.29728	1.12089	1.33042
AF211700	Unknown	7.38014	9.22911	6.56723	12.1756	11.994	1.71536	18.2328	29.5856	28.1925	42.4482
EB430908		1.45736	1.39998	1.01224	9.48716	11.9843	1.27664	1.03912	0.927397	1.897	1.35143
EH616548		1.75835	2.1654	3.10187	11.5506	11.9812	1.70298	2.49821	4.74664	8.50673	9.4124
BP135312		0.932229	1.02399	1.22443	4.76827	11.9653	1.43197	3.76843	1.87506	5.81403	9.37827
2108833	9-cis-epoxycarotenoid dioxygenase Solanum ochranthum	2.53113	3.77644	7.22665	12.1766	11.9556	1.64362	4.68557	12.7968	30.9863	52.9861
5343		10.9523	11.7272	7.99094	13.0841	11.9368	1.23748	0.647834	0.886647	1.78219	1.27513
AM836319		0.978116	1.3024	1.33471	8.40134	11.9226	0.868114	0.740367	0.854776	1.04232	1.01137
1491822		1.16496	1.18731	1.6038	7.06076	11.8968	1.07897	1.20658	1.14925	1.49766	1.5091
TC24819		7.93248	11.7336	8.88232	11.5459	11.8932	1.66176	7.07136	6.88063	5.37311	4.75552
1533688		2.02945	2.12128	3.96424	10.0267	11.8776	0.924731	0.760536	0.643886	0.885887	0.790621
BP529928		1.13305	1.09013	1.90291	6.60115	11.8612	0.936961	0.890098	1.39811	1.4943	2.21979
TC33290		1.24815	2.53685	3.93636	7.46576	11.8392	0.69293	0.685222	1.12961	1.86682	13.8068
AM798484	N-6 Adenine-specific DNA methylase M. truncatula	15.1322	13.8489	8.4811	10.7264	11.8109	1.63678	3.58162	3.38318	2.3252	1.64651
AM797148		3.02597	2.29867	4.00041	7.69182	11.7841	0.870863	0.893857	0.938602	1.08198	0.753195
TC14682		1.71014	1.33986	2.6241	4.86952	11.7822	0.989065	1.19301	1.21137	1.42901	2.85909
2110859		12.3262	10.3522	5.52981	10.2138	11.7641	0.78638	0.943361	1.69653	1.48861	1.15706
FG634745	ERF_75	1.48634	1.4502	5.17531	13.6096	11.7541	2.22971	4.08316	6.86053	25.7605	51.3505
TC36048		5.94736	5.50657	5.57795	9.46599	11.7079	0.835532	1.68219	2.09221	3.64933	1.39076
4171		6.9836	6.56338	6.47914	11.3419	11.6778	1.31459	2.49699	2.13739	4.61231	2.69923
FG633908		9.90485	12.9936	8.3574	10.7515	11.6595	0.630546	0.651289	1.11707	1.27018	1.17935
WRKYnew94		1.56206	6.59452	11.2774	10.9315	11.6594	1.1187	0.776183	0.935052	0.837839	1.04664
AM821959		4.12236	7.54976	4.5682	12.7231	11.6284	1.52329	3.3736	4.17012	12.3073	29.3103
TC35579		1.52375	2.67872	5.13447	9.72182	11.6204	1.20188	2.5999	2.54907	6.62018	4.8099
TC27425		1.02896	1.82304	3.4932	14.0257	11.6053	1.0501	0.752621	1.20754	1.34915	1.60816
TC15587		1.96734	2.07569	2.9771	5.81909	11.5818	0.858185	0.654313	1.04265	1.60405	1.46955
TC28001		1.03464	2.07259	4.76114	14.7728	11.5784	1.32271	1.50928	3.91192	12.5549	19.8123
1096923		4.61181	7.66012	12.932	13.4042	11.5531	1.11894	1.62257	2.47311	6.00857	10.8759
TC15881		5.16254	8.98391	10.0833	11.5591	11.5119	1.56493	2.84796	4.35129	8.39315	4.84679
2128555		11.1682	9.83766	6.05308	9.86853	11.5055	2.84659	5.1679	5.85828	5.92117	5.21035
1094344		3.03948	2.75281	4.88492	8.40444	11.5048	1.20008	0.510168	1.14459	1.47899	1.44917
EH619699		8.30648	14.0175	10.2792	12.9871	11.5006	0.958412	2.27562	6.3619	12.2747	17.8227
2177292	Raffinose synthase	1.13897	1.007	2.82546	10.3665	11.4899	1.196	2.27152	3.00409	23.8866	124.11
AM820515		1.22267	3.03262	5.3162	9.61445	11.4566	1.47631	1.29277	1.26689	3.89297	5.52728
FG640662		0.934366	1.11889	1.11983	7.00144	11.4547	1.30901	1.60143	0.960289	1.06583	1.34802
AM830792		3.40677	4.3933	7.07852	7.88156	11.439	0.664588	2.02276	2.16204	2.10599	2.0848
1100145		5.86943	9.60312	13.6196	12.5825	11.4383	0.759033	0.567789	1.18772	1.09008	1.88054
AF211758		9.17614	5.1185	4.17444	9.84917	11.4134	0.754551	0.91431	1.35002	1.93172	1.47552
2097209		2.05223	2.44365	3.73386	11.578	11.4008	1.74035	3.44685	8.01567	12.3314	18.6742
2100950	protein phosphatase 2C Solanum tuberosum	17.3486	11.9427	8.9612	12.1926	11.3995	4.48668	10.7146	8.22049	6.20377	6.60029
1821367		1.98726	4.72424	4.76613	12.3554	11.399	1.41529	0.82396	1.37144	2.28488	3.21324
BP529994		4.14458	4.70712	2.6784	12.5191	11.386	1.26251	1.28886	1.03655	1.17143	1.35959
AM824630		0.943968	0.954457	1.52943	4.43238	11.3801	0.919372	0.448423	1.207	0.894746	0.854775
1115739	triacylglycerol lipase-like 1 protein Arabidopsis thaliana	1.28655	4.96327	14.9607	11.3085	11.3702	1.47792	0.62609	1.05588	1.71654	2.08178
4244	ERF137	15.0328	17.78	17.3423	17.6864	11.3645	6.48682	32.5661	42.4438	41.4355	18.0412
TC24598		1.30798	1.93778	2.94075	6.92113	11.3603	1.53968	1.31197	1.38898	1.47634	2.18359
AM837390	Unknown	15.0452	11.0452	3.46455	13.4351	11.347	1.36016	1.60567	1.55828	4.18057	1.55037
1305659		1.49225	2.31499	4.77282	18.2539	11.3335	0.933428	0.877988	2.41344	11.9635	12.2196
1365095		0.874164	1.42898	1.76835	8.36939	11.3131	0.936384	0.616602	0.92672	1.40231	0.866839
AM828763		0.747425	1.81048	9.37689	15.9505	11.2752	1.69634	1.9403	3.18193	10.1923	19.3171
1346364		5.94922	5.72743	5.79844	10.7524	11.258	1.69224	1.81866	1.66348	3.91406	2.17792
EB440147	C3HC4-type RING finger	12.2515	7.9171	6.66118	8.38431	11.2324	11.44	17.3744	22.7369	16.3742	10.1965
1537721		1.89575	3.35313	3.11246	9.45545	11.2278	1.56016	1.08313	1.32144	1.3985	1.35157
AM782344		2.01975	2.50733	1.49037	12.9591	11.2171	1.25136	1.66949	1.00399	1.27874	1.24722
1235962		1.495	1.62515	1.24881	7.33632	11.2046	1.29075	0.753367	1.50225	1.2302	1.64565
EB442418		1.92234	2.01924	2.70943	6.24183	11.1972	1.19703	1.48026	1.66288	1.60227	1.64349
TC29911		3.28349	4.44065	4.667	9.73349	11.1776	3.3919	5.34269	5.32811	7.09988	17.2684
AM843371		10.8741	8.39808	6.0929	9.25999	11.172	1.52317	1.72775	2.01774	1.77107	0.871401
4318		0.91895	1.77101	3.72818	10.363	11.1404	0.943295	0.902498	0.898449	4.46573	29.9428
2151909		1.80247	3.7765	5.70121	8.54618	11.0979	0.612374	0.60881	0.867748	0.835091	1.10622
AM807961		0.662621	1.10391	1.13614	7.89084	11.0711	1.01085	1.02882	1.00069	1.73668	1.8547
1286911		1.20409	1.09715	1.53948	6.37479	11.0681	1.38145	1.14796	1.07971	1.57088	0.832943
AM807304		1.87065	2.28884	3.02443	9.04002	11.035	0.949725	0.978821	1.09357	3.11578	4.22892
2104808		8.30965	7.11226	3.56397	10.5111	11.0306	1.1442	1.1471	1.32543	1.82882	3.79273
1274256		8.29143	9.18072	4.22827	12.4775	11.0197	1.48697	1.18182	1.44497	1.98622	0.968103
1508761	ethylene-responsive nuclear protein	15.5288	17.6473	8.64868	12.6659	11.0036	1.87477	1.63414	2.12929	1.6877	1.616
AM835404		1.52518	1.09137	1.38974	5.21425	10.996	1.04259	0.95192	0.925965	1.81171	1.03965
1114131		2.89354	3.83216	2.74632	10.8204	10.9889	0.902905	0.671847	0.970999	0.842507	1.37276
AM822896		1.9785	2.50421	3.77968	7.02011	10.9662	1.06501	0.739709	1.27378	1.53742	9.12409
TC32895		11.0096	12.5715	9.26979	10.5135	10.9572	2.69697	6.23096	7.81097	4.51276	4.0786
2172517		1.19047	1.56056	2.62256	6.58755	10.9429	0.705984	1.49625	1.17532	1.2819	1.17939
2154874	Avr9/Cf-9 rapidly elicited protein 284	17.3264	13.4113	9.84296	12.0492	10.9323	5.04662	12.0685	9.94642	5.53015	5.00925
1475590		1.50062	1.83767	1.43253	5.03746	10.9259	1.17096	0.854321	1.16261	1.37117	0.932211
1152725		1.3508	1.85567	4.36117	16.5329	10.9165	1.14534	0.86787	0.782968	1.30441	0.977931
2237227		7.12663	6.01078	6.10461	9.38614	10.8953	2.20402	7.58139	8.01447	5.75777	3.51622
BP535451		2.38589	7.75877	11.2366	10.4972	10.8677	0.952913	0.930143	1.11597	1.09421	0.823947
AM792680		2.02803	2.12336	4.07447	11.994	10.8661	1.91273	3.13892	3.93904	9.59979	10.3795
TC36148	hexose transporter Solanum lycopersicum	7.62425	11.6705	16.7072	11.7205	10.8578	0.785864	2.01986	1.41503	0.905996	1.07277
FG641863	WRKY103-like	9.89531	8.52126	5.63096	10.1587	10.8421	5.16816	16.1644	22.5822	25.9133	10.2062
2231756		5.70451	10.0522	9.14369	10.2938	10.811	1.06155	1.19214	1.65155	2.29735	1.83346
EB426855		8.14453	8.93926	7.53317	9.30157	10.7878	2.53109	6.01385	5.14534	4.87083	4.26459
1797085		1.11595	1.12487	1.12285	3.36144	10.7874	0.821453	0.745448	1.29086	1.60201	0.995664
TC34786		3.8801	7.22906	9.9886	11.0819	10.7854	1.33273	1.42487	2.11989	6.11	7.35722
TC39887		1.67307	1.61552	1.63994	6.13743	10.7609	0.922353	0.664251	0.783422	1.34529	0.83093
TC34641		1.78825	1.4941	3.72504	8.36157	10.7079	0.651393	1.03842	1.1303	0.605468	1.04299
TC21571		2.30365	4.35358	7.84316	14.3052	10.6979	1.19239	1.24845	1.74658	4.29629	9.5105
TC19832	PREDICTED: hypothetical protein Vitis vinifera	22.81	18.664	8.75575	10.9269	10.6899	7.45749	8.73941	7.9723	4.67783	2.26165
TC34424	lipase class 3-like protein Arabidopsis thaliana	1.48296	6.50351	19.2432	13.5227	10.6876	0.776708	0.888488	1.67383	4.22483	3.34813
EB677428		1.66207	1.55519	2.90587	14.2168	10.6868	0.974174	1.06526	1.3031	1.51772	1.84057
2205529		1.0433	1.51211	2.19623	7.1203	10.6599	1.4325	0.918463	1.54253	1.91016	1.36886
AM825403		0.997536	1.09763	1.25983	6.43833	10.6581	1.25242	0.671826	1.32258	1.19044	1.42527
FG645417		1.58941	3.65477	10.28	12.8697	10.6499	1.04082	1.26749	1.25517	1.32917	2.40349
NP8634987		2.97035	5.32751	3.64674	10.3815	10.6458	1.05292	2.47974	3.66938	6.36258	16.1903
AM813685		4.94678	4.99009	4.22317	13.2125	10.6262	0.999729	1.01376	1.31717	1.5487	1.23814
AM789012		7.1369	13.4439	9.71577	12.1751	10.6075	1.13827	0.947049	1.11854	1.47416	1.39298
AM814395	hypothetical protein Thermococcus barophilus	20.367	24.9071	6.94281	18.8891	10.6048	1.3445	1.14254	1.48212	1.24911	1.31069
EB436328		3.2054	7.08326	12.5879	13.0395	10.6012	0.922413	0.742307	1.08683	2.27022	4.08085
TC32252		2.05116	4.76567	7.38386	7.03798	10.5828	1.08428	1.11374	1.24622	0.820966	1.13536
TC25829		1.22347	2.05419	6.53615	13.0847	10.5374	1.21009	1.25195	2.10434	6.46698	9.72509
1391995		1.27226	1.77661	1.63484	4.19403	10.53	0.984712	0.543939	1.07208	1.14824	1.2567
BP136567		1.92097	3.13271	2.93729	9.34257	10.5173	1.23731	1.94465	2.45641	3.09689	2.83703
1445359		1.08843	1.19359	1.80031	7.89512	10.485	1.28317	1.27987	1.19419	1.18006	0.981772
1782004		1.37769	1.39905	1.13983	7.32029	10.472	1.0941	1.11252	0.942562	1.00772	1.30377
TC23420		1.66588	1.60001	1.46536	16.7046	10.4643	1.06144	1.15085	1.36763	2.7635	5.12727
2151429		4.9307	5.92431	5.60656	7.8284	10.4581	1.93502	7.60121	8.02182	11.2157	5.57456
1461812		6.02415	7.09994	4.93981	13.3922	10.4351	1.19261	0.779685	0.887627	0.896067	1.11349
AM823004		2.89856	2.45531	3.61578	10.8039	10.4307	2.75959	7.4742	7.65301	10.5453	14.0614
EH663692		7.83297	9.34586	8.08345	9.85687	10.4276	1.84397	4.68053	5.24791	2.71293	3.19641
3643		1.52558	1.7912	1.01122	6.11724	10.4156	0.718975	0.445178	1.08031	0.791545	0.940139
EB447328		10.9044	9.35079	5.56138	9.17789	10.3943	3.36917	5.42765	4.58411	4.50331	4.1164
1365760		1.50468	3.70568	13.3983	9.07712	10.3893	0.999097	0.731934	1.00485	4.26212	12.9079
TC38457	Glycosyl transferase	11.7398	7.77636	5.52907	9.12652	10.3857	14.5098	29.4208	19.1066	7.64572	5.9092
1113680		3.7988	6.00904	6.67752	9.44569	10.3802	0.568976	0.487137	0.923698	0.851932	1.08754
BP529654		3.29429	4.595	3.8123	7.71625	10.3705	1.26357	1.93688	2.49856	3.8981	4.26243
TC33528		2.71018	3.67321	4.08984	11.0452	10.3694	1.37013	0.954285	1.07316	2.95997	2.92903
TC39011	Lipoxygenase	17.7729	18.735	12.8171	11.3428	10.3638	2.88615	12.3211	16.7988	14.6873	26.5177
AM789822		1.10842	1.28635	1.46471	6.2122	10.3633	0.811941	0.748095	0.878909	0.970436	1.01416
AM828502	S-locus lectin protein kinase-like protein A. thaliana	9.89696	18.0078	12.1162	12.7043	10.345	1.04754	3.46603	3.88328	5.86775	5.24746
AM790514		3.48275	4.97082	2.46256	9.7185	10.3164	1.36677	1.36344	1.51193	1.59323	2.25644
1253756		2.66734	1.84364	2.25077	5.38604	10.3113	1.21783	3.20572	4.07294	5.13054	2.44932
TC14186	ERF202 (ACRE111b)	24.0928	16.4297	8.9728	12.4869	10.2984	11.375	36.2647	33.9118	14.3907	9.7336
BP133988		1.54607	2.13523	1.57511	6.06024	10.2943	1.28341	1.47742	1.55089	2.02128	2.03465
1296967		1.02654	1.08554	1.22456	5.28467	10.293	0.833089	0.843945	1.17311	0.882475	1.18135
AM799908		1.01478	1.41545	1.26469	16.4129	10.288	0.870172	0.928777	1.72416	1.44097	1.38907
1100598		2.81834	1.9824	2.13857	5.23551	10.288	1.20062	0.59376	1.31233	1.67031	1.42216
TC38161		11.4483	10.6081	5.8558	9.75754	10.2765	0.75489	1.2672	1.85443	1.74551	1.44771
TC21812		9.15712	12.2009	8.82387	11.5098	10.2666	1.10834	4.28895	8.48576	13.511	5.75787
2240350		0.573623	0.820423	5.10281	10.6659	10.2648	0.79574	1.57255	2.18748	5.61629	19.5689
EB426342	9-cis-epoxy-carotenoid dioxygenase 1 Solanum tuberosum	2.52184	4.47116	7.89231	12.5734	10.2622	2.55453	4.39419	11.3708	24.9782	37.7899
1355712		2.13435	2.96371	2.35052	11.0531	10.2613	1.06966	0.965442	1.728	1.6623	1.29938
2216608		10.1682	7.21924	5.05815	10.7185	10.2477	1.76979	2.52489	2.3244	2.62336	1.68916
FG644858	lipoxygenase Nicotiana attenuata	14.6461	14.2051	10.1276	10.5499	10.2448	2.20512	12.8585	16.5177	16.8782	24.9909
FG643156	ERF137	14.2894	16.3855	17.8204	15.8313	10.241	4.7869	21.4192	29.6547	27.2912	15.7331
3470		3.52744	5.84156	4.09497	13.6226	10.2159	1.33883	2.15442	2.02847	4.96847	4.78711
TC17137		1.495	1.09333	1.26465	5.76925	10.2138	1.0048	1.023	1.31022	3.64383	13.5357
3249		5.47012	5.84337	3.69062	9.53634	10.1918	1.14784	6.36136	5.25348	3.02018	3.74295
AM793999		0.610788	0.783312	0.97167	5.90205	10.1763	0.813404	0.972075	0.635126	0.494153	0.39923
AM784205		2.45866	2.66983	1.63047	11.8114	10.1482	1.10969	0.539129	0.781623	1.43948	1.16124
1300666		1.24305	1.35001	1.93151	5.58644	10.1412	1.38858	1.8252	4.40794	8.54385	12.8599
1280704		5.02199	9.65749	9.96941	9.61567	10.1389	1.38997	0.785712	1.15328	1.38404	1.10819
2215321		4.50124	5.827	7.45318	5.36014	10.1231	1.42425	0.703473	1.31429	1.47003	1.28006
FG633992	Unknown	7.47837	17.027	18.8003	15.4939	10.117	1.06396	0.644256	0.798428	0.825663	1.34326
AM800733		1.269	1.56458	1.52072	5.92695	10.1115	1.42095	1.38624	2.02162	2.51666	1.98314
AM846193		1.13189	2.01334	2.59925	7.98373	10.1051	1.75767	2.33389	2.69684	3.71059	4.33299
AM796612		0.576927	1.23391	1.21891	2.19792	10.0854	0.801748	0.801888	0.826617	1.27249	2.01857
2069149		2.15663	2.29298	1.55168	10.8887	10.0733	0.885011	0.755402	1.32795	1.67964	1.44584
TC18232	Unknown	22.145	18.9672	8.5979	10.6852	10.0682	9.70397	9.89772	8.78628	5.51797	2.71192
TC14218		1.46959	2.12473	2.45684	5.51991	10.0523	1.24993	1.29303	1.17841	1.00852	0.818225
TC19112		2.37	4.3868	6.44686	10.4408	10.0508	1.39196	2.59286	2.06934	5.50493	9.73659
TC19540		6.50544	5.81696	5.12718	10.0297	10.045	1.21925	1.85812	1.91558	3.64979	2.34462
TC37473		2.23531	2.85161	1.48671	7.45236	10.0359	1.50865	2.06265	1.92886	2.65237	3.05984
2155387		3.02935	2.80701	5.42647	6.68431	10.0174	1.44862	2.28029	2.97086	9.3652	21.8677
EH616428	U box protein	11.5739	8.58891	8.13636	9.67546	10.001	7.39428	21.7556	24.0043	18.1793	13.467
TC22401		1.42268	2.8617	7.84551	13.5648	9.99159	1.20848	1.19073	1.02715	4.58906	8.48488
1544836		11.6861	10.7499	5.99158	9.94209	9.98079	1.12565	1.09583	1.89306	1.93457	1.30328
TC25266		3.55255	5.20394	3.68019	7.70399	9.96371	0.755353	1.71643	1.00676	1.88514	0.916374
1111371		2.89909	4.39832	6.43	10.665	9.95836	1.06319	1.80072	2.76622	8.71742	18.6381
TC17932		1.31557	2.80497	4.77524	15.3244	9.95557	1.15563	0.865992	1.10698	1.69021	1.53135
WRKYnew95/21	WRKY95/21	6.15871	8.4245	8.29413	9.42549	9.94929	3.34667	12.3724	9.10555	5.52935	4.03215
2153623	protein phosphatase 2C Solanum tuberosum	14.5098	11.245	8.13901	11.0115	9.93675	4.36101	10.9085	10.7478	6.63218	9.07359
2005744		3.67282	2.48842	2.49637	5.94677	9.93017	0.979573	1.52352	1.63953	1.47094	2.2208
EB432367		10.9294	11.9094	8.17271	9.25264	9.92191	1.05693	1.25419	1.56378	1.44136	1.50611
2199816		2.20755	3.7216	3.47947	8.61479	9.91354	1.33393	0.916507	1.39049	1.87388	1.9394
2187959		5.51712	6.92666	9.72535	6.33032	9.91032	0.669518	0.71625	1.22163	1.71777	1.40319
AM780006		4.21254	6.1907	5.06016	13.0362	9.89951	1.85869	2.19116	1.90546	1.72948	1.73673
2159735		2.56215	4.65319	9.09715	8.97364	9.89375	1.14048	1.16692	1.01603	1.01432	1.31631
BP134143		1.14034	1.08342	1.04986	4.30938	9.89324	0.794483	0.879737	0.761299	1.36477	0.956521
3725	C2H2_34	14.2382	11.2629	5.26802	9.53707	9.89	0.825157	1.14969	1.0423	1.14492	0.990324
TC33806	Unknown	18.9092	10.403	8.95741	12.1939	9.88926	5.42052	16.9605	15.1695	7.36511	6.3674
AM843229	ABC superfamily ATP binding cassette transporter, membrane protein	10.0324	22.5595	16.6068	12.1731	9.8855	1.11108	0.486792	1.61822	1.79745	1.47997
1326381		1.06432	1.34486	1.51101	7.12415	9.88484	1.2221	0.998783	1.36958	2.52535	3.08059
TC34822		2.7958	6.05586	4.0427	3.63248	9.88415	1.20545	1.77327	0.945339	0.742867	0.753582
AM792982		6.24448	9.25625	7.93189	9.38626	9.87834	2.38311	4.52273	6.69645	7.31829	5.19035
TC21094		4.09243	5.65237	5.6599	10.4923	9.85813	0.975751	1.62256	1.31484	1.93399	1.37466
2168948		2.73449	9.69559	9.75604	14.2195	9.83494	1.27626	1.12138	0.939533	1.40849	1.27827
5145	NAC_165	1.93843	4.63841	7.04667	7.92442	9.83459	1.22989	2.32923	6.09886	16.5331	13.8739
TC24990		1.42576	2.248	1.85376	8.92326	9.8304	0.867271	1.19039	2.21366	12.1411	16.9016
AM810223		1.32977	1.5837	1.81806	5.02022	9.79834	0.942151	0.635485	1.27747	0.912763	1.13665
2134350		0.992759	1.58132	1.82698	7.89552	9.79789	1.65607	0.739972	1.10948	1.86497	1.16481
TC29028		1.82528	1.96986	2.68454	6.92861	9.7899	0.879287	1.2207	1.18812	2.529	5.30599
1328422		0.916459	0.855667	1.31467	6.87906	9.78381	0.812614	0.703554	1.16652	0.872728	1.12744
2213660		1.32182	1.93586	2.30169	6.4753	9.77468	1.15698	0.897578	1.38135	1.70142	1.5871
AM838951		1.77613	2.39117	2.8277	6.70855	9.77125	1.35563	0.625564	1.27717	1.70302	1.42302
1292178		1.28927	1.75123	1.76031	12.8902	9.76203	1.10613	0.610168	1.1077	2.19868	2.21955
1095540		1.31084	1.81251	1.67543	8.69438	9.7296	1.15203	1.12403	1.51368	0.839559	1.14533
TC37092		11.7259	12.9542	8.93807	10.1884	9.71608	1.03084	1.56529	1.68545	1.55065	2.20715
2211220		3.00901	3.00331	3.10591	11.5788	9.69809	1.31476	0.9938	1.85894	2.35764	2.26652
AM782477		1.31224	2.34641	2.43793	4.63393	9.66882	0.715253	1.28177	1.35645	1.85143	1.95786
1098600		1.72231	2.21935	2.37926	7.83263	9.66554	1.18234	1.0896	1.03701	1.03545	0.727093
1110883		1.00284	0.946975	1.27274	6.57867	9.64932	0.805052	0.756338	0.899788	1.18861	0.937621
NP916862		2.75836	3.06764	7.20356	7.04807	9.62605	1.03224	1.70938	2.28304	5.17251	12.9388
TC20423		5.40474	7.27835	9.16695	5.90539	9.62558	1.00795	1.1899	1.20365	1.59016	1.22772
AM789168		1.59215	2.35487	1.84974	8.01165	9.62259	1.48367	2.34983	4.42525	14.5918	16.0367
BP135008		1.54738	2.14282	2.62956	10.185	9.61858	1.32049	1.76309	1.53862	1.63246	2.1256
AM841195		1.47653	1.5915	1.59842	8.68636	9.61044	1.17762	2.63253	1.4493	2.50429	1.87668
2183846	protein phosphatase 2C 3 Arabidopsis thaliana	1.49009	1.97332	4.67463	9.0954	9.60683	0.959393	0.905463	4.32945	17.839	34.3864
AM838648		0.863175	1.42093	3.44569	8.08371	9.60603	0.973499	0.741592	0.847632	1.05856	4.76677
1204709		0.973675	1.17136	1.1154	9.77698	9.60153	1.18835	0.50689	1.01072	1.14739	1.19946
1540628		4.27589	10.7944	11.644	11.9979	9.59639	0.764896	1.38526	1.26498	3.31357	9.93827
AM818074		0.772201	1.1814	1.15696	4.82945	9.57071	0.786661	0.594686	1.15178	1.35412	1.05286
AM821352		1.56463	1.49149	1.57696	7.25026	9.54958	0.882297	1.26496	1.70518	3.81219	3.57266
BP534404		3.5292	7.15522	8.18163	10.4318	9.54453	1.34761	1.80917	1.64858	2.84999	3.25947
1476006		4.01833	4.67711	2.10395	6.12377	9.53284	0.759228	1.62546	1.06005	1.37057	0.998804
1103599		5.57839	3.75778	1.68914	5.57923	9.53219	1.49641	4.32964	2.72658	2.88406	2.82
AM827611		1.13417	1.35384	1.56734	4.60125	9.53136	1.05362	1.1543	1.64477	1.6262	2.32914
TC30548		5.57811	5.69446	5.18953	8.75447	9.51468	1.13686	2.14844	2.05233	3.66948	2.33181
1468905		3.47333	3.23153	3.08738	6.63496	9.50588	1.31119	3.50781	4.23544	4.28825	3.80009
FG644126		1.06713	1.5572	1.20092	4.7828	9.50086	1.07776	0.882409	0.926683	1.74989	0.982672
AM844740		1.76209	2.3595	4.56106	12.6715	9.49418	1.28672	0.84131	0.77213	0.582116	1.42199
2095651		4.88879	3.10326	4.43897	8.34879	9.49352	0.966468	2.66201	2.13107	4.34329	2.4146
TC24155		2.28502	3.3256	4.75853	9.55041	9.49219	2.17153	4.6127	8.26071	14.4335	20.0236
1319770		4.36759	6.21012	8.95516	8.83142	9.48036	0.994501	1.54302	1.38501	1.2722	1.18802
AM812177		1.0164	1.68436	2.03216	5.90832	9.47907	1.0233	2.0346	1.56843	3.31505	7.81381
1599329		5.76687	6.26276	6.39514	7.10499	9.47893	0.795988	1.00115	1.60855	1.53605	1.22323
EH618975		2.94701	3.60022	8.10196	11.1333	9.47867	3.74472	6.83025	5.40005	7.42198	4.08333
1391561		1.29107	1.54596	2.54292	8.76109	9.46987	1.26527	0.837057	1.04145	1.10306	1.22409
TC32144	ERF60	13.1772	15.3002	14.2288	14.5266	9.46786	2.913	15.5129	19.8162	14.6591	10.4723
2179241		1.52857	3.32381	3.48967	9.82288	9.46216	1.30606	0.550343	0.882863	1.90421	2.06573
2222883		1.12292	1.5699	2.39801	6.91351	9.45629	1.04282	0.779276	0.583906	0.684797	0.432544
BP133401		0.825551	1.14143	1.23194	6.16416	9.42919	1.4593	0.744609	1.14991	1.72165	0.972629
AM780919		3.6336	10.0396	8.4076	11.2017	9.41952	0.926262	0.75814	0.934499	2.17424	1.66855
1093995		1.29962	3.10114	6.00599	6.01594	9.41939	0.872121	0.918175	0.932216	1.0904	4.171
2179185		1.68659	3.45581	3.73295	9.57426	9.40104	1.0699	0.737295	1.14291	1.61617	1.70679
1311014		4.96198	8.10648	8.4415	5.81428	9.38949	1.44909	1.01669	1.29769	1.02781	1.14692
EH622609		1.35936	1.76931	1.53242	9.38868	9.37307	0.748817	0.64453	1.12569	1.13401	1.34461
TC37571		1.50995	2.18268	4.97927	9.43	9.36802	1.19369	3.96834	7.74807	8.20636	10.4546
EH619177		2.10256	6.81119	9.37026	7.44468	9.36611	1.0087	0.868645	1.4184	2.13037	1.78397
AM844295		1.21704	1.34338	1.18462	6.72838	9.34535	0.458451	0.516206	1.0643	0.531217	0.918033
BP132749		1.37818	3.00307	8.67222	9.27377	9.33684	0.913366	0.982379	0.954688	2.40053	2.98676
TC38140		1.36917	2.08086	3.59893	11.2156	9.33658	0.726287	0.608343	1.40992	1.27544	1.38171
AM789867		1.69799	2.61595	13.6109	9.46994	9.32796	0.95199	0.730058	1.09279	0.864313	1.23452
1536380		1.15822	1.65806	5.38431	12.1371	9.32439	1.2325	0.946786	1.85963	6.57646	7.78492
AM803086		7.96422	12.5961	7.63469	10.507	9.32292	1.32301	0.917401	1.20609	1.9802	1.40113
TC36227		0.969888	1.98499	5.18414	7.16068	9.31827	1.03228	0.710113	1.04697	10.5964	42.502
AM837417	ERF80-like	1.71326	1.78324	6.06975	11.4153	9.31068	3.72537	6.28313	15.2765	55.3944	90.2333
1717507		8.48062	7.32507	2.40739	4.33592	9.30618	0.891569	2.28847	2.28271	1.77296	0.883442
1117069	Glycosyltransferase family A	10.9958	9.09918	6.76766	9.39341	9.30428	19.513	22.6851	19.7357	13.4407	7.53608
2225027		4.20098	6.19662	6.12124	11.9291	9.28152	1.6439	1.45003	1.91619	4.05721	3.787
AM793205		5.55896	6.86343	7.66626	13.5201	9.27764	1.6251	2.99713	7.68194	13.7731	22.0871
AM816198		1.08369	1.24281	1.12643	5.31318	9.27762	1.63581	1.5575	2.38354	3.54302	4.4342
BP132262		5.63404	5.48921	7.1931	11.9271	9.27439	1.16596	4.61989	5.00657	6.35018	7.30915
FG643540		4.90233	5.67377	10.7752	11.033	9.26489	2.79497	5.59173	6.97077	10.0437	9.62434
2211170		2.63299	2.64915	2.8512	11.1198	9.24776	1.46786	0.93226	1.8416	2.09922	1.98438
2187861	putative calcium-binding protein CML27 Arabidopsis thaliana	10.5689	9.2616	6.15574	11.9141	9.24384	5.46472	8.79977	7.8975	8.70634	5.45809
5469	MYB 143	0.586608	1.50818	7.44343	10.7893	9.23466	1.50385	1.67469	3.22704	11.8123	23.2248
TC27044		13.0858	11.9321	6.69975	10.4664	9.23461	2.69935	5.87754	4.84956	2.50408	3.61733
AM814804		1.22731	1.09309	2.90343	11.7712	9.22542	1.32304	0.964366	1.71709	6.93432	13.7117
1102978		1.23502	1.38933	2.56813	9.28832	9.1562	1.0597	0.871792	1.37033	4.80462	14.174
1390781		1.30377	1.5179	1.63458	7.2407	9.15345	0.944145	0.788689	0.875602	0.796044	0.588578
TC19340	Unknown	17.7855	10.9638	6.23133	8.90763	9.15108	1.3713	2.57794	1.90031	1.41193	1.63358
1261576		2.33865	2.94198	1.70935	7.51817	9.11918	2.10203	1.56689	1.22226	2.26925	2.11807
AM786471		5.82526	5.9772	3.6534	8.30746	9.11727	1.13995	0.673787	1.07074	1.67177	1.33744
TC16483		6.97521	6.63321	4.50688	8.91609	9.09455	1.82281	4.50898	5.19304	5.39614	3.18739
TC31104	Salt responsive protein 2	10.7234	9.35987	6.58989	8.5292	9.07208	13.6102	20.7503	16.528	8.87318	7.37172
EH620370		1.17664	2.31146	1.19098	5.99945	9.05958	1.11708	1.52311	1.23114	1.18645	1.63414
AM831018		2.33099	5.89869	4.07035	12.2402	9.05543	1.00812	1.00189	1.11231	0.871253	0.977377
AM815514		5.31706	6.06629	6.86948	9.63738	9.04742	2.31131	3.87316	5.17082	12.8097	25.6755
1253074		1.17513	1.79986	4.43342	11.5458	9.03646	1.28367	0.952768	1.82195	4.14582	3.92729
AM811525		0.958821	1.11156	1.63756	3.27958	9.02559	0.867438	0.813436	1.03725	1.34711	1.01964
1294286	ERF218	39.6739	21.4614	8.5277	12.1876	8.99835	6.91563	24.95	19.7913	4.03069	3.7916
FG641906		3.36944	2.86041	2.55279	8.51408	8.99087	0.962129	1.06419	1.07791	1.62045	13.4737
1813902		1.2938	1.35488	1.50055	4.77533	8.98419	1.06823	0.705903	0.983057	1.38211	1.09289
TC20343	Lipoxygenase	15.5354	15.8117	10.5167	11.0808	8.97829	4.39544	18.4954	25.147	28.7627	29.2719
1108160		11.0538	6.44328	5.23112	8.44816	8.97756	2.67796	8.54256	7.38421	6.83031	14.8215
TC14653		1.35954	2.40558	1.92824	6.61733	8.97681	1.91125	0.533456	0.492862	0.560663	0.45615
FG644248	U-box protein E3 ubiquitin ligase	10.5224	10.0467	9.0612	8.59101	8.96713	8.42364	33.9594	31.107	23.0598	18.7018
AM807127	NAC144	2.09249	4.67624	6.6375	7.35757	8.9592	1.25863	2.49677	6.89434	18.9661	17.151
1198664		12.3752	12.583	8.4874	9.12597	8.95479	1.86437	2.37355	3.18474	3.60273	3.51748
TC33331	protein phosphatase 2C Solanum tuberosum	14.1414	10.0072	7.87589	9.87421	8.93697	4.30436	10.4824	9.02625	5.28389	7.02855
FG633640		1.01361	0.926051	1.3682	4.05815	8.9325	0.616932	1.12613	1.21452	1.5906	3.35076
TC14514	ERF228-like	42.87	21.3556	8.51241	12.8156	8.93064	5.44118	21.039	11.688	2.62216	2.2387
TC22180		5.13751	5.7962	9.45783	11.6348	8.92853	1.43379	2.19725	2.75416	3.26965	4.54898
1581208		5.25034	5.55185	3.58496	9.32756	8.9146	1.70641	4.22921	4.22695	2.86801	2.43058
FG641847	Unknown	19.528	9.23355	3.92957	6.61569	8.9076	4.85801	19.0803	16.5106	3.95674	3.09018
AM813117		2.5532	4.79332	4.35532	9.56738	8.88909	0.995287	0.837496	1.02096	1.44352	1.2765
AM816321		0.786583	0.82511	1.45268	8.41118	8.88475	1.27969	1.02394	1.08689	1.331	1.06156
FG643124		10.4925	8.62737	4.75632	6.84207	8.87732	1.21307	4.46862	3.8883	1.8334	1.32354
TC38671		1.14045	1.74455	2.00091	7.37013	8.87261	0.888956	0.625159	0.901392	0.884408	0.92534
AM848138		3.8345	3.69585	4.63221	10.3616	8.87202	0.726542	1.33244	0.958232	2.69721	5.01388
1101137		1.28227	1.48997	2.2481	8.86207	8.86846	0.839171	0.732473	0.836456	2.16766	5.80483
1111961	Salt responsive protein 2	11.4087	9.69953	7.4262	7.90789	8.8487	13.807	33.1131	26.7445	6.96421	8.5961
AM795992		1.89218	2.08385	1.60427	4.02013	8.84846	1.14797	1.21619	1.09667	0.766523	0.512856
34043592	ZIM_15	6.70044	11.0065	8.49571	10.4774	8.8433	1.3721	3.83054	12.2542	20.0331	38.6039
5494	MYB169	0.635692	1.34422	6.28921	9.32184	8.83446	1.26181	1.82334	3.47424	8.1495	18.5178
TC35855		8.09321	13.8811	11.1272	10.0957	8.83184	1.48176	2.13202	3.48272	10.917	13.3855
BP136164		5.12637	5.13826	6.66036	9.49228	8.8252	2.14917	3.09142	3.69825	6.9009	10.9395
TC25454		1.99791	3.34972	5.66477	7.45155	8.82479	1.35769	0.993379	1.69035	1.40336	1.34184
1614362	WRKY86	16.3156	23.2798	15.2678	10.2178	8.82047	3.38293	8.34951	7.23483	6.91122	12.2716
1667544	ERF_75	1.42653	1.90838	5.4863	9.74347	8.81341	2.21007	5.73365	13.3871	34.7215	87.2636
DV160896		0.924206	1.19465	2.84297	4.69642	8.79414	0.992399	0.82033	0.822003	0.792477	0.76904
BP128796		1.65643	2.50181	2.48456	7.49414	8.78701	1.147	0.777635	1.35588	1.90237	2.26729
TC35922		2.67033	3.97589	5.56825	9.83045	8.78136	1.25786	3.94411	2.82451	3.86429	3.46265
1103828		2.53876	2.99561	4.91449	8.83504	8.77677	0.800486	0.988784	0.834143	0.678496	1.31986
AM841734		1.38971	2.02747	2.03498	8.33643	8.76228	1.07449	0.706844	0.944945	1.69933	1.15224
FG643092		9.56939	6.87586	3.92333	8.01338	8.76036	1.94592	5.05844	2.90887	3.20565	3.37245
TC15132		2.52744	4.80832	9.55596	8.32493	8.75045	1.41045	1.7548	2.47335	9.88875	16.2296
BP135845		1.54331	1.81104	1.31185	6.04097	8.74736	0.932574	1.02353	1.35292	1.28877	1.40948
1200415		1.23156	2.45788	3.74275	8.90609	8.74601	0.950214	0.936696	0.836785	0.81541	0.873554
TC23991		2.22824	2.85321	2.12475	9.65743	8.73603	0.9931	1.37402	1.74145	1.69817	1.92779
FG644929		6.18969	8.16393	9.07742	8.80651	8.7091	1.86216	5.8298	9.09635	10.6073	28.1672
AM844652		1.01555	2.06096	2.58023	6.28011	8.70385	0.981964	0.686646	0.980416	1.30178	4.03314
1743614	polyphenol oxidase Nicotiana tabacum	3.48387	7.93325	14.5034	9.19328	8.70223	0.920022	0.692752	1.45866	1.5483	1.71473
1558207	ankyrin repeat-containing protein A. thaliana	15.7762	9.99794	5.87516	7.04667	8.6867	0.797733	0.649594	0.925147	1.13154	1.07025
DW001911	Homeodomain_20	1.2429	2.70078	6.71729	12.2114	8.68343	1.11082	2.04112	6.4579	16.5254	25.7409
AM840962		0.742446	0.945284	1.13954	4.45481	8.67445	1.05423	0.702879	0.980251	0.807246	1.13691
1379037		1.88492	1.91798	1.36492	6.04371	8.66615	0.933412	0.990967	1.33957	1.68288	2.54637
2162523		2.32954	2.49018	2.69253	9.71296	8.66596	1.17913	1.08381	0.779148	1.7803	2.23871
1268780		1.91073	4.24655	5.76023	6.87102	8.66456	1.06795	1.61116	4.55739	13.2465	10.0138
TC23018		9.55389	7.42709	5.29108	8.36596	8.65665	3.78456	9.62586	6.71952	6.03013	8.82804
AM809454		3.1616	2.85481	4.60262	8.36013	8.65646	1.13767	0.769973	1.11785	1.36516	1.41252
TC14137		1.6044	2.04334	2.3929	6.30364	8.65166	0.998101	1.34522	1.10993	1.22007	0.71266
1592025	polyphenol oxidase Nicotiana tabacum	3.47826	7.47042	15.2693	9.38653	8.64867	1.02965	0.887217	1.57432	1.30376	1.93584
CV017496		7.76609	6.88557	5.94728	8.73881	8.64802	2.08923	2.69007	1.78543	3.91835	2.26636
AM794096		1.46785	1.81986	2.14121	7.00857	8.64477	0.967656	1.90167	2.69788	5.66502	21.5398
1203506		1.20155	1.63332	1.41295	4.89033	8.63701	1.00139	0.562206	1.43204	1.21485	1.18598
BP130990		1.13526	1.55882	3.99022	8.97988	8.63027	1.25017	0.826366	1.11429	2.67896	2.143
1831526		3.13844	2.81543	4.25192	7.84194	8.62865	1.46079	1.45214	1.50678	1.98698	1.36313
AM832539		1.72252	2.48252	1.73013	6.72356	8.62128	1.39795	0.822073	1.35875	1.25951	1.20741
2225695		4.91402	6.14594	4.22823	8.13933	8.61038	1.06854	0.792812	1.11293	0.842513	1.30347
TC22614		1.49027	1.83507	1.79396	7.61135	8.60397	0.927411	0.819442	0.781926	0.886048	0.571801
1403387	bHLH_229	8.51465	17.1873	8.70797	10.3297	8.59197	1.47186	0.754001	1.64813	2.30713	2.33302
2106634	ERF60	11.9259	13.7674	12.3423	12.2773	8.58869	5.22085	21.2073	28.305	24.2955	15.9327
FG636695		1.07352	1.13984	1.42446	4.47721	8.58361	0.805474	0.901623	1.01798	1.7606	1.65484
BP528707		0.974129	1.36646	2.18672	7.7757	8.57903	1.59802	1.06111	1.14746	2.33404	2.34886
AM781099		4.35422	4.26974	4.49342	9.99095	8.57555	3.60519	5.51936	8.43065	9.22022	10.0116
BP132646		2.53399	1.8502	2.58271	5.32377	8.57139	1.18533	4.20389	5.36968	6.85006	4.55249
AM783650		1.1938	1.83908	3.61735	11.9272	8.5666	0.715986	0.946488	0.896988	1.28012	1.00653
BP131903		2.45432	1.54103	0.803005	3.47712	8.56468	0.701679	2.31153	1.29919	1.29963	1.04709
TC31124		1.31417	1.88326	2.00043	4.67295	8.55221	1.17032	1.03538	1.26039	1.91439	1.28093
1110044	Unknown Glycine max	24.7354	8.35497	3.77933	6.06405	8.54824	5.14045	8.89469	2.90927	2.19611	1.34088
1917416		1.43147	2.55961	3.68821	6.35958	8.54383	1.18162	1.24806	1.07308	2.42597	3.46587
AM827924		1.0794	1.29631	5.39272	12.0447	8.53202	1.03016	0.749218	1.15017	8.95224	32.6678
2194655		1.75728	1.46219	2.1368	3.65017	8.52454	1.46214	0.564303	0.946686	1.48007	1.05154
AM781738		1.82799	1.88707	1.3426	6.11538	8.52282	0.753557	1.30223	0.816571	1.08864	0.853575
1223206		1.18703	1.83556	1.70042	4.17563	8.51677	1.43202	0.627771	1.14853	1.63849	1.32738
FG634067		2.07502	2.92329	4.39435	8.90606	8.51496	1.26057	2.23763	3.62718	8.18114	21.8807
1200108		4.65622	3.16312	3.89425	9.71187	8.51449	5.05423	6.11536	5.54128	9.42522	22.2623
AM824603		2.97123	4.42938	4.64417	8.74525	8.5128	2.56724	4.21886	4.53347	5.57655	6.37132
TC16725		0.989437	1.34021	1.59706	5.09602	8.51145	1.3385	2.09254	1.37942	2.39529	2.24837
TC36231		1.9487	2.15841	3.75554	9.49922	8.50762	0.961067	0.782186	0.739946	0.975893	0.800224
AM782176		8.95857	7.30883	4.56257	9.47835	8.49946	1.01849	1.06216	1.31599	1.01025	1.26895
AM811697		1.59651	2.32401	3.71365	6.55385	8.4994	1.14125	0.909815	0.78908	1.09844	0.858439
BP129099		1.13504	1.78645	1.62618	5.56869	8.45981	1.15588	0.865909	1.01236	1.7752	1.20752
EH664547		1.7597	1.8234	4.00638	7.30331	8.45649	0.628207	0.609185	0.864853	0.778797	1.72565
BP134979		1.15542	1.44668	1.54189	9.28037	8.44104	0.824061	0.836673	1.32914	0.702055	0.93419
1714566		2.85607	4.83558	5.31916	9.36773	8.43787	1.24939	1.90455	1.67048	2.34588	3.00664
BP528332		5.20702	3.1766	1.39184	3.65122	8.41605	1.25785	4.02163	3.91786	2.39784	2.90613
TC32306		1.51517	1.2569	1.51503	6.72403	8.41339	0.91657	1.82434	2.44787	2.75433	4.07573
AM792146		4.48789	3.07807	3.8066	9.22588	8.40923	2.148	3.60403	3.23614	3.95726	11.5363
1888811		4.35803	8.87303	10.9298	10.3807	8.40333	1.18492	1.35819	2.30481	4.62207	9.01435
1113732		1.76846	1.18085	1.73503	9.95566	8.39785	1.12086	1.02453	1.16015	1.244	1.78656
2110086		1.912	4.23866	5.78306	6.66587	8.39528	1.21218	1.79017	4.4339	14.1416	12.4791
AM797265		0.705613	1.00015	1.30575	6.60793	8.38633	0.747927	0.43903	1.04254	0.850428	1.06677
AM804226		0.7218	1.13638	1.01763	5.91299	8.3863	0.884667	0.880059	1.07727	1.30051	1.04735
TC17253		7.33538	6.08013	6.07092	8.43321	8.3859	3.80757	8.16548	4.88289	1.95394	2.84522
AM833839		3.46547	9.0788	7.12253	9.43301	8.36523	0.864412	0.899181	1.14394	1.41116	0.978159
AM846562	Dehydrin	1.12178	1.13642	3.05949	7.21115	8.36209	1.08677	1.05714	1.07726	21.1554	154.667
3759		1.36948	1.66066	1.77721	6.31456	8.3619	1.03477	0.838895	1.09797	1.35961	1.00447
AM806342		3.68401	4.23897	2.98785	9.78152	8.34806	1.33902	1.87876	2.93776	3.51472	3.37306
2211611		2.77654	4.51564	4.08736	7.69253	8.34149	1.2122	2.50587	4.05716	9.2315	19.835
1205212		11.2028	8.90545	6.31428	11.7007	8.33869	1.15345	0.96355	1.2234	1.52505	2.27237
2105328		0.834754	1.32459	1.66789	4.94651	8.33311	0.837549	0.568933	0.840683	1.15749	0.67674
AM814359		0.998944	1.01697	1.39571	7.24857	8.32731	0.805511	0.498434	1.42614	0.812778	1.05928
TC16099		4.6819	4.38676	6.97521	8.86592	8.31565	1.34335	3.33881	2.97191	9.47577	18.0835
4309	ERF202 (ACRE111b)	22.7357	15.778	7.6972	12.1933	8.30534	17.43	49.7944	55.0735	23.8354	13.9832
AM824488		1.1452	1.43622	1.88195	5.65751	8.29556	1.05595	0.468912	1.29075	1.11097	0.899854
2249307		1.93684	2.10132	2.39782	4.60473	8.292	0.863692	1.24597	1.51509	1.76767	8.18997
1732514		6.9612	10.1908	8.60927	9.77212	8.28174	0.795621	1.06028	1.0956	1.58253	1.0328
2104925		1.10485	2.38677	4.62374	11.554	8.27213	0.941696	1.07693	1.14364	1.85293	2.78178
DW004483		7.34811	12.4195	8.4046	10.4265	8.26812	0.950006	0.92544	1.24653	1.1326	1.04951
2155933		0.966173	1.63231	3.03581	8.92255	8.26754	1.23619	0.82451	0.867511	2.94894	9.21882
EB432644		3.18224	5.78372	7.88884	9.30886	8.25984	0.956016	1.73587	1.41917	1.91311	2.30363
TC20472		3.22455	5.92324	7.00706	8.26466	8.25951	0.660122	2.3342	2.10265	3.37701	3.67691
1359537		0.622879	0.719125	1.39629	4.99714	8.25823	0.786366	1.0065	1.32498	4.4114	7.66936
5087	NAC107	4.65562	6.40913	6.64827	8.5883	8.2551	2.82345	10.2199	16.327	15.0887	12.8118
WRKYnew13	WRKY13	5.72561	7.9219	6.42422	7.54632	8.25041	1.2938	2.09627	3.93197	6.68443	4.83787
AM811788		0.908026	1.03654	1.30139	7.08601	8.23784	0.806769	0.77685	0.861118	1.18787	1.52663
TC17576		1.95138	3.68829	3.25293	10.5661	8.2374	0.976584	0.930912	1.21145	1.17063	2.4845
1210909		0.975749	1.3587	1.83257	7.78273	8.23058	1.22116	0.532805	1.1095	1.7724	1.24112
TC35782		1.16888	1.13658	0.633493	4.03324	8.22347	1.44116	1.30882	1.11117	1.33744	1.49967
AM840205		1.03556	1.11515	1.17518	7.96325	8.22302	0.709103	0.684596	1.57979	0.624716	1.44973
2096780		2.90608	4.36851	6.35545	7.19549	8.19844	1.12561	1.63964	3.0302	7.11798	6.99943
1367927		1.58703	2.75755	2.21741	7.84757	8.19148	1.03287	1.18503	1.18204	1.34141	1.12488
1536042		1.10906	1.26366	1.44629	4.4242	8.18826	0.802297	0.813592	1.45402	0.984781	1.3915
TC19862		9.17923	5.26288	3.47868	8.87146	8.18715	3.19674	5.51364	5.68926	2.92205	4.10836
2125296		1.47725	2.08691	1.58556	5.69082	8.18546	0.758457	0.80222	0.988396	2.14746	1.41626
TC16377		7.87334	6.34181	5.49458	6.07358	8.18458	1.77888	2.85245	3.66315	2.63154	1.50444
1755579		0.906986	0.893537	1.44052	6.41722	8.18072	1.24552	1.7175	1.76083	7.55043	16.0073
TC38544	Salt responsive protein 2	16.5208	10.5325	6.97637	8.46014	8.15632	10.6926	21.3348	16.3627	5.13468	2.86753
2204646		7.40419	9.59408	7.89048	9.29886	8.14477	1.21403	2.1295	3.59982	4.13907	3.86043
3809		10.66	8.41195	5.97445	11.1381	8.13728	0.87875	1.06587	1.09236	1.73592	1.74378
1216778		3.56025	12.9643	10.1611	11.7846	8.13295	0.945749	0.916678	1.30519	1.58692	2.69317
TC35827	ZIM_18	8.68462	15.9717	11.0598	9.88257	8.12661	1.32157	1.8846	2.84587	7.55028	11.381
2080795		0.922029	1.96579	2.86777	9.94926	8.12357	0.994512	1.37465	1.07259	1.32753	1.76322
2096056		10.0914	6.13003	4.67235	8.56161	8.11752	4.87973	5.76003	6.12797	5.87235	5.04665
TC29746		3.86317	5.66603	5.17436	8.36695	8.11637	1.43319	2.06123	1.5776	2.03776	1.3933
AM790177		7.52849	6.44789	5.03685	8.81958	8.11372	1.50389	1.48347	1.48112	1.35365	1.7443
TC17574	Fatty acid hydrolase	2.99952	2.89437	4.44239	6.29929	8.10827	1.23777	2.37371	2.859	9.78635	25.093
TC23903	Glycosyltransferase family A	10.9094	8.86157	6.627	8.40287	8.10044	19.4686	27.8342	19.1165	10.4798	6.82647
2194919		3.35576	5.43735	8.52468	8.30752	8.08781	1.29967	1.60083	2.22734	7.5153	8.3453
AM846235		0.992472	1.97294	3.04487	4.01723	8.08153	0.715613	0.692347	0.708367	1.27341	5.09577
1657449		1.2762	2.15511	5.83404	6.93562	8.07793	1.01594	1.09748	1.24141	1.91798	2.06808
TC30612		0.901415	1.71299	5.08977	11.3021	8.07636	1.03335	1.03529	1.3856	4.2173	7.53516
BP529136		3.81221	3.35818	2.46687	6.18889	8.07106	0.911594	3.83741	2.86906	1.90548	1.54215
WRKYnew10pub	WRKY10	6.45562	6.05804	4.08808	7.83132	8.06961	1.56921	3.96028	4.73424	5.04698	3.01702
1095649		5.19489	5.43336	7.32989	8.76911	8.0654	1.85816	4.34098	5.63715	12.4069	23.4569
5762		4.37383	6.6748	7.29328	6.95472	8.06265	0.821553	0.901686	1.08798	0.685873	0.883196
TC18242		2.92977	3.09458	4.5235	7.89149	8.05913	0.898333	0.924777	1.08646	1.17333	1.40018
AM810250		10.0474	12.4165	6.28633	10.632	8.04767	0.984115	1.78096	1.53653	1.63186	1.63296
2146263		5.39632	6.67434	4.47025	9.45486	8.0466	0.88982	2.41758	3.34635	3.71874	4.29848
2107001		1.09024	0.846616	1.86961	7.68395	8.04343	1.1678	0.730029	1.49402	15.9825	95.4797
TC24678		5.16448	3.3311	3.78803	7.22918	8.0429	2.34935	3.73649	2.2849	2.18458	1.62501
1213552		4.33009	1.24595	1.6807	6.52112	8.04168	1.14323	1.83599	2.45192	2.89742	9.53655
4468		0.96965	1.60329	1.12209	4.8412	8.04083	1.37792	1.23184	1.36386	1.16936	1.35802
1483197		2.71111	2.41044	3.6966	6.17637	8.03302	1.57989	2.17628	2.5875	2.25474	2.56761
1273336		0.906865	1.36129	1.71471	3.44996	8.02151	1.25802	0.786236	0.827494	1.06788	0.837354
AM795668		1.36069	1.94259	2.20673	5.00547	8.02141	1.18557	0.835656	0.881085	1.13345	1.01996
AM846761		1.14714	1.62733	1.21414	6.96742	8.02114	1.7119	1.27753	1.12114	1.42691	1.50585
2140335		0.760017	0.58765	0.366643	0.20334	0.124316	0.754033	0.743051	0.524205	0.644355	0.441933
TC18042		0.506009	0.359578	0.163834	0.17728	0.123157	0.829684	0.962371	0.520131	0.633259	0.540078
1667689		0.663367	0.575311	0.302183	0.23926	0.123145	1.13427	1.16203	0.979646	0.807468	0.564883
TC27603		0.269026	0.175729	0.149299	0.177854	0.122587	0.915603	1.19747	0.966627	0.842641	0.998237
TC31110		0.704225	0.65345	0.265525	0.247524	0.121981	0.727047	0.574868	0.462006	0.293978	0.231025
TC31614		0.819363	0.910894	0.57106	0.425438	0.121257	0.872065	0.770499	0.681065	0.790283	0.492651
AM819237		0.957189	0.708577	0.218019	0.178733	0.120892	0.299857	0.508819	0.28051	0.248268	0.25237
AM780523		0.480077	0.54965	0.240057	0.160398	0.120248	1.17941	0.766752	0.421308	0.336952	0.154377
1748342		1.06997	0.508709	0.182507	0.13742	0.119639	0.868072	0.748735	0.420638	0.441883	0.519002
EH615545		0.417853	0.255547	0.139991	0.134266	0.117941	0.458489	0.580513	0.484061	0.422716	0.342634
TC28091		0.57889	0.419117	0.194594	0.125002	0.115034	0.854428	0.824507	0.805778	1.12297	0.905706
1952676		0.352105	0.182891	0.132893	0.143696	0.114432	0.832229	1.06475	1.44113	2.75135	2.64464
AM819600		0.629017	0.34321	0.139222	0.18555	0.114175	1.26517	0.937403	0.856147	0.906033	0.722149
TC19283		0.549079	0.839694	0.506333	0.183182	0.112944	0.886045	1.56552	1.54695	1.19588	1.42788
AM799368		0.606607	0.473175	0.259616	0.1855	0.112732	0.67648	0.568623	0.350311	0.22451	0.132155
1216740		0.999416	0.485674	0.216813	0.140503	0.111968	0.479865	0.821921	0.487259	0.423967	0.411698
1624613		0.785901	0.375962	0.190819	0.157338	0.111813	1.4157	0.953336	1.16365	1.00116	1.30334
TC18068		0.604878	0.282311	0.273561	0.138693	0.111719	0.589869	0.508587	0.325593	0.235265	0.330821
BP534119		0.482372	0.280796	0.160942	0.116118	0.111644	1.0003	0.69525	0.966826	1.12454	0.750858
EH624360		0.381716	0.45864	0.272075	0.170404	0.111268	0.678114	0.695614	0.713989	0.649019	0.681577
AM811414		0.275727	0.228616	0.168493	0.153548	0.110864	0.842579	0.922739	1.21598	0.937458	0.908332
2247910		0.497974	0.256006	0.173154	0.118962	0.10949	1.05369	1.09979	1.19501	0.791624	0.981769
FG644777		0.435379	0.202567	0.172613	0.214714	0.108949	0.605279	0.826137	0.821089	0.882097	0.777764
TC37269		0.557994	0.215054	0.136706	0.119364	0.108283	0.734038	0.623743	0.587853	0.640687	0.844924
2164329		0.782816	0.702158	0.558679	0.394296	0.108111	1.04848	1.00051	0.912245	1.01385	0.657663
TC22695		0.773767	0.370741	0.180879	0.143909	0.107321	0.983321	0.850325	1.00706	1.03785	0.688661
AM822714		0.983699	1.027	0.305971	0.15404	0.106719	0.763029	0.786885	0.761658	0.955691	0.744098
BP526812		0.181958	0.130576	0.0415089	0.0588664	0.10626	0.784701	0.749687	0.97655	0.722696	0.936362
TC38369		0.802231	0.460341	0.216171	0.156489	0.106225	0.785939	1.09671	0.717208	0.458438	0.372438
EB442750		0.268872	0.158671	0.169113	0.137717	0.105152	0.942019	0.769664	0.297756	0.545424	0.352786
AM815072		0.466321	0.320199	0.15255	0.149138	0.103928	0.739784	0.758105	1.20484	1.32244	0.915292
AM794685		0.223754	0.443396	0.336854	0.206532	0.103493	1.046	1.00278	0.772363	1.29118	1.32919
AM805473		0.386802	0.240607	0.411923	0.108575	0.103096	1.04861	0.612942	0.890761	1.10307	0.88033
3501		0.529421	0.375017	0.194516	0.207396	0.102059	0.640495	0.47923	0.348782	0.331766	0.270323
AM841474		0.380023	0.373829	0.239314	0.135909	0.100239	0.775012	0.867801	0.870993	1.08927	0.86146
2183351		0.605053	0.537914	0.567454	0.377183	0.0995253	1.03065	1.00093	0.959806	0.74644	0.281379
1307534		0.480222	0.242657	0.183635	0.14017	0.0989361	0.832121	0.423638	0.243075	0.216713	0.206071
AM795381		0.425505	0.335476	0.205152	0.108861	0.0983286	1.04646	0.932341	0.953497	1.02429	0.934838
4947		0.376504	0.253411	0.142355	0.0965816	0.0965788	0.853799	0.914398	0.541586	0.532647	0.310841
DW003280		0.387438	0.275004	0.285951	0.167718	0.0958196	0.690359	0.337314	0.213531	0.24186	0.274121
TC28122		0.495315	0.292041	0.163358	0.144312	0.0953575	0.717788	0.496234	0.300942	0.20058	0.0797192
EH623702		0.507289	0.309509	0.203117	0.145455	0.0943666	0.711483	0.34662	0.271887	0.197381	0.40853
TC37055		0.569924	0.371173	0.182924	0.135727	0.0896467	0.974109	0.847086	0.992839	0.774702	0.924244
4193		0.690277	0.359128	0.162439	0.123494	0.08852	0.78671	0.674489	0.813435	0.654877	0.905972
TC36992		0.73943	0.482351	0.0916555	0.119851	0.0885063	1.04018	1.10516	0.935732	1.10145	1.0361
AM801608		0.576068	0.527825	0.239191	0.192493	0.0875274	1.05173	0.920483	0.674817	0.533222	0.484279
3182		0.615532	0.330599	0.26866	0.210078	0.0875188	0.808638	0.825486	0.658211	0.702626	0.496413
AM781734		0.467551	0.402566	0.161794	0.143235	0.0855714	0.766359	1.91522	0.814232	1.08502	0.618888
DW003832		0.381	0.415549	0.350377	0.160438	0.0816	0.88201	1.99607	1.01675	0.450736	0.823559
1459853		0.541283	0.337349	0.122617	0.135511	0.0805423	1.13045	0.729018	0.864146	1.07515	0.653742
1796196		0.275422	0.258586	0.254373	0.143717	0.0800757	0.594011	0.768761	0.496752	0.412328	0.617054
AM814826		0.179569	0.0925756	0.133278	0.0549179	0.0794473	0.798698	0.388207	0.476507	0.743487	0.381784
TC20396		0.391217	0.366615	0.19334	0.0887875	0.0776732	0.74751	0.61087	0.882235	0.946661	0.780998
TC38912		0.237559	0.135622	0.0322556	0.0590713	0.0731054	0.833127	0.943949	0.856167	0.985753	0.784191
AM847447		0.266995	0.374445	0.3429	0.164503	0.0730978	0.441517	0.293016	0.147189	0.586042	0.947805
AM780669		0.172005	0.064933	0.060534	0.06863	0.0723595	1.16293	0.82186	0.908756	1.00841	0.729066
1175396		0.368436	0.301482	0.171773	0.0989796	0.0711837	0.928747	0.881618	0.765145	0.656322	0.625094
AM822773		0.282465	0.422102	0.435458	0.181293	0.0705751	0.897131	1.0087	0.960662	1.12157	1.83113
TC33307		0.287552	0.431879	0.752284	0.204652	0.0702247	0.911763	0.948206	0.956407	1.04107	1.36752
EB439588		0.143839	0.123037	0.0629846	0.0902998	0.0656703	0.441757	0.272002	0.251094	0.267205	0.177549
1777795		0.438322	0.200648	0.0933843	0.079647	0.0649949	0.757567	0.600131	0.818941	1.17095	0.941185
1919349		0.46579	0.213751	0.0952902	0.112999	0.064904	1.01219	0.518733	0.283775	0.287356	0.163416
1194168		0.468813	0.215387	0.0965467	0.103055	0.061849	0.875426	0.368651	0.192751	0.194288	0.155685
TC26220		0.561897	0.34032	0.116762	0.11792	0.0616008	0.852459	1.03227	1.39892	0.970085	1.00422
2248714		0.404728	0.220943	0.0886618	0.0787024	0.0572111	1.12958	0.963639	1.29533	1.48506	1.51386
5456		0.23567	0.319437	0.223059	0.117807	0.0511588	0.443849	0.438125	0.385246	0.651726	0.527496
AM819711		0.605521	0.381887	0.218161	0.0829623	0.0458891	0.703056	0.63742	0.297813	0.385092	0.216952
TC18024		0.410923	0.452368	0.316327	0.084209	0.0419919	0.453652	0.512886	0.271095	0.175106	0.107303
2170389		0.410955	0.429464	0.278522	0.0811623	0.0353693	0.348407	0.48836	0.34754	0.142632	0.126733
2136062		0.0682185	0.0269632	0.107393	0.066176	0.0252072	0.826429	0.71903	0.765623	0.804263	1.00104
AM824476		0.0684878	0.158815	0.0884829	0.0252138	0.019236	0.607122	0.344132	0.344237	0.566787	0.515184

## Sheet: 20 min leaf
SEQ_ID	Gene ID	20 min root	40 min root	1hr root	2hrs root	4hrs root	20 min leaf	40 min leaf	1hr leaf	2hrs leaf	4hrs leaf
1117069	Glycosyltransferase family A	10.9958	9.09918	6.76766	9.39341	9.30428	19.513	22.6851	19.7357	13.4407	7.53608
TC23903	Glycosyltransferase family A	10.9094	8.86157	6.627	8.40287	8.10044	19.4686	27.8342	19.1165	10.4798	6.82647
4309	ERF202 (ACRE111b)	22.7357	15.778	7.6972	12.1933	8.30534	17.43	49.7944	55.0735	23.8354	13.9832
1501681	Glutathione peroxidase	6.80293	7.36495	9.84163	23.7439	24.2683	16.3204	44.919	74.049	75.6897	67.0722
TC28073	Unknown	6.33628	5.32196	1.93842	2.08407	1.58373	15.1122	29.3167	24.5696	9.36184	5.98644
TC38457	Glycosyl transferase	11.7398	7.77636	5.52907	9.12652	10.3857	14.5098	29.4208	19.1066	7.64572	5.9092
1111961	Salt responsive protein 2	11.4087	9.69953	7.4262	7.90789	8.8487	13.807	33.1131	26.7445	6.96421	8.5961
EB440199	ERF_202-like	13.8529	9.61613	5.5915	7.19108	5.13794	13.6683	27.553	25.6686	7.67419	10.6363
TC31104	Salt responsive protein 2	10.7234	9.35987	6.58989	8.5292	9.07208	13.6102	20.7503	16.528	8.87318	7.37172
4221	ERF114 (ACRE111a)	11.8932	10.324	5.95174	7.18433	5.97516	12.9742	32.9154	37.0625	7.41077	13.8203
4319	ERF212	12.0402	5.55022	3.47231	5.81363	5.05227	12.9114	12.7778	10.0899	5.66701	2.0017
5752	NtWRKY1	6.53292	4.88944	3.26094	4.94425	4.62362	12.8067	27.4368	28.2261	18.029	9.01409
FG645026	Glutathione peroxidase	4.71052	4.63171	7.13622	11.5497	13.3383	12.1894	35.4229	45.593	32.611	30.1671
1749015	Calmodulin	23.6441	9.69378	4.08786	7.51185	6.93631	11.8569	17.4567	5.97895	4.07348	3.02373
TC20908	EF-hand calcium binding protein	15.0487	11.8109	4.47854	7.64297	6.87406	11.694	11.1469	6.41884	3.18289	1.14477
TC18017	Putative metal-binding protein	6.70193	6.40338	4.96906	5.87056	5.62045	11.6731	21.4171	22.1273	23.9897	11.7547
1278773	ERF212	7.40219	4.26158	2.54581	3.45986	3.19619	11.5539	12.9255	8.54035	6.80151	1.8961
EB440147	C3HC4-type RING finger	12.2515	7.9171	6.66118	8.38431	11.2324	11.44	17.3744	22.7369	16.3742	10.1965
TC35931	Putative GMFP5	6.69444	6.98925	3.90185	5.67905	4.15964	11.4245	28.6488	30.103	35.3808	12.4942
TC14186	ERF202 (ACRE111b)	24.0928	16.4297	8.9728	12.4869	10.2984	11.375	36.2647	33.9118	14.3907	9.7336
TC26118	ABA 8'-hydroxylase CYP707A1	5.97967	4.96475	2.01906	2.11218	1.70595	11.0436	23.803	22.7848	10.7435	9.05195
2185455	Wound induced protein kinase-like	10.8904	6.39241	3.82086	4.33992	6.21351	10.9984	30.7031	13.8965	7.50502	3.3374
TC35127	Metal ion binding protein	3.75183	3.12404	2.4567	4.37137	4.21017	10.8775	22.4056	23.2468	12.1715	9.67163
TC38544	Salt responsive protein 2	16.5208	10.5325	6.97637	8.46014	8.15632	10.6926	21.3348	16.3627	5.13468	2.86753
TC13962	NtWRKY1	5.88423	4.81901	3.08284	4.38363	4.53737	10.2358	20.0973	20.6075	17.0042	7.11453
TC30491	ERF180	7.23465	5.63409	3.58522	4.70777	3.67806	9.93057	10.7978	9.61055	7.72824	2.75191
AM786026	KED wound responsive gene-like	20.2673	22.0351	16.8721	30.4545	31.7479	9.82629	22.4858	21.4307	23.2876	11.8128
TC18232	Unknown	22.145	18.9672	8.5979	10.6852	10.0682	9.70397	9.89772	8.78628	5.51797	2.71192
TC29510	Glycosyltransferase family A ACRE 231	12.9851	9.72709	6.75404	11.8832	12.0439	9.48083	19.0669	12.1438	7.75658	4.50253
4202	ERF95 (ACRE1)	5.50196	3.39127	2.47125	2.69491	2.57136	9.37458	9.30197	6.58858	4.75941	1.62585
4279	ERF172	58.4103	54.9228	21.5124	29.6282	27.3766	9.34171	10.4875	10.5633	5.58497	3.61264
1575236	Reverse transcriptase	0.346037	1.31764	0.734949	1.12436	0.818328	9.30608	2.18002	0.597624	0.980118	1.59432
NP916744	Cytokinin regulated kinase	7.77097	4.01768	2.64539	2.87139	2.76801	9.24083	18.8749	18.6668	7.82537	2.36397
AM821089	Cytochrome P450	3.39105	2.94737	2.34607	2.96789	3.17386	9.2024	33.096	39.4448	25.4716	9.80512
NP916673	ERF216 (EREBP4)	10.9977	7.80032	4.36864	6.6707	6.40826	9.17908	9.97991	6.47749	5.91322	2.40476
1741006	DC1 domain-containing protein	13.1939	12.2565	13.1819	19.0255	24.4254	9.17623	23.4432	26.5214	12.5126	8.31093
TC19328	Unknown	7.90051	3.77052	2.24532	2.40124	3.10542	9.1591	7.43001	2.66432	1.4154	1.0091
4305	ERF198	5.98044	5.21201	2.7565	3.49492	2.96918	9.15806	9.06865	10.1381	6.36482	2.92394
TC27780	DC1 domain-containing protein	12.4985	14.0885	11.8181	18.1233	20.4469	9.11786	16.2062	14.4212	10.1056	4.93939
TC22992	Unknown	4.74949	4.02684	3.15477	3.7522	3.46429	9.04676	12.0269	10.9651	5.18119	3.73557
TC18468	ABA 8'-hydroxylase CYP707A1	6.04514	4.27857	1.93337	2.27853	1.87386	8.79378	27.9996	17.5977	8.94386	6.65956
1263182	ERF142-like	35.723	46.1855	33.0364	31.2237	24.0958	8.66264	24.5976	38.3714	21.9529	23.5695
TC21584	KED wound responsive gene-like	8.13645	6.66157	4.99116	7.19522	5.09809	8.56034	19.0539	13.9374	8.73852	5.49866
TC28025	Phospho-2-dehydro-3-deoxyheptonate aldolase	4.32727	3.83577	4.41359	2.42269	2.00656	8.55841	9.64768	4.13773	5.24114	4.39858
EH618200	Unknown	9.24354	9.50608	5.23705	6.14493	5.71658	8.53254	12.2728	12.168	6.54916	4.588
TC17952	C2H2 zinc finger protein ZFT1	9.03524	6.78806	5.48818	7.03925	7.01597	8.46472	12.0652	9.87298	7.15191	8.63822
FG644248	U-box protein E3 ubiquitin ligase	10.5224	10.0467	9.0612	8.59101	8.96713	8.42364	33.9594	31.107	23.0598	18.7018
CRK1	Cytokinin-regulated kinase 1	7.92158	4.70843	2.69106	3.23452	3.0342	8.30331	16.7332	17.5718	8.05818	3.36144
TC27213	ERF142-like	30.2653	40.3747	27.9303	29.5851	26.3104	8.23562	28.7091	33.1492	18.463	25.8843
3712	C2H2_18	8.90071	7.32429	5.11512	6.95725	6.96982	8.16851	11.2044	10.1694	9.93117	9.89317
AM800277	ABA 8'-hydroxylase CYP707A1	5.9989	4.73892	1.99436	2.06861	1.68488	8.07314	19.4071	16.0994	6.89949	7.30392
FG645201	Xyloglucan endotransglucosylase	2.65032	2.11877	1.35001	1.80907	1.78248	8.01943	22.3958	14.6063	7.64333	6.9942

## Sheet: 40 mins leaf
SEQ_ID	Gene ID	20 min root	40 min root	1hr root	2hrs root	4hrs root	20 min leaf	40 min leaf	1hr leaf	2hrs leaf	4hrs leaf
2145968	Ubiquitin-protein ligase-like	8.02004	8.06768	31.6304	94.3495	97.1312	4.20948	52.7408	144.024	130.306	291.851
4309	ERF202 (ACRE111b)	22.7357	15.778	7.6972	12.1933	8.30534	17.43	49.7944	55.0735	23.8354	13.9832
1501681	Glutathione peroxidase	6.80293	7.36495	9.84163	23.7439	24.2683	16.3204	44.919	74.049	75.6897	67.0722
2143696	Ubiquitin-protein ligase-like	8.81231	9.51218	27.1345	66.9269	60.6289	6.78948	44.2478	117.023	178.348	254.277
TC14186	ERF202 (ACRE111b)	24.0928	16.4297	8.9728	12.4869	10.2984	11.375	36.2647	33.9118	14.3907	9.7336
FG645026	Glutathione peroxidase	4.71052	4.63171	7.13622	11.5497	13.3383	12.1894	35.4229	45.593	32.611	30.1671
FG644248	U-box protein E3 ubiquitin ligase	10.5224	10.0467	9.0612	8.59101	8.96713	8.42364	33.9594	31.107	23.0598	18.7018
TC17159	Ubiquitin-protein ligase-like	8.00671	8.59947	25.4058	64.8148	60.4867	4.6937	33.1186	84.5446	150.201	204.534
1111961	Salt responsive protein 2	11.4087	9.69953	7.4262	7.90789	8.8487	13.807	33.1131	26.7445	6.96421	8.5961
AM821089	Cytochrome P450	3.39105	2.94737	2.34607	2.96789	3.17386	9.2024	33.096	39.4448	25.4716	9.80512
4221	ERF114 (ACRE111a)	11.8932	10.324	5.95174	7.18433	5.97516	12.9742	32.9154	37.0625	7.41077	13.8203
1279731	ERF218	96.1096	53.8303	20.191	29.8035	19.646	6.9189	32.7658	24.3311	4.01325	4.56081
4244	ERF137	15.0328	17.78	17.3423	17.6864	11.3645	6.48682	32.5661	42.4438	41.4355	18.0412
1228022	ERF228	86.9439	49.6043	19.9493	26.8442	17.8287	6.41901	31.5052	21.1993	3.22466	3.50968
2114251	Ubiquitin-protein ligase-like	7.36081	8.09178	25.2225	62.7238	54.3328	6.31566	31.1273	70.7356	127.995	145.653
2185455	Wound induced protein kinase-like	10.8904	6.39241	3.82086	4.33992	6.21351	10.9984	30.7031	13.8965	7.50502	3.3374
TC38457	Glycosyl transferase	11.7398	7.77636	5.52907	9.12652	10.3857	14.5098	29.4208	19.1066	7.64572	5.9092
TC28073	Unknown	6.33628	5.32196	1.93842	2.08407	1.58373	15.1122	29.3167	24.5696	9.36184	5.98644
TC27213	ERF142-like	30.2653	40.3747	27.9303	29.5851	26.3104	8.23562	28.7091	33.1492	18.463	25.8843
TC35931	Putative GMFP5	6.69444	6.98925	3.90185	5.67905	4.15964	11.4245	28.6488	30.103	35.3808	12.4942
TC18468	ABA 8'-hydroxylase CYP707A1	6.04514	4.27857	1.93337	2.27853	1.87386	8.79378	27.9996	17.5977	8.94386	6.65956
1203971	ERF218	8.0264	4.86937	2.70049	3.81595	2.84454	7.64135	27.944	19.8233	4.56261	3.88979
EB440199	ERF_202-like	13.8529	9.61613	5.5915	7.19108	5.13794	13.6683	27.553	25.6686	7.67419	10.6363
5752	NtWRKY1	6.53292	4.88944	3.26094	4.94425	4.62362	12.8067	27.4368	28.2261	18.029	9.01409
AM789630	Ubiquitin-protein ligase-like	8.18907	9.64793	30.5218	89.0027	72.5772	3.60652	25.916	75.6392	116.57	160.994
1294286	ERF218	39.6739	21.4614	8.5277	12.1876	8.99835	6.91563	24.95	19.7913	4.03069	3.7916
1263182	ERF142-like	35.723	46.1855	33.0364	31.2237	24.0958	8.66264	24.5976	38.3714	21.9529	23.5695
TC26118	ABA 8'-hydroxylase CYP707A1	5.97967	4.96475	2.01906	2.11218	1.70595	11.0436	23.803	22.7848	10.7435	9.05195
4120	ERF13	70.0549	103.612	123.963	158.493	112.858	4.46246	23.5639	41.837	42.553	42.1173
1741006	DC1 domain-containing protein	13.1939	12.2565	13.1819	19.0255	24.4254	9.17623	23.4432	26.5214	12.5126	8.31093
FG643686	Expansin	11.4148	9.0975	5.45513	4.95814	5.44795	2.78732	23.0689	20.8961	13.7134	3.76487
WRKYnew86	WRKY86	6.50005	7.63943	7.09834	6.37752	5.7192	5.78636	22.9454	33.5734	37.0239	50.923
TC16705	KED wound responsive gene-like	8.54294	6.8987	4.11334	6.76982	5.95524	7.4848	22.6219	18.6733	13.4755	5.89701
AM786026	KED wound responsive gene-like	20.2673	22.0351	16.8721	30.4545	31.7479	9.82629	22.4858	21.4307	23.2876	11.8128
TC35127	Metal ion binding protein	3.75183	3.12404	2.4567	4.37137	4.21017	10.8775	22.4056	23.2468	12.1715	9.67163
FG645201	Xyloglucan endotransglucosylase	2.65032	2.11877	1.35001	1.80907	1.78248	8.01943	22.3958	14.6063	7.64333	6.9942
NP8635007	ERF142	33.2394	46.2825	29.5214	31.3384	22.9638	6.6999	21.556	27.3059	26.7559	19.2296
FG643156	ERF137	14.2894	16.3855	17.8204	15.8313	10.241	4.7869	21.4192	29.6547	27.2912	15.7331
TC38544	Salt responsive protein 2	16.5208	10.5325	6.97637	8.46014	8.15632	10.6926	21.3348	16.3627	5.13468	2.86753
2106634	ERF60	11.9259	13.7674	12.3423	12.2773	8.58869	5.22085	21.2073	28.305	24.2955	15.9327
TC14514	ERF228-like	42.87	21.3556	8.51241	12.8156	8.93064	5.44118	21.039	11.688	2.62216	2.2387
FG645453	Xyloglucan endotransglucosylase hydrolase	2.85251	2.30289	1.36812	1.86685	1.94861	6.12047	20.9962	13.9368	4.97065	5.58714
EB442706	Protein phosphatase 2C	8.58741	5.35536	4.47617	7.03353	6.27858	5.67379	20.2245	20.3021	14.9589	20.7392
FG642600	ERF43-like	90.8045	131.761	93.9487	142.564	128.008	3.63545	20.1228	27.3172	22.3551	23.848
1100011	ERF43	45.6799	56.9113	50.1042	65.632	59.5806	5.80786	20.121	25.2454	21.7842	17.3523
TC13962	NtWRKY1	5.88423	4.81901	3.08284	4.38363	4.53737	10.2358	20.0973	20.6075	17.0042	7.11453
FG642677	WRKY86	6.57596	7.19914	6.67959	6.15001	5.41093	3.93376	19.6644	24.6237	19.2166	29.2126
AM800277	ABA 8'-hydroxylase CYP707A1	5.9989	4.73892	1.99436	2.06861	1.68488	8.07314	19.4071	16.0994	6.89949	7.30392
4335	ERF228	127.968	91.3149	25.5479	47.321	29.001	2.6729	19.267	11.3131	1.91544	3.27547
FG641847	Unknown	19.528	9.23355	3.92957	6.61569	8.9076	4.85801	19.0803	16.5106	3.95674	3.09018
1113243	Ascorbate oxidase	4.55071	3.57261	3.29752	4.23364	5.16312	4.84041	19.0772	20.6325	22.9397	9.11222
TC29510	Glycosyltransferase family A ACRE 231	12.9851	9.72709	6.75404	11.8832	12.0439	9.48083	19.0669	12.1438	7.75658	4.50253
TC21584	KED wound responsive gene-like	8.13645	6.66157	4.99116	7.19522	5.09809	8.56034	19.0539	13.9374	8.73852	5.49866
AM848538	DC1 domain-containing protein	12.3006	11.2564	11.2705	17.7202	20.1759	5.62378	18.9359	20.0841	8.55211	6.04494
NP916744	Cytokinin regulated kinase	7.77097	4.01768	2.64539	2.87139	2.76801	9.24083	18.8749	18.6668	7.82537	2.36397
TC25453	ERF142	41.6646	52.8696	35.0457	36.5703	30.1399	5.35409	18.5467	26.7088	22.8021	19.2392
2145759	ERF224-like	18.5034	12.8305	6.93227	10.9863	7.84564	5.04691	18.5026	13.5995	6.2364	7.02304
TC20343	Lipoxygenase	15.5354	15.8117	10.5167	11.0808	8.97829	4.39544	18.4954	25.147	28.7627	29.2719
AF211700	Unknown	7.38014	9.22911	6.56723	12.1756	11.994	1.71536	18.2328	29.5856	28.1925	42.4482
2137605	5-epi-aristolochene-1,3-hydroxylase	3.02974	2.48612	2.05574	2.75854	2.96301	7.5303	18.1084	23.9033	16.0819	6.92851
NtWRKY1pub	NtWRKY1	6.74923	4.62602	3.10914	4.5101	5.00018	6.30628	18.083	20.6468	12.6893	7.37148
1749015	Calmodulin	23.6441	9.69378	4.08786	7.51185	6.93631	11.8569	17.4567	5.97895	4.07348	3.02373
EH623453	Methyl esterase	6.69527	5.02048	3.0098	4.09826	3.95474	6.68949	17.4403	20.646	15.5621	4.73957
AM791438	Unknown	5.75756	5.9597	4.85238	4.98652	4.04257	6.78284	17.4344	15.8328	15.9309	9.71982
EB440147	C3HC4-type RING finger	12.2515	7.9171	6.66118	8.38431	11.2324	11.44	17.3744	22.7369	16.3742	10.1965
TC26193	Expansin	13.3053	19.647	9.72334	9.76763	7.35244	4.34428	17.0581	18.6186	17.1792	7.9181
TC33806	Unknown	18.9092	10.403	8.95741	12.1939	9.88926	5.42052	16.9605	15.1695	7.36511	6.3674
FG643097	ERF43	76.0656	87.1261	78.8652	98.5865	91.919	5.8732	16.9198	18.8443	14.2881	10.6955
CRK1	Cytokinin-regulated kinase 1	7.92158	4.70843	2.69106	3.23452	3.0342	8.30331	16.7332	17.5718	8.05818	3.36144
FG642371	ERF152	79.1774	71.6114	54.2212	71.9762	58.3082	5.43048	16.6391	17.1165	23.8114	17.7363
TC38324	Ascorbate oxidase	3.02042	3.09704	2.48977	2.631	2.58685	5.50909	16.4776	17.258	13.919	7.92206
TC27780	DC1 domain-containing protein	12.4985	14.0885	11.8181	18.1233	20.4469	9.11786	16.2062	14.4212	10.1056	4.93939
FG641863	WRKY103-like	9.89531	8.52126	5.63096	10.1587	10.8421	5.16816	16.1644	22.5822	25.9133	10.2062
EH663869	Xyloglucan endotransglucosylase-hydrolase	2.75941	2.27065	1.32716	2.02988	2.13827	5.90965	15.993	12.0028	3.3136	4.4087
TC28713	Xyloglucan endotransglucosylase-hydrolase	2.17185	1.96558	1.30188	1.48936	1.48922	6.4974	15.8933	11.9663	5.51163	4.74656
2163290	Lipoxygenase	14.4687	12.9272	10.3968	11.8614	12.352	2.05544	15.8863	21.8074	21.5359	28.495
EG650276	Metal ion binding protein	3.89438	3.81237	2.93764	4.35445	3.99409	5.07917	15.8744	17.7782	24.0221	8.37624
4249	ERF187	219.721	295.038	190.97	192.898	140.509	4.11357	15.6808	23.1383	18.8582	15.0123
TC32144	ERF60	13.1772	15.3002	14.2288	14.5266	9.46786	2.913	15.5129	19.8162	14.6591	10.4723
FG639749	KED wound responsive gene-like	9.46383	8.10618	5.35753	8.67021	6.65622	7.52343	15.2257	12.6614	10.4191	5.09724
4167	ERF60	8.18197	9.53605	9.51657	8.48581	6.13818	3.94589	15.2147	22.3298	15.5408	10.9649
TC16756	Harpin-induced protein	3.74962	3.19658	2.5244	3.24328	2.9017	7.32455	14.7104	16.6291	9.57013	9.47603
4130	ERF23	4.80628	3.91023	2.63083	2.81666	2.29254	5.65717	14.5262	16.4009	5.03534	5.95551
2174730	Methyl esterase	5.98579	4.3649	2.63043	4.00518	3.94212	5.85865	14.4938	16.0234	14.766	4.63071
4332	ERF225	21.5279	16.2446	6.76218	9.49485	6.89875	3.5924	14.0095	9.11052	2.67775	1.77258
4259	ERF152	67.8293	58.6705	45.2626	64.6508	53.7316	5.82104	14.0015	16.1593	22.6881	14.4483
TC30262	ATPase	4.43024	4.89766	4.10416	4.55509	4.45394	6.20189	13.9341	16.9172	12.6898	11.0934
TC38794	Methyl esterase	5.60458	3.7428	2.51909	4.11678	4.63895	3.25505	13.8846	14.3822	12.6489	4.04549
BP132124	Metal ion binding protein	3.6292	3.60914	2.77582	3.83674	3.78493	5.96581	13.8647	15.6073	21.008	7.05074
2135285	Cytokinin-regulated kinase 1	6.20721	3.28819	2.46233	2.83132	3.19434	6.66166	13.7341	14.2177	6.806	2.58484
2184090	Calcium-dependent protein kinase	3.77873	2.58818	1.90965	4.67384	6.55097	6.36528	13.4154	12.5915	15.7476	14.6493
EH665570	Unknown	5.53237	5.03211	3.94777	5.17235	4.16895	6.24004	13.415	8.52857	4.44152	3.6769
1138117	WRKY86-like	6.64655	9.02914	8.22983	8.06535	7.53345	5.54509	13.3651	21.302	36.3935	41.8586
TC23874	Avr9/Cf-9 rapidly elicited protein 284 Nicotiana tabacum	7.06177	4.7821	3.84953	5.62172	5.28653	4.37881	13.2683	12.7372	8.18502	12.7785
TC13994	CYP71D51v3 Nicotiana tabacum	2.82095	2.39284	2.00643	2.54522	2.82298	5.50908	13.231	15.6686	15.9263	6.17671
1788693	ATFP2 Arabidopsis thaliana	6.23365	5.66412	4.15257	5.87769	4.99424	6.62376	13.2238	15.0755	20.3987	7.41241
EH623585	BON1-associated protein 2 A. thaliana	16.4518	12.4033	7.06912	14.3564	15.0387	4.36652	13.0794	11.8151	9.84438	2.82693
2149569	BON1-associated protein 2	15.1792	11.261	6.96292	13.1505	14.1797	6.70504	13.0726	10.9344	12.1698	3.39017
1148995	SYNC1 protein Arabidopsis thaliana	5.63816	5.37589	4.31424	12.1672	14.051	1.36567	12.9197	17.5695	24.3407	28.8074
TC24523	arabinogalactan protein 41 Arabidopsis thaliana	9.51769	8.15045	5.16845	6.77459	6.90114	3.82805	12.8784	10.0557	7.3984	2.91425
FG644858	lipoxygenase Nicotiana attenuata	14.6461	14.2051	10.1276	10.5499	10.2448	2.20512	12.8585	16.5177	16.8782	24.9909
4319	ERF212	12.0402	5.55022	3.47231	5.81363	5.05227	12.9114	12.7778	10.0899	5.66701	2.0017
TC34572	No match in any database	7.86951	4.45544	2.63597	3.32463	2.79317	6.03214	12.6908	7.38629	3.83977	2.50644
1102295	AIM1 protein Arabidopsis thaliana	5.34552	6.46003	4.91434	4.15012	4.50443	3.00123	12.5084	11.8186	10.5686	5.20761
5828	WRKY86	4.87226	6.15898	6.0822	5.81234	5.99525	4.17787	12.4778	15.8793	29.4512	37.4723
1303251	protein phosphatase 2C Nicotiana benthamiana	6.41129	4.05043	3.6379	4.587	4.59642	4.55708	12.4498	12.5751	10.6498	13.496
WRKYnew95/21	WRKY95/21	6.15871	8.4245	8.29413	9.42549	9.94929	3.34667	12.3724	9.10555	5.52935	4.03215
TC39011	Lipoxygenase	17.7729	18.735	12.8171	11.3428	10.3638	2.88615	12.3211	16.7988	14.6873	26.5177
EH618200	Unknown	9.24354	9.50608	5.23705	6.14493	5.71658	8.53254	12.2728	12.168	6.54916	4.588
AM827317	WRKY46 Glycine max (No match in TOBFAC)	7.94047	7.11954	4.35811	6.82809	7.28316	3.81187	12.1583	12.4423	21.5428	4.73103
EH617724	cysteine protease inhibitor Gossypium hirsutum	3.3709	3.34518	1.94471	2.77914	2.50199	3.78714	12.1009	11.7911	8.51051	3.15484
TC22992	Unknown	4.74949	4.02684	3.15477	3.7522	3.46429	9.04676	12.0269	10.9651	5.18119	3.73557
AM841071	No match in any database	8.57462	8.21415	5.45959	7.27527	7.25227	4.47748	11.9542	13.245	15.3923	6.86067
FG642660	ERF152	41.7152	39.659	26.9451	47.4909	39.9242	4.3817	11.908	13.573	16.5692	13.6758
2190908	harpin-induced protein-like Coffea arabica	3.5587	3.16065	2.28317	2.99732	2.70254	6.33946	11.8917	16.4242	11.0119	11.2574
1100731	ZPT2-13 Petunia x hybrida	21.6708	15.7365	12.2745	20.5545	21.5666	3.64511	11.8276	10.0359	4.68653	5.33243
TC31179	WRKY13-like	18.9831	21.6495	15.2115	17.8576	18.3465	3.23127	11.7435	17.032	20.6955	7.31664
AM839421	AAA-type ATPase family protein Arabidopsis thaliana	4.92098	4.90821	4.62053	5.17462	5.03716	4.95664	11.6664	12.375	13.331	10.4107
AM792275	elicitor-inducible cytochrome P450 Nicotiana tabacum	2.63278	2.77448	2.11118	2.74211	2.72168	5.63486	11.6571	11.9068	9.18502	4.12719
EH664982	WRKY_95-like	4.03965	4.58475	4.54112	4.38635	4.97208	3.49896	11.5382	10.8396	5.78511	3.90237
2227840	GRAS_36	6.00962	4.35638	3.25581	5.2361	5.06519	3.70725	11.3192	10.0644	7.87411	5.20482
TC15639	mitochondrial dicarboxylate carrier protein, putative Ricinus communis	2.78748	2.74348	2.71368	2.75055	2.82921	6.38686	11.169	13.8595	10.5394	5.47164
1383899	ACC synthase	6.20597	4.36274	4.10401	5.24222	6.99458	5.0413	11.0629	8.64264	5.45125	3.35295
BP137142	ascorbate oxidase Solanum lycopersicum	3.00045	2.76387	2.69186	3.13508	3.42677	3.42476	10.9775	12.044	22.7994	9.41399
TC26857	putative auxin-responsive protein Arabidopsis thaliana	2.8712	2.78667	2.92499	4.34467	4.57454	2.81248	10.9574	9.14247	23.2096	17.644
TC38492	Avr9/Cf-9 rapidly elicited protein 284	23.0928	16.5184	10.9572	14.9006	13.7431	3.82644	10.9265	6.87999	4.1199	3.26111
2153623	protein phosphatase 2C Solanum tuberosum	14.5098	11.245	8.13901	11.0115	9.93675	4.36101	10.9085	10.7478	6.63218	9.07359
1106175	uncharacterized protein Arabidopsis thaliana	4.53006	3.82364	2.814	4.25748	4.54554	6.11668	10.8918	8.42505	7.96892	7.22667
2100950	protein phosphatase 2C Solanum tuberosum	17.3486	11.9427	8.9612	12.1926	11.3995	4.48668	10.7146	8.22049	6.20377	6.60029
TC15217	xyloglucan endotransglucosylase-hydrolase XTH3 Solanum lycopersicum	6.01712	5.3433	2.68564	4.59154	3.9263	6.17289	10.6401	8.03754	2.33689	1.79936
TC27050		5.90475	5.30415	5.01095	5.9325	5.32614	3.52654	10.5539	11.1512	8.47694	8.2428
TC35669	putative alanine acetyl transferase Arabidopsis thaliana	4.1079	3.9088	2.62733	2.70188	2.73723	7.19328	10.4925	11.3601	8.97108	2.75254
4279	ERF172	58.4103	54.9228	21.5124	29.6282	27.3766	9.34171	10.4875	10.5633	5.58497	3.61264
TC33331	protein phosphatase 2C Solanum tuberosum	14.1414	10.0072	7.87589	9.87421	8.93697	4.30436	10.4824	9.02625	5.28389	7.02855
1220748		6.16043	4.37253	3.82365	4.24541	4.50203	4.72986	10.47	8.90619	3.90782	2.96169
TC19548	NtJAZ1	10.3039	16.566	12.3153	14.5945	13.9841	1.74722	10.4477	29.6653	43.9169	59.5062
AM831441		3.52601	3.44125	2.26379	3.94793	3.37534	3.73087	10.4303	4.9287	3.55	1.26567
1198994	matrix metalloprotease 1 Nicotiana tabacum	5.31923	3.2352	2.31199	2.81633	2.49248	5.48451	10.3949	8.30707	5.2865	2.22716
FG642489		5.41259	4.9421	4.90061	4.13345	2.57217	2.03741	10.3518	9.30996	5.94159	2.57788
AM840555	cytochrome c oxidase, cbb3 family protein Sphingobacterium spiritivorum	13.5209	10.6943	6.38666	9.86691	14.8708	1.59189	10.3021	11.9278	10.0947	4.88285
5087	NAC107	4.65562	6.40913	6.64827	8.5883	8.2551	2.82345	10.2199	16.327	15.0887	12.8118
2125349	xyloglucan endotransglucosylase-hydrolase XTH3 Solanum lycopersicum	4.43791	3.70786	2.22235	3.48752	3.10796	6.14274	10.14	7.50913	4.14005	2.12328
TC28668	zinc finger CCCH domain-containing protein 29 Arabidopsis thaliana (no match in TOBFAC)	4.71223	4.15472	2.84446	3.46505	3.0859	7.30404	10.1027	8.10999	6.00566	4.84542
TC34030	N-rich protein Glycine max	5.31082	2.90347	1.52118	1.59731	1.42457	6.82406	9.9949	4.8507	2.0862	1.7394
2246813		8.77865	7.11348	6.08425	7.98928	7.13204	2.72173	9.96472	9.96488	7.4629	6.33652
TC24971	putative membrane protein Solanum tuberosum	1.93653	2.03523	2.06083	2.70334	2.73318	4.16261	9.91189	8.88124	20.0215	9.90094
1616443	DELLA protein Malus x domestica	6.45489	4.69585	3.51698	5.03739	4.7373	5.6103	9.89412	8.55288	11.7971	5.44169
TC28025	Phospho-2-dehydro-3-deoxyheptonate aldolase	4.32727	3.83577	4.41359	2.42269	2.00656	8.55841	9.64768	4.13773	5.24114	4.39858
AM799104		3.38638	1.54834	1.00244	1.33275	1.68385	5.14962	9.6186	3.38806	2.34181	2.04738
TC37394	No hit at NCBI	16.0086	17.5638	11.7965	14.0779	14.9443	3.91504	9.57204	12.8028	10.6792	4.19262
AM845813		9.8663	5.90885	2.81	5.87153	6.64136	2.07449	9.57074	7.58342	2.58708	3.48555
1112671		3.85094	3.67336	2.36095	3.27665	3.20556	5.27703	9.54868	9.32492	12.0326	6.78951
TC15200		5.60585	4.37407	4.92396	4.71199	3.95803	4.57588	9.46843	10.6319	8.83587	6.07304
EH621820	cysteine/histidine-rich C1 domain-containing protein Arabidopsis thaliana	11.5803	10.7283	10.3525	21.4686	26.7839	2.07756	9.44697	6.99988	6.25261	2.54848
1234856		3.70613	4.08847	3.61849	3.80652	3.93564	2.72448	9.44642	8.50199	5.88749	7.22627
AM840273		7.16766	4.82302	4.04801	3.63807	3.33913	2.99202	9.4046	4.15537	4.12431	3.04111
1108245		8.32799	4.3672	3.03428	5.49139	5.88468	4.8525	9.34144	11.5934	5.65587	4.45787
AM809113	DELLA protein Malus x domestica	5.98426	3.8889	2.83222	5.05506	5.29654	6.48011	9.24968	8.39381	11.899	4.99839
TC23231	xyloglucan endotransglucosylase-hydrolase XTH3 Solanum lycopersicum	3.65212	3.3346	2.03076	2.60429	2.31874	5.78535	9.24648	7.9744	3.74956	2.20263
TC19934	ERF13	60.9775	85.259	101.589	139.738	117.44	1.72349	9.18724	16.0868	18.7367	16.2063
TC29346	No hit at NCBI	15.015	14.6662	8.76514	19.8649	30.0284	3.25177	9.17564	10.5451	8.91729	7.28698
AM810367		1.45551	1.40093	1.00843	1.01428	1.14961	3.30948	9.15461	9.12419	7.29863	3.29496
TC38431		4.86838	3.35641	3.80805	5.11849	4.65847	5.34318	9.14288	8.32974	9.24649	11.024
TC20149		5.18266	5.04699	2.96946	4.00044	4.27377	4.63348	9.13973	7.88457	8.08167	3.88107
1518237	ZIM15 (JAZ)	12.7693	18.6612	14.7967	16.6059	15.6152	1.38914	9.10245	32.4712	37.6562	65.754
EH666162	mitochondrial 2-oxoglutarate/malate carrier protein Zea mays	2.1586	2.41879	2.35907	2.42634	2.5757	4.06204	9.09428	12.8516	6.15022	5.10727
TC18304		5.12316	6.1509	5.38435	6.03833	6.58849	4.49644	9.02256	11.6177	10.4502	6.32589
TC16005		5.95825	3.98348	2.99442	3.8668	2.87308	4.8029	9.01789	5.18985	3.31898	2.15967
TC31795		7.33997	6.37727	4.30148	5.79131	4.67219	4.06684	8.95661	7.28207	5.53181	3.58906
FG642005		2.65174	2.5285	1.91778	2.50688	2.47437	4.58075	8.90145	8.81151	5.71028	6.53769
1110044	Unknown Glycine max	24.7354	8.35497	3.77933	6.06405	8.54824	5.14045	8.89469	2.90927	2.19611	1.34088
TC26476		6.29914	4.52442	3.71837	4.68768	4.51777	4.40446	8.8855	7.86698	3.6233	2.96848
TC37825		4.15983	3.73268	3.379	3.7208	4.69488	4.75071	8.82383	6.86618	3.87757	2.70901
2119495		3.92231	3.40029	3.51232	3.52164	3.33883	1.91879	8.78793	8.32262	3.49572	6.20747
TC30753	WRKY69	2.23239	1.76469	1.2877	1.44682	1.37878	2.80107	8.71271	8.55289	8.63301	2.95537
1105739		7.15256	3.17464	2.14396	5.6798	7.86827	4.52204	8.69818	7.92271	4.87455	3.26823
1269453	WRKY86	5.76012	6.80334	5.8126	5.03531	4.25744	2.83435	8.64215	13.9333	9.70148	13.1601
AM806363		5.50047	5.22793	3.45788	4.61025	3.61499	4.31704	8.62812	8.20259	4.98594	5.64041
1281727	GMFP5 Glycine max	5.56026	7.06202	15.8072	25.3167	20.42	3.64784	8.56243	6.50204	8.99655	5.76715
2220585		5.39184	3.55759	3.8126	6.35597	6.16416	4.1852	8.55868	7.76506	8.90222	12.2168
TC30432		5.42353	3.50904	3.79997	4.14717	3.16855	3.42621	8.52778	4.53678	8.31651	12.1014
2064279		12.6447	9.69928	4.45002	14.3213	22.8181	2.15898	8.51685	7.01172	5.71602	4.0559
AF211767		3.70919	3.06656	2.51625	3.47862	3.57807	4.84613	8.43387	7.31298	7.19456	6.64189
1204580		8.11509	4.90212	2.47706	1.7159	1.51516	2.85592	8.41663	4.9205	3.7765	3.23189
TC36028	N-6 Adenine-specific DNA methylase Medicago truncatula	3.16853	3.32239	2.47131	5.47791	5.01194	6.11847	8.3796	7.71569	8.10146	3.91581
2219601	calmodulin-binding-like protein Arabidopsis thaliana	12.1407	3.9932	2.10477	2.73247	2.51721	6.81721	8.34836	2.8415	2.14011	1.20414
EB431366		2.20448	1.81707	1.19194	1.95397	1.75913	3.81306	8.31852	7.48231	4.43219	3.39652
FG645427		3.31257	2.8379	1.96529	2.93233	3.23541	4.49541	8.31698	8.80306	8.60912	6.38656
2154690		7.32037	4.99392	4.07204	4.75336	4.56851	3.69508	8.30511	9.22258	5.04872	2.59994
FG634725	SAUR-like auxin-responsive protein Arabidopsis thaliana	4.69326	5.11609	4.07962	3.87572	3.60971	3.04346	8.20792	11.8707	15.635	12.3615
TC20672		4.71526	5.3038	3.92372	6.2519	6.18443	3.50837	8.17222	9.31586	11.8892	5.11968
CN824871		4.09322	3.5005	2.95504	4.71193	5.17391	3.7646	8.17042	7.1817	9.62256	9.03271
TC17253		7.33538	6.08013	6.07092	8.43321	8.3859	3.80757	8.16548	4.88289	1.95394	2.84522
1500053	UDP-glucose:glucosyltransferase Lycium barbarum	2.46633	1.98678	2.22032	3.43214	3.94248	3.96981	8.15091	8.60076	16.5128	11.6369
TC18351		2.74942	2.66938	1.99449	2.43145	2.59323	4.51256	8.13829	8.16937	8.42075	6.27257
TC16383		5.6467	4.49198	3.3551	3.81392	3.54965	4.31937	8.12613	5.6571	5.45101	4.50212
1299120		4.34991	1.54171	0.802748	1.08499	1.76145	2.04521	8.08914	3.45494	1.95592	1.31676
1381165	zinc finger CCCH domain-containing protein 47 Arabidopsis thaliana (no match in TOBFAC)	3.60608	3.44168	2.39312	2.9944	2.86383	5.40973	8.0405	8.13832	5.43252	3.88807

## Sheet: 1 hour leaf
SEQ_ID	Gene ID	20 min root	40 min root	1hr root	2hrs root	4hrs root	20 min leaf	40 min leaf	1hr leaf	2hrs leaf	4hrs leaf
2145968	Ubiquitin-protein ligase-like	8.02004	8.06768	31.6304	94.3495	97.1312	4.20948	52.7408	144.024	130.306	291.851
2143696	Ubiquitin-protein ligase-like	8.81231	9.51218	27.1345	66.9269	60.6289	6.78948	44.2478	117.023	178.348	254.277
TC17159	Ubiquitin-protein ligase-like	8.00671	8.59947	25.4058	64.8148	60.4867	4.6937	33.1186	84.5446	150.201	204.534
AM789630	Ubiquitin-protein ligase-like	8.18907	9.64793	30.5218	89.0027	72.5772	3.60652	25.916	75.6392	116.57	160.994
1501681	Glutathione peroxidase	6.80293	7.36495	9.84163	23.7439	24.2683	16.3204	44.919	74.049	75.6897	67.0722
2114251	Ubiquitin-protein ligase-like	7.36081	8.09178	25.2225	62.7238	54.3328	6.31566	31.1273	70.7356	127.995	145.653
4309	ERF202 (ACRE111b)	22.7357	15.778	7.6972	12.1933	8.30534	17.43	49.7944	55.0735	23.8354	13.9832
FG645026	Glutathione peroxidase	4.71052	4.63171	7.13622	11.5497	13.3383	12.1894	35.4229	45.593	32.611	30.1671
4244	ERF137	15.0328	17.78	17.3423	17.6864	11.3645	6.48682	32.5661	42.4438	41.4355	18.0412
4120	ERF13	70.0549	103.612	123.963	158.493	112.858	4.46246	23.5639	41.837	42.553	42.1173
AM821089	Cytochrome P450	3.39105	2.94737	2.34607	2.96789	3.17386	9.2024	33.096	39.4448	25.4716	9.80512
1263182	ERF142-like	35.723	46.1855	33.0364	31.2237	24.0958	8.66264	24.5976	38.3714	21.9529	23.5695
4221	ERF114 (ACRE111a)	11.8932	10.324	5.95174	7.18433	5.97516	12.9742	32.9154	37.0625	7.41077	13.8203
TC14186	ERF202 (ACRE111b)	24.0928	16.4297	8.9728	12.4869	10.2984	11.375	36.2647	33.9118	14.3907	9.7336
WRKYnew86	WRKY86	6.50005	7.63943	7.09834	6.37752	5.7192	5.78636	22.9454	33.5734	37.0239	50.923
TC27213	ERF142-like	30.2653	40.3747	27.9303	29.5851	26.3104	8.23562	28.7091	33.1492	18.463	25.8843
1518237	ZIM15 (JAZ)	12.7693	18.6612	14.7967	16.6059	15.6152	1.38914	9.10245	32.4712	37.6562	65.754
FG644248	U-box protein E3 ubiquitin ligase	10.5224	10.0467	9.0612	8.59101	8.96713	8.42364	33.9594	31.107	23.0598	18.7018
TC35931	Putative GMFP5	6.69444	6.98925	3.90185	5.67905	4.15964	11.4245	28.6488	30.103	35.3808	12.4942
TC19548	NtJAZ1	10.3039	16.566	12.3153	14.5945	13.9841	1.74722	10.4477	29.6653	43.9169	59.5062
FG643156	ERF137	14.2894	16.3855	17.8204	15.8313	10.241	4.7869	21.4192	29.6547	27.2912	15.7331
AF211700	Unknown	7.38014	9.22911	6.56723	12.1756	11.994	1.71536	18.2328	29.5856	28.1925	42.4482
2106634	ERF60	11.9259	13.7674	12.3423	12.2773	8.58869	5.22085	21.2073	28.305	24.2955	15.9327
5752	NtWRKY1	6.53292	4.88944	3.26094	4.94425	4.62362	12.8067	27.4368	28.2261	18.029	9.01409
FG642600	ERF43-like	90.8045	131.761	93.9487	142.564	128.008	3.63545	20.1228	27.3172	22.3551	23.848
NP8635007	ERF142	33.2394	46.2825	29.5214	31.3384	22.9638	6.6999	21.556	27.3059	26.7559	19.2296
1111961	Salt responsive protein 2	11.4087	9.69953	7.4262	7.90789	8.8487	13.807	33.1131	26.7445	6.96421	8.5961
TC25453	ERF142	41.6646	52.8696	35.0457	36.5703	30.1399	5.35409	18.5467	26.7088	22.8021	19.2392
1741006	DC1 domain-containing protein	13.1939	12.2565	13.1819	19.0255	24.4254	9.17623	23.4432	26.5214	12.5126	8.31093
EB440199	ERF_202-like	13.8529	9.61613	5.5915	7.19108	5.13794	13.6683	27.553	25.6686	7.67419	10.6363
1100011	ERF43	45.6799	56.9113	50.1042	65.632	59.5806	5.80786	20.121	25.2454	21.7842	17.3523
TC20343	Lipoxygenase	15.5354	15.8117	10.5167	11.0808	8.97829	4.39544	18.4954	25.147	28.7627	29.2719
FG642677	WRKY86	6.57596	7.19914	6.67959	6.15001	5.41093	3.93376	19.6644	24.6237	19.2166	29.2126
TC28073	Unknown	6.33628	5.32196	1.93842	2.08407	1.58373	15.1122	29.3167	24.5696	9.36184	5.98644
AF211749	Methyl esterase	5.73868	4.12695	2.73096	4.08621	4.23108	7.90202	19.6611	24.4369	24.4812	4.99329
1279731	ERF218	96.1096	53.8303	20.191	29.8035	19.646	6.9189	32.7658	24.3311	4.01325	4.56081
EH616428	U box protein	11.5739	8.58891	8.13636	9.67546	10.001	7.39428	21.7556	24.0043	18.1793	13.467
2137605	5-epi-aristolochene-1,3-hydroxylase	3.02974	2.48612	2.05574	2.75854	2.96301	7.5303	18.1084	23.9033	16.0819	6.92851
TC35127	Metal ion binding protein	3.75183	3.12404	2.4567	4.37137	4.21017	10.8775	22.4056	23.2468	12.1715	9.67163
4249	ERF187	219.721	295.038	190.97	192.898	140.509	4.11357	15.6808	23.1383	18.8582	15.0123
TC26118	ABA 8'-hydroxylase CYP707A1	5.97967	4.96475	2.01906	2.11218	1.70595	11.0436	23.803	22.7848	10.7435	9.05195
EB440147	C3HC4-type RING finger	12.2515	7.9171	6.66118	8.38431	11.2324	11.44	17.3744	22.7369	16.3742	10.1965
FG641863	WRKY103-like	9.89531	8.52126	5.63096	10.1587	10.8421	5.16816	16.1644	22.5822	25.9133	10.2062
4167	ERF60	8.18197	9.53605	9.51657	8.48581	6.13818	3.94589	15.2147	22.3298	15.5408	10.9649
FG644330	ZIM15 (JAZ)-like	12.4542	17.9769	13.3113	16.922	16.9994	1.50788	5.8582	22.142	27.2158	43.7777
TC18017	Putative metal-binding protein	6.70193	6.40338	4.96906	5.87056	5.62045	11.6731	21.4171	22.1273	23.9897	11.7547
2163290	Lipoxygenase	14.4687	12.9272	10.3968	11.8614	12.352	2.05544	15.8863	21.8074	21.5359	28.495
AM786026	KED wound responsive gene-like	20.2673	22.0351	16.8721	30.4545	31.7479	9.82629	22.4858	21.4307	23.2876	11.8128
1138117	WRKY86-like	6.64655	9.02914	8.22983	8.06535	7.53345	5.54509	13.3651	21.302	36.3935	41.8586
1228022	ERF228	86.9439	49.6043	19.9493	26.8442	17.8287	6.41901	31.5052	21.1993	3.22466	3.50968
FG643686	Expansin	11.4148	9.0975	5.45513	4.95814	5.44795	2.78732	23.0689	20.8961	13.7134	3.76487
1655919	Mitochondrial dicarboxylate carrier	4.31719	4.53206	4.0733	4.51278	3.98151	7.99089	14.9537	20.6529	17.1071	7.4885
NtWRKY1pub	NtWRKY1	6.74923	4.62602	3.10914	4.5101	5.00018	6.30628	18.083	20.6468	12.6893	7.37148
EH623453	Methyl esterase	6.69527	5.02048	3.0098	4.09826	3.95474	6.68949	17.4403	20.646	15.5621	4.73957
1113243	Ascorbate oxidase	4.55071	3.57261	3.29752	4.23364	5.16312	4.84041	19.0772	20.6325	22.9397	9.11222
TC13962	NtWRKY1	5.88423	4.81901	3.08284	4.38363	4.53737	10.2358	20.0973	20.6075	17.0042	7.11453
EB442706	Protein phosphatase 2C	8.58741	5.35536	4.47617	7.03353	6.27858	5.67379	20.2245	20.3021	14.9589	20.7392
AM848538	DC1 domain-containing protein	12.3006	11.2564	11.2705	17.7202	20.1759	5.62378	18.9359	20.0841	8.55211	6.04494
2113794	circadian clock coupling factor ZGT Nicotiana tabacum	1.27636	3.2822	15.2008	32.5481	27.8413	2.26065	6.88458	19.9895	38.2903	23.9087
1203971	ERF218	8.0264	4.86937	2.70049	3.81595	2.84454	7.64135	27.944	19.8233	4.56261	3.88979
TC32144	ERF60	13.1772	15.3002	14.2288	14.5266	9.46786	2.913	15.5129	19.8162	14.6591	10.4723
1294286	ERF218	39.6739	21.4614	8.5277	12.1876	8.99835	6.91563	24.95	19.7913	4.03069	3.7916
TC38457	Glycosyl transferase	11.7398	7.77636	5.52907	9.12652	10.3857	14.5098	29.4208	19.1066	7.64572	5.9092
FG643097	ERF43	76.0656	87.1261	78.8652	98.5865	91.919	5.8732	16.9198	18.8443	14.2881	10.6955
TC16705	KED wound responsive gene-like	8.54294	6.8987	4.11334	6.76982	5.95524	7.4848	22.6219	18.6733	13.4755	5.89701
NP916744	Cytokinin regulated kinase	7.77097	4.01768	2.64539	2.87139	2.76801	9.24083	18.8749	18.6668	7.82537	2.36397
TC26193	Expansin	13.3053	19.647	9.72334	9.76763	7.35244	4.34428	17.0581	18.6186	17.1792	7.9181
TC21863	circadian clock coupling factor ZGT N. tabacum	1.9193	5.90608	18.0846	38.4429	30.9263	1.9849	7.30727	18.5088	26.3239	23.7148
NP917999	circadian clock coupling factor ZGT N. tabacum	1.53518	3.78525	17.9835	37.902	32.3885	2.33242	6.71579	17.9846	34.2198	21.8508
EG650276	Metal ion binding protein	3.89438	3.81237	2.93764	4.35445	3.99409	5.07917	15.8744	17.7782	24.0221	8.37624
2179084	Allene oxide synthase	19.3905	37.9139	40.0803	34.4902	35.816	1.4449	6.03499	17.6854	38.8139	66.8208
TC18468	ABA 8'-hydroxylase CYP707A1	6.04514	4.27857	1.93337	2.27853	1.87386	8.79378	27.9996	17.5977	8.94386	6.65956
CRK1	Cytokinin-regulated kinase 1	7.92158	4.70843	2.69106	3.23452	3.0342	8.30331	16.7332	17.5718	8.05818	3.36144
1148995	SYNC1 protein Arabidopsis thaliana	5.63816	5.37589	4.31424	12.1672	14.051	1.36567	12.9197	17.5695	24.3407	28.8074
TC38324	Ascorbate oxidase	3.02042	3.09704	2.48977	2.631	2.58685	5.50909	16.4776	17.258	13.919	7.92206
FG642371	ERF152	79.1774	71.6114	54.2212	71.9762	58.3082	5.43048	16.6391	17.1165	23.8114	17.7363
TC31179	WRKY13-like	18.9831	21.6495	15.2115	17.8576	18.3465	3.23127	11.7435	17.032	20.6955	7.31664
TC30262	ATPase	4.43024	4.89766	4.10416	4.55509	4.45394	6.20189	13.9341	16.9172	12.6898	11.0934
TC39011	Lipoxygenase	17.7729	18.735	12.8171	11.3428	10.3638	2.88615	12.3211	16.7988	14.6873	26.5177
TC16756	Harpin-induced protein	3.74962	3.19658	2.5244	3.24328	2.9017	7.32455	14.7104	16.6291	9.57013	9.47603
FG644858	lipoxygenase Nicotiana attenuata	14.6461	14.2051	10.1276	10.5499	10.2448	2.20512	12.8585	16.5177	16.8782	24.9909
FG641847	Unknown	19.528	9.23355	3.92957	6.61569	8.9076	4.85801	19.0803	16.5106	3.95674	3.09018
4182	ERF75	2.09328	1.81431	4.86887	11.1577	7.53912	2.79859	7.73639	16.4713	54.9288	130.87
2190908	harpin-induced protein-like Coffea arabica	3.5587	3.16065	2.28317	2.99732	2.70254	6.33946	11.8917	16.4242	11.0119	11.2574
4130	ERF23	4.80628	3.91023	2.63083	2.81666	2.29254	5.65717	14.5262	16.4009	5.03534	5.95551
TC38544	Salt responsive protein 2	16.5208	10.5325	6.97637	8.46014	8.15632	10.6926	21.3348	16.3627	5.13468	2.86753
5087	NAC107	4.65562	6.40913	6.64827	8.5883	8.2551	2.82345	10.2199	16.327	15.0887	12.8118
1119371	aquaporin PIP1-3 Arabidopsis thaliana	1.0333	4.05216	6.63433	4.25164	3.40475	1.35857	3.36223	16.3253	45.2932	72.3577
4259	ERF152	67.8293	58.6705	45.2626	64.6508	53.7316	5.82104	14.0015	16.1593	22.6881	14.4483
AM800277	ABA 8'-hydroxylase CYP707A1	5.9989	4.73892	1.99436	2.06861	1.68488	8.07314	19.4071	16.0994	6.89949	7.30392
TC19934	ERF13	60.9775	85.259	101.589	139.738	117.44	1.72349	9.18724	16.0868	18.7367	16.2063
FG642636	ERF172-like	40.4038	36.7579	13.776	24.7772	17.3454	4.68404	6.62518	16.0724	12.7582	9.364
2174730	Methyl esterase	5.98579	4.3649	2.63043	4.00518	3.94212	5.85865	14.4938	16.0234	14.766	4.63071
5828	WRKY86	4.87226	6.15898	6.0822	5.81234	5.99525	4.17787	12.4778	15.8793	29.4512	37.4723
AM791438	Unknown	5.75756	5.9597	4.85238	4.98652	4.04257	6.78284	17.4344	15.8328	15.9309	9.71982
TC13994	CYP71D51v3 Nicotiana tabacum	2.82095	2.39284	2.00643	2.54522	2.82298	5.50908	13.231	15.6686	15.9263	6.17671
BP132124	Metal ion binding protein	3.6292	3.60914	2.77582	3.83674	3.78493	5.96581	13.8647	15.6073	21.008	7.05074
2097651	transcription factor-related protein [Arabidopsis thaliana (no match in TOBFAC)	0.895622	1.17762	2.2214	2.96971	2.31499	1.40538	5.58209	15.3274	32.7799	36.6322
AM837417	ERF80-like	1.71326	1.78324	6.06975	11.4153	9.31068	3.72537	6.28313	15.2765	55.3944	90.2333
TC33806	Unknown	18.9092	10.403	8.95741	12.1939	9.88926	5.42052	16.9605	15.1695	7.36511	6.3674
1257264	ERF152	42.7597	37.7642	26.7891	43.3534	38.9045	4.79928	12.9954	15.1336	20.5619	14.8879
1788693	ATFP2 Arabidopsis thaliana	6.23365	5.66412	4.15257	5.87769	4.99424	6.62376	13.2238	15.0755	20.3987	7.41241
1634182	DC1 domain-containing protein	8.68418	8.6173	9.21053	14.5319	17.2736	7.8917	13.6486	15.0407	13.8578	6.30164
1202001	mitochondrial dicarboxylate carrier protein, putative Ricinus communis	4.55152	4.64506	4.4232	4.54887	3.80028	6.19355	11.7353	14.4519	12.222	5.35242
TC27780	DC1 domain-containing protein	12.4985	14.0885	11.8181	18.1233	20.4469	9.11786	16.2062	14.4212	10.1056	4.93939
TC38794	Methyl esterase	5.60458	3.7428	2.51909	4.11678	4.63895	3.25505	13.8846	14.3822	12.6489	4.04549
BP137192	No match in any database	1.25759	2.11904	9.69706	21.2656	14.6514	1.29177	7.42351	14.2639	13.2091	13.9826
2135285	Cytokinin-regulated kinase 1	6.20721	3.28819	2.46233	2.83132	3.19434	6.66166	13.7341	14.2177	6.806	2.58484
TC21584	KED wound responsive gene-like	8.13645	6.66157	4.99116	7.19522	5.09809	8.56034	19.0539	13.9374	8.73852	5.49866
FG645453	Xyloglucan endotransglucosylase hydrolase	2.85251	2.30289	1.36812	1.86685	1.94861	6.12047	20.9962	13.9368	4.97065	5.58714
1269453	WRKY86	5.76012	6.80334	5.8126	5.03531	4.25744	2.83435	8.64215	13.9333	9.70148	13.1601
TC35508	AIM1 protein Arabidopsis thaliana	3.61117	5.85155	4.84886	4.71189	4.35718	2.85067	8.81804	13.9255	15.5369	7.33884
2185455	Wound induced protein kinase-like	10.8904	6.39241	3.82086	4.33992	6.21351	10.9984	30.7031	13.8965	7.50502	3.3374
TC15639	mitochondrial dicarboxylate carrier protein, putative Ricinus communis	2.78748	2.74348	2.71368	2.75055	2.82921	6.38686	11.169	13.8595	10.5394	5.47164
2145759	ERF224-like	18.5034	12.8305	6.93227	10.9863	7.84564	5.04691	18.5026	13.5995	6.2364	7.02304
FG642660	ERF152	41.7152	39.659	26.9451	47.4909	39.9242	4.3817	11.908	13.573	16.5692	13.6758
1667544	ERF_75	1.42653	1.90838	5.4863	9.74347	8.81341	2.21007	5.73365	13.3871	34.7215	87.2636
AM841071	No match in any database	8.57462	8.21415	5.45959	7.27527	7.25227	4.47748	11.9542	13.245	15.3923	6.86067
EH666162	mitochondrial 2-oxoglutarate/malate carrier protein Zea mays	2.1586	2.41879	2.35907	2.42634	2.5757	4.06204	9.09428	12.8516	6.15022	5.10727
TC37394	No hit at NCBI	16.0086	17.5638	11.7965	14.0779	14.9443	3.91504	9.57204	12.8028	10.6792	4.19262
TC23874	Avr9/Cf-9 rapidly elicited protein 284 Nicotiana tabacum	7.06177	4.7821	3.84953	5.62172	5.28653	4.37881	13.2683	12.7372	8.18502	12.7785
FG639749	KED wound responsive gene-like	9.46383	8.10618	5.35753	8.67021	6.65622	7.52343	15.2257	12.6614	10.4191	5.09724
2184090	Calcium-dependent protein kinase	3.77873	2.58818	1.90965	4.67384	6.55097	6.36528	13.4154	12.5915	15.7476	14.6493
1303251	protein phosphatase 2C Nicotiana benthamiana	6.41129	4.05043	3.6379	4.587	4.59642	4.55708	12.4498	12.5751	10.6498	13.496
AM827317	WRKY46 Glycine max (No match in TOBFAC)	7.94047	7.11954	4.35811	6.82809	7.28316	3.81187	12.1583	12.4423	21.5428	4.73103
AM839421	AAA-type ATPase family protein Arabidopsis thaliana	4.92098	4.90821	4.62053	5.17462	5.03716	4.95664	11.6664	12.375	13.331	10.4107
EH618200	Unknown	9.24354	9.50608	5.23705	6.14493	5.71658	8.53254	12.2728	12.168	6.54916	4.588
TC29510	Glycosyltransferase family A ACRE 231	12.9851	9.72709	6.75404	11.8832	12.0439	9.48083	19.0669	12.1438	7.75658	4.50253
BP137142	ascorbate oxidase Solanum lycopersicum	3.00045	2.76387	2.69186	3.13508	3.42677	3.42476	10.9775	12.044	22.7994	9.41399
EH663869	Xyloglucan endotransglucosylase-hydrolase	2.75941	2.27065	1.32716	2.02988	2.13827	5.90965	15.993	12.0028	3.3136	4.4087
AM840555	cytochrome c oxidase, cbb3 family protein Sphingobacterium spiritivorum	13.5209	10.6943	6.38666	9.86691	14.8708	1.59189	10.3021	11.9278	10.0947	4.88285
AM792275	elicitor-inducible cytochrome P450 Nicotiana tabacum	2.63278	2.77448	2.11118	2.74211	2.72168	5.63486	11.6571	11.9068	9.18502	4.12719
FG634725	SAUR-like auxin-responsive protein Arabidopsis thaliana	4.69326	5.11609	4.07962	3.87572	3.60971	3.04346	8.20792	11.8707	15.635	12.3615
1102295	AIM1 protein Arabidopsis thaliana	5.34552	6.46003	4.91434	4.15012	4.50443	3.00123	12.5084	11.8186	10.5686	5.20761
EH623585	BON1-associated protein 2 A. thaliana	16.4518	12.4033	7.06912	14.3564	15.0387	4.36652	13.0794	11.8151	9.84438	2.82693
EH617724	cysteine protease inhibitor Gossypium hirsutum	3.3709	3.34518	1.94471	2.77914	2.50199	3.78714	12.1009	11.7911	8.51051	3.15484
FG641787	ERF13-like	43.0077	67.2552	79.625	104.822	73.2773	1.00167	5.90313	11.6245	8.43117	5.39627
TC18304		5.12316	6.1509	5.38435	6.03833	6.58849	4.49644	9.02256	11.6177	10.4502	6.32589
1108245		8.32799	4.3672	3.03428	5.49139	5.88468	4.8525	9.34144	11.5934	5.65587	4.45787
EB426342	9-cis-epoxy-carotenoid dioxygenase 1 Solanum tuberosum	2.52184	4.47116	7.89231	12.5734	10.2622	2.55453	4.39419	11.3708	24.9782	37.7899
TC35669	putative alanine acetyl transferase Arabidopsis thaliana	4.1079	3.9088	2.62733	2.70188	2.73723	7.19328	10.4925	11.3601	8.97108	2.75254
4335	ERF228	127.968	91.3149	25.5479	47.321	29.001	2.6729	19.267	11.3131	1.91544	3.27547
TC20549	Avr9/Cf-9 rapidly elicited protein 65	18.5514	11.2094	6.28471	15.3035	13.4436	5.97901	9.94953	11.2349	7.09586	4.44646
TC27050		5.90475	5.30415	5.01095	5.9325	5.32614	3.52654	10.5539	11.1512	8.47694	8.2428
EB683498		5.99238	4.34358	3.60793	4.1732	3.3299	2.42641	7.24839	11.0839	11.6539	9.98957
TC18706		4.99743	5.16436	5.08277	6.04488	6.00006	2.44434	7.76272	11.0777	15.19	11.946
1380253	gibberellin 2-oxidase 6 Arabidopsis thaliana	3.11242	3.42862	2.96901	3.62611	3.44142	1.93222	6.12595	11.0746	18.2692	26.0799
TC36042	Allebe oxide synthase	22.1692	43.6353	41.8265	38.791	35.9715	1.97286	4.13241	11.0289	32.8321	41.1299
2149569	BON1-associated protein 2	15.1792	11.261	6.96292	13.1505	14.1797	6.70504	13.0726	10.9344	12.1698	3.39017
EH664982	WRKY_95-like	4.03965	4.58475	4.54112	4.38635	4.97208	3.49896	11.5382	10.8396	5.78511	3.90237
2153623	protein phosphatase 2C Solanum tuberosum	14.5098	11.245	8.13901	11.0115	9.93675	4.36101	10.9085	10.7478	6.63218	9.07359
TC15200		5.60585	4.37407	4.92396	4.71199	3.95803	4.57588	9.46843	10.6319	8.83587	6.07304
4279	ERF172	58.4103	54.9228	21.5124	29.6282	27.3766	9.34171	10.4875	10.5633	5.58497	3.61264
TC29346	No hit at NCBI	15.015	14.6662	8.76514	19.8649	30.0284	3.25177	9.17564	10.5451	8.91729	7.28698
2146535		2.39435	2.51043	2.50199	2.44238	2.37241	4.65229	8.16852	10.2621	7.93803	4.46591
4187	ERF80	1.46442	2.03392	5.88564	17.4808	13.1141	2.41341	4.41354	10.1037	37.336	65.9574
2227840	GRAS_36	6.00962	4.35638	3.25581	5.2361	5.06519	3.70725	11.3192	10.0644	7.87411	5.20482
TC24523	arabinogalactan protein 41 Arabidopsis thaliana	9.51769	8.15045	5.16845	6.77459	6.90114	3.82805	12.8784	10.0557	7.3984	2.91425
1100731	ZPT2-13 Petunia x hybrida	21.6708	15.7365	12.2745	20.5545	21.5666	3.64511	11.8276	10.0359	4.68653	5.33243
2246813		8.77865	7.11348	6.08425	7.98928	7.13204	2.72173	9.96472	9.96488	7.4629	6.33652
4307	ERF200	9.07028	12.1201	10.3457	12.4615	12.2044	2.01263	6.96298	9.96145	6.51412	9.87317
2154874	Avr9/Cf-9 rapidly elicited protein 284	17.3264	13.4113	9.84296	12.0492	10.9323	5.04662	12.0685	9.94642	5.53015	5.00925
FG643974		3.2104	2.88642	4.26943	7.18649	4.16765	1.96932	4.20231	9.857	15.8394	17.1567
AM782498		5.13848	13.3412	5.83275	17.1098	7.06553	1.71379	9.74369	9.57262	10.4867	11.4835
1224504		1.82702	2.04713	1.89107	2.29985	2.15555	1.26812	5.44633	9.4234	10.5473	8.5673
1112671		3.85094	3.67336	2.36095	3.27665	3.20556	5.27703	9.54868	9.32492	12.0326	6.78951
TC20672		4.71526	5.3038	3.92372	6.2519	6.18443	3.50837	8.17222	9.31586	11.8892	5.11968
AM836736	no match in any database	4.89561	5.80636	6.3316	8.32422	6.14129	1.77898	8.11173	9.30321	19.2912	19.6333
TC31973	hypothetical protein MHP168_217 [Mycoplasma hyopneumoniae 168	2.18633	2.82758	3.28572	5.86766	4.70292	2.04917	4.66277	9.29088	22.874	42.0964
TC29453		2.93964	2.82361	2.0342	2.51318	2.61683	4.12952	7.86198	9.28419	7.31003	5.56636
TC15956		3.67101	3.02932	2.63622	3.27681	2.89739	2.62276	5.83746	9.28344	8.70389	10.8432
2162662		3.39591	2.85667	2.43301	2.82147	2.60947	2.47324	6.97962	9.24572	10.0079	10.3364
TC26857	putative auxin-responsive protein Arabidopsis thaliana	2.8712	2.78667	2.92499	4.34467	4.57454	2.81248	10.9574	9.14247	23.2096	17.644
4218	ERF111	3.15926	3.29981	3.01784	3.04201	2.69422	2.64838	5.43195	9.13333	9.19089	10.6441
AM810367		1.45551	1.40093	1.00843	1.01428	1.14961	3.30948	9.15461	9.12419	7.29863	3.29496
1547779		2.34613	2.16674	2.18833	2.83892	2.96891	3.68311	6.1191	9.12045	11.7116	10.4224
WRKYnew95/21	WRKY95/21	6.15871	8.4245	8.29413	9.42549	9.94929	3.34667	12.3724	9.10555	5.52935	4.03215
FG644929		6.18969	8.16393	9.07742	8.80651	8.7091	1.86216	5.8298	9.09635	10.6073	28.1672
TC17988		2.68074	2.32911	2.62492	3.20594	3.42543	3.97236	7.903	9.04017	13.4203	9.91509
TC33331	protein phosphatase 2C Solanum tuberosum	14.1414	10.0072	7.87589	9.87421	8.93697	4.30436	10.4824	9.02625	5.28389	7.02855
1220748		6.16043	4.37253	3.82365	4.24541	4.50203	4.72986	10.47	8.90619	3.90782	2.96169
AM803972		9.10322	8.17051	4.14982	5.23501	4.8834	2.80818	7.50963	8.87936	5.56183	2.6551
1758033		2.72577	2.99729	2.59761	3.05806	4.15081	1.48725	5.34895	8.83223	11.6082	26.7821
FG642501	WRKY69-like	2.04331	1.60245	1.3512	1.5239	1.52801	4.31566	7.90626	8.81618	6.26498	3.0845
FG642005		2.65174	2.5285	1.91778	2.50688	2.47437	4.58075	8.90145	8.81151	5.71028	6.53769
FG645427		3.31257	2.8379	1.96529	2.93233	3.23541	4.49541	8.31698	8.80306	8.60912	6.38656
1383899	ACC synthase	6.20597	4.36274	4.10401	5.24222	6.99458	5.0413	11.0629	8.64264	5.45125	3.35295
1500053	UDP-glucose:glucosyltransferase Lycium barbarum	2.46633	1.98678	2.22032	3.43214	3.94248	3.96981	8.15091	8.60076	16.5128	11.6369
TC30753	WRKY69	2.23239	1.76469	1.2877	1.44682	1.37878	2.80107	8.71271	8.55289	8.63301	2.95537
1616443	DELLA protein Malus x domestica	6.45489	4.69585	3.51698	5.03739	4.7373	5.6103	9.89412	8.55288	11.7971	5.44169
AM838370		7.63467	4.65697	2.75292	5.08517	6.0574	4.19302	7.68484	8.53076	3.93722	3.29834
1286658		4.70869	4.47197	3.3971	4.84568	4.86104	1.8233	5.6819	8.51805	10.2215	14.8089
1234856		3.70613	4.08847	3.61849	3.80652	3.93564	2.72448	9.44642	8.50199	5.88749	7.22627
TC21812		9.15712	12.2009	8.82387	11.5098	10.2666	1.10834	4.28895	8.48576	13.511	5.75787
2167717	class IV chitinase Nicotiana tabacum	1.35438	1.44657	1.67798	1.78687	1.863	1.18981	4.11976	8.45891	21.842	14.2514
BP134726		2.03274	2.12432	4.53733	9.54762	6.65811	1.77513	4.69146	8.45234	7.74579	10.3126
AM781099		4.35422	4.26974	4.49342	9.99095	8.57555	3.60519	5.51936	8.43065	9.22022	10.0116
AF211583		3.46562	3.756	3.20691	3.78661	4.563	1.47179	4.77485	8.427	13.5044	18.1712
1106175	uncharacterized protein Arabidopsis thaliana	4.53006	3.82364	2.814	4.25748	4.54554	6.11668	10.8918	8.42505	7.96892	7.22667
AM809113	DELLA protein Malus x domestica	5.98426	3.8889	2.83222	5.05506	5.29654	6.48011	9.24968	8.39381	11.899	4.99839
ES659000		2.24152	2.07555	2.78977	6.05561	4.65271	2.94622	5.57931	8.37322	8.92357	10.3598
TC38087		3.4732	2.25316	1.84006	2.79932	2.47202	2.43984	6.94776	8.36814	5.97947	8.00329
2122297	WRKY93	1.84464	2.92142	4.4333	3.43119	3.34056	1.81174	4.84398	8.32325	6.52801	4.01146
2119495		3.92231	3.40029	3.51232	3.52164	3.33883	1.91879	8.78793	8.32262	3.49572	6.20747
1198994	matrix metalloprotease 1 Nicotiana tabacum	5.31923	3.2352	2.31199	2.81633	2.49248	5.48451	10.3949	8.30707	5.2865	2.22716
2182513		4.5509	5.15712	7.49056	8.58376	7.0045	2.99065	5.64798	8.30702	15.0301	13.9663
TC20751		1.90591	1.94452	1.75458	2.07495	2.49886	1.06217	7.19986	8.27386	3.11604	6.38541
TC24155		2.28502	3.3256	4.75853	9.55041	9.49219	2.17153	4.6127	8.26071	14.4335	20.0236
AM806363		5.50047	5.22793	3.45788	4.61025	3.61499	4.31704	8.62812	8.20259	4.98594	5.64041
1401279		5.10956	3.37341	3.02439	3.38649	3.28625	3.1235	6.05594	8.18819	7.17803	2.80665
1381165	zinc finger CCCH domain-containing protein 47 Arabidopsis thaliana (no match in TOBFAC)	3.60608	3.44168	2.39312	2.9944	2.86383	5.40973	8.0405	8.13832	5.43252	3.88807
TC28668	zinc finger CCCH domain-containing protein 29 Arabidopsis thaliana (no match in TOBFAC)	4.71223	4.15472	2.84446	3.46505	3.0859	7.30404	10.1027	8.10999	6.00566	4.84542
TC14126		6.2695	7.03216	6.55747	6.5788	5.27334	3.56619	7.94792	8.03062	9.84457	7.08711
2151429		4.9307	5.92431	5.60656	7.8284	10.4581	1.93502	7.60121	8.02182	11.2157	5.57456
2097209		2.05223	2.44365	3.73386	11.578	11.4008	1.74035	3.44685	8.01567	12.3314	18.6742
TC34803		0.572045	0.550219	0.317049	0.344709	0.274416	0.572153	0.242734	0.118005	0.161219	0.132692

## Sheet: 2 hours leaf
SEQ_ID	Gene ID	20 min root	40min root	1hr root	2hrs root	4hrs root	20min leaf	40min leaf	1hr leaf	2hrs leaf	4hrs leaf
2143696	Ubiquitin-protein ligase-like	8.81	9.51	27.13	66.93	60.63	6.79	44.25	117.02	178.35	254.28
TC17159	Ubiquitin-protein ligase-like	8.01	8.6	25.41	64.81	60.49	4.69	33.12	84.54	150.2	204.53
2145968	Ubiquitin-protein ligase-like	8.02	8.07	31.63	94.35	97.13	4.21	52.74	144.02	130.31	291.85
2114251	Ubiquitin-protein ligase-like	7.36	8.09	25.22	62.72	54.33	6.32	31.13	70.74	128	145.65
AM789630	Ubiquitin-protein ligase-like	8.19	9.65	30.52	89	72.58	3.61	25.92	75.64	116.57	160.99
1501681	Glutathione peroxidase	6.8	7.36	9.84	23.74	24.27	16.32	44.92	74.05	75.69	67.07
2102223	Raffinose synthase	1.63	1.23	3.45	14.14	14.24	1.14	1.81	3.11	60.6	201.09
AM837417	ERF80-like	1.71	1.78	6.07	11.42	9.31	3.73	6.28	15.28	55.39	90.23
4182	ERF75	2.09	1.81	4.87	11.16	7.54	2.8	7.74	16.47	54.93	130.87
1551680	Galactinol synthase	2.08	1.95	3.11	4.7	3.94	1.28	1.6	5.79	52.52	160.65
AM794002	Unknown	3.06	6.73	13.29	24.98	17.95	2.18	5.53	13.15	51.26	87.53
1119371	aquaporin PIP1-3 Arabidopsis thaliana	1.03	4.05	6.63	4.25	3.4	1.36	3.36	16.33	45.29	72.36
TC19548	NtJAZ1	10.3	16.57	12.32	14.59	13.98	1.75	10.45	29.67	43.92	59.51
4120	ERF13	70.05	103.61	123.96	158.49	112.86	4.46	23.56	41.84	42.55	42.12
AM844231	Galactinol synthase	2.16	2.21	3.14	4.92	4.27	1.17	1.2	4.6	41.54	113.66
TC22827	raffinose synthase 2 Glycine max	1.46	1.25	3.36	13.56	13.44	0.84	1.52	2.96	40.36	132.38
2227221	galactinol synthase Solanum lycopersicum	1.96	1.91	3.03	5.23	4.5	0.47	1.27	4.16	39.3	143.36
2179084	Allene oxide synthase	19.39	37.91	40.08	34.49	35.82	1.44	6.03	17.69	38.81	66.82
CV020902	Unknown	1.59	4.17	21.49	65.99	50.96	1.04	1.13	3.98	38.62	120.08
2113794	circadian clock coupling factor ZGT Nicotiana tabacum	1.28	3.28	15.2	32.55	27.84	2.26	6.88	19.99	38.29	23.91
1518237	ZIM15 (JAZ)	12.77	18.66	14.8	16.61	15.62	1.39	9.1	32.47	37.66	65.75
4187	ERF80	1.46	2.03	5.89	17.48	13.11	2.41	4.41	10.1	37.34	65.96
WRKYnew86	WRKY86	6.5	7.64	7.1	6.38	5.72	5.79	22.95	33.57	37.02	50.92
1138117	WRKY86-like	6.65	9.03	8.23	8.07	7.53	5.55	13.37	21.3	36.39	41.86
TC15349	LEA protein	1.5	4.1	16.96	197.14	214.45	1.57	1.63	3.24	35.85	82.07
TC35931	Putative GMFP5	6.69	6.99	3.9	5.68	4.16	11.42	28.65	30.1	35.38	12.49
1667544	ERF_75	1.43	1.91	5.49	9.74	8.81	2.21	5.73	13.39	34.72	87.26
NP917999	circadian clock coupling factor ZGT N. tabacum	1.54	3.79	17.98	37.9	32.39	2.33	6.72	17.98	34.22	21.85
TC36042	Allebe oxide synthase	22.17	43.64	41.83	38.79	35.97	1.97	4.13	11.03	32.83	41.13
1139734	Raffinose synthase	1.44	0.78	3.06	14.68	16.32	0.73	1.51	2.26	32.79	170.25
2097651	transcription factor-related protein [Arabidopsis thaliana (no match in TOBFAC)	0.9	1.18	2.22	2.97	2.31	1.41	5.58	15.33	32.78	36.63
FG645026	Glutathione peroxidase	4.71	4.63	7.14	11.55	13.34	12.19	35.42	45.59	32.61	30.17
5828	WRKY86	4.87	6.16	6.08	5.81	6	4.18	12.48	15.88	29.45	37.47
1285664	NAC_71-like	2.18	4.62	20.59	40.63	48.5	1.19	2.64	7.99	29.45	38.13
FG643850	Raffinose synthase	1.65	1.87	5.51	23.17	21.73	1.28	1.49	2.33	29.19	171.06
EG650343	glutamate decarboxylase isozyme 3 Nicotiana tabacum	2.58	3.66	4.7	5.49	6.37	1.65	5.63	10.37	28.98	17.4
TC20343	Lipoxygenase	15.54	15.81	10.52	11.08	8.98	4.4	18.5	25.15	28.76	29.27
AF211700	Unknown	7.38	9.23	6.57	12.18	11.99	1.72	18.23	29.59	28.19	42.45
2221056	protein phosphatase 2C 37 A. thaliana	1.23	1.33	11.55	45.46	22.52	1.27	1.19	4.96	27.87	47.95
FG643156	ERF137	14.29	16.39	17.82	15.83	10.24	4.79	21.42	29.65	27.29	15.73
FG644330	ZIM15 (JAZ)-like	12.45	17.98	13.31	16.92	17	1.51	5.86	22.14	27.22	43.78
NP8635007	ERF142	33.24	46.28	29.52	31.34	22.96	6.7	21.56	27.31	26.76	19.23
1267650	cytochrome P450 A	11.59	36.1	71.57	44.75	37.24	1.39	1.73	8.41	26.55	91.73
1152129	ABA responsive protein Helianthus annuus	1.42	2.48	6.03	31.41	24.75	1.07	1.17	4.54	26.49	27.05
TC21863	circadian clock coupling factor ZGT N. tabacum	1.92	5.91	18.08	38.44	30.93	1.98	7.31	18.51	26.32	23.71
FG641863	WRKY103-like	9.9	8.52	5.63	10.16	10.84	5.17	16.16	22.58	25.91	10.21
FG634745	ERF_75	1.49	1.45	5.18	13.61	11.75	2.23	4.08	6.86	25.76	51.35
2148286	Ninja-family protein AFP3 Arabidopsis thaliana	0.99	0.97	1.18	2.29	1.54	1.01	1.56	5.5	25.61	25.46
AM821089	Cytochrome P450	3.39	2.95	2.35	2.97	3.17	9.2	33.1	39.44	25.47	9.81
EB426342	9-cis-epoxy-carotenoid dioxygenase 1 Solanum tuberosum	2.52	4.47	7.89	12.57	10.26	2.55	4.39	11.37	24.98	37.79
FG645510	Galactinol synthase	2.32	1.93	3.61	6.92	6.6	0.78	1.05	2.45	24.67	105.81
TC34199	DREB-like ERF	2.63	3.32	7.4	17.97	16.21	1.94	2.55	4.58	24.53	14.78
AF211749	Methyl esterase	5.74	4.13	2.73	4.09	4.23	7.9	19.66	24.44	24.48	4.99
1148995	SYNC1 protein Arabidopsis thaliana	5.64	5.38	4.31	12.17	14.05	1.37	12.92	17.57	24.34	28.81
EB684078	protein phosphatase 2C Nicotiana tabacum	1.93	3.75	9.52	20.94	16.64	0.92	5.31	8.56	24.14	31.97
EG650276	Metal ion binding protein	3.89	3.81	2.94	4.35	3.99	5.08	15.87	17.78	24.02	8.38
TC18017	Putative metal-binding protein	6.7	6.4	4.97	5.87	5.62	11.67	21.42	22.13	23.99	11.75
2177292	Raffinose synthase	1.14	1.01	2.83	10.37	11.49	1.2	2.27	3	23.89	124.11
4309	ERF202 (ACRE111b)	22.74	15.78	7.7	12.19	8.31	17.43	49.79	55.07	23.84	13.98
FG642371	ERF152	79.18	71.61	54.22	71.98	58.31	5.43	16.64	17.12	23.81	17.74
2107360	9-cis-epoxy-carotenoid dioxygenase 1 Solanum tuberosum	2.38	4.02	7.5	12.91	12.86	1.51	3.76	9.75	23.33	36.5
AM786026	KED wound responsive gene-like	20.27	22.04	16.87	30.45	31.75	9.83	22.49	21.43	23.29	11.81
TC26857	putative auxin-responsive protein Arabidopsis thaliana	2.87	2.79	2.92	4.34	4.57	2.81	10.96	9.14	23.21	17.64
FG644248	U-box protein E3 ubiquitin ligase	10.52	10.05	9.06	8.59	8.97	8.42	33.96	31.11	23.06	18.7
1113243	Ascorbate oxidase	4.55	3.57	3.3	4.23	5.16	4.84	19.08	20.63	22.94	9.11
1201220	Unknown	1.26	1.54	8.27	38.42	34.19	1.16	2.81	9.63	22.93	19.77
TC31973	hypothetical protein MHP168_217 [Mycoplasma hyopneumoniae 168	2.19	2.83	3.29	5.87	4.7	2.05	4.66	9.29	22.87	42.1
TC25453	ERF142	41.66	52.87	35.05	36.57	30.14	5.35	18.55	26.71	22.8	19.24
BP137142	ascorbate oxidase Solanum lycopersicum	3	2.76	2.69	3.14	3.43	3.42	10.98	12.04	22.8	9.41
1405176	protein phosphatase 2C Nicotiana tabacum	1.64	2.09	5.2	12.66	16.09	1.02	1.78	6.28	22.74	34.54
4259	ERF152	67.83	58.67	45.26	64.65	53.73	5.82	14	16.16	22.69	14.45
TC21439	aquaporin, MIP family, PIP subfamily Populus trichocarpa	0.8	0.8	1.52	1.86	1.9	1.14	0.87	1.04	22.66	81.57
TC21965	GTP binding protein, putative Ricinus communis	0.76	1.48	2.33	1.95	1.72	1.01	1.68	3.59	22.66	42.24
2079044	protein phosphatase 2C, putative Arabidopsis thaliana	1.45	1.74	4.44	11.01	12.08	1.13	1.14	4.8	22.37	30.41
FG642600	ERF43-like	90.8	131.76	93.95	142.56	128.01	3.64	20.12	27.32	22.36	23.85
1263182	ERF142-like	35.72	46.19	33.04	31.22	24.1	8.66	24.6	38.37	21.95	23.57
2167717	class IV chitinase Nicotiana tabacum	1.35	1.45	1.68	1.79	1.86	1.19	4.12	8.46	21.84	14.25
1100011	ERF43	45.68	56.91	50.1	65.63	59.58	5.81	20.12	25.25	21.78	17.35
AM827317	WRKY46 Glycine max (No match in TOBFAC)	7.94	7.12	4.36	6.83	7.28	3.81	12.16	12.44	21.54	4.73
2163290	Lipoxygenase	14.47	12.93	10.4	11.86	12.35	2.06	15.89	21.81	21.54	28.5
BP135672	Unknown	1	1.29	3.85	8.44	6.48	1.59	2.39	7.56	21.45	27.51
AM846562	Dehydrin	1.12	1.14	3.06	7.21	8.36	1.09	1.06	1.08	21.16	154.67
BP132124	Metal ion binding protein	3.63	3.61	2.78	3.84	3.78	5.97	13.86	15.61	21.01	7.05
TC38264	Ninja-family protein AFP2 Arabidopsis thaliana	1.09	1.04	1.25	2.11	1.49	1.14	1.75	5.9	20.76	24.33
1862275	protein phosphatase 2C 37 A. thaliana	1.77	2.21	13.89	71.25	45.76	0.93	1.06	4.22	20.73	38.68
TC31179	WRKY13-like	18.98	21.65	15.21	17.86	18.35	3.23	11.74	17.03	20.7	7.32
1213476	putative 9-cis-epoxycarotenoid dioxygenase[Solanum tuberosum	1.56	2.16	4.51	6.84	6.91	1.93	3.05	7.82	20.6	30.52
1257264	ERF152	42.76	37.76	26.79	43.35	38.9	4.8	13	15.13	20.56	14.89
1788693	ATFP2 Arabidopsis thaliana	6.23	5.66	4.15	5.88	4.99	6.62	13.22	15.08	20.4	7.41
AM791978	hypothetical protein SDM1_55t00010 Solanum demissum	1.05	1.54	1.44	6.73	7.63	1.6	3.92	4.77	20.3	20.8
BP135947	Unknown	2.25	2.26	4.77	29.12	19.69	1.18	0.98	3.31	20.16	18.16
NP959745	Dehydrin	1.02	1.96	9.52	36.76	27.92	1.27	1.4	3.64	20.09	32.62
34043592	ZIM_15	6.7	11.01	8.5	10.48	8.84	1.37	3.83	12.25	20.03	38.6
TC24971	putative membrane protein Solanum tuberosum	1.94	2.04	2.06	2.7	2.73	4.16	9.91	8.88	20.02	9.9
5124	NAC144	2.73	6.84	9.93	11.28	13.09	1.03	2.39	6.63	19.85	18.1
DW003005	Patatin B2 precursor, putative Ricinus communis	1.1	2.02	2.92	3.93	3.11	1.78	3.1	5.14	19.6	21.35
1301013	Allene oxide synthase	20.94	55.76	57.19	40.72	29.92	1.21	3.11	7.86	19.3	33.98
AM836736	no match in any database	4.9	5.81	6.33	8.32	6.14	1.78	8.11	9.3	19.29	19.63
FG642677	WRKY86	6.58	7.2	6.68	6.15	5.41	3.93	19.66	24.62	19.22	29.21
2088245	WRKY70	2.67	2.82	3.05	3.65	4.04	1.29	5.56	7.52	19.05	32.85
1368282	LEA protein	1.13	1.66	5.05	54.78	40.73	1.11	1.2	2.8	19.03	54.19
AM807127	NAC144	2.09	4.68	6.64	7.36	8.96	1.26	2.5	6.89	18.97	17.15
1199757	WRKY70	3.94	4.56	4.81	5.17	4.19	1.8	4.83	6.93	18.87	30.77
4249	ERF187	219.72	295.04	190.97	192.9	140.51	4.11	15.68	23.14	18.86	15.01
TC19934	ERF13	60.98	85.26	101.59	139.74	117.44	1.72	9.19	16.09	18.74	16.21
1129698	NAC_165	1.63	3.98	7.33	9.86	14.31	1.24	2.16	5.92	18.54	15.23
TC27213	ERF142-like	30.27	40.37	27.93	29.59	26.31	8.24	28.71	33.15	18.46	25.88
1410228	Lipoxygenase	19.99	18.48	12.37	13.78	13.65	1.92	12.14	18.02	18.4	28.09
TC19399	5-epi-aristolochene synthase Nicotiana tabacum	5.51	5.94	4.54	6.76	6.95	1.41	3.96	6.15	18.31	5.91
1301816	GTP binding protein, putative Ricinus communis	0.78	1.6	2.92	2.43	2.26	1.07	1.13	2.64	18.28	31.77
1380253	gibberellin 2-oxidase 6 Arabidopsis thaliana	3.11	3.43	2.97	3.63	3.44	1.93	6.13	11.07	18.27	26.08
5752	NtWRKY1	6.53	4.89	3.26	4.94	4.62	12.81	27.44	28.23	18.03	9.01
2162842	NAC_71	1.75	3.62	13.17	29.88	34.26	0.95	1.64	3.27	18.01	19.12
1272354	gibberellin 2-oxidase Solanum lycopersicum	5.49	5.96	5.01	6.57	5.5	1.43	4.93	10.19	17.94	30.9
2183846	protein phosphatase 2C 3 Arabidopsis thaliana	1.49	1.97	4.67	9.1	9.61	0.96	0.91	4.33	17.84	34.39
TC36051	Aquaporin	1	1.04	2.18	3.01	2.09	1.12	1.59	2.01	17.79	93.34
1286359	late embryogenesis abundant protein group 9 protein Arachis hypogaea	0.75	1.01	1.56	3.43	3.54	1.17	0.77	1.66	17.59	31.62
TC26361	hypothetical protein Plasmodium chabaudi chabaudi	0.92	0.89	1.2	6.1	6.16	0.85	1.88	3.99	17.56	11.35
TC15254	esterase/lipase domain-containing protein Arabidopsis thaliana	3.33	4.77	6.21	7.94	7.72	1.65	4.56	5.78	17.3	20.47
3343	AUX-IAA_20	1.41	2.73	4.9	10.29	7.35	1.86	2.64	5.98	17.25	25.7
TC26193	Expansin	13.31	19.65	9.72	9.77	7.35	4.34	17.06	18.62	17.18	7.92
EB681927	lipid transfer protein Nicotiana tabacum	1.04	0.96	1.14	3.17	1.78	0.79	1.8	3.49	17.15	41.65
EB434774	Homeodomain_20	0.79	1.5	5.24	7.9	5.97	1.31	2.3	6.48	17.12	26.87
1655919	Mitochondrial dicarboxylate carrier	4.32	4.53	4.07	4.51	3.98	7.99	14.95	20.65	17.11	7.49
1886035	Homeodomain_20	0.97	1.88	5.09	9.55	6.14	1.22	1.92	5.49	17.07	21.94
TC13962	NtWRKY1	5.88	4.82	3.08	4.38	4.54	10.24	20.1	20.61	17	7.11
FG644858	lipoxygenase Nicotiana attenuata	14.65	14.21	10.13	10.55	10.24	2.21	12.86	16.52	16.88	24.99
2094431	NAC domain-containing protein 72 A. thaliana	2.34	6.13	20.17	30.23	30.99	1.44	2.15	5.94	16.87	20.05
AM821010	Aquaporin	0.88	1.11	3.25	3.9	3.25	1.44	1.19	1.48	16.87	38.17
BP135395	No match in any database	1.39	1.6	2.01	10.17	7.54	0.8	1.46	3.49	16.63	22.23
FG642660	ERF152	41.72	39.66	26.95	47.49	39.92	4.38	11.91	13.57	16.57	13.68
TC15284	Aux/IAA protein Glycine max	1.42	2.69	5.07	10.13	7.44	1.29	2.42	4.33	16.57	25.44
5145	NAC_165	1.94	4.64	7.05	7.92	9.83	1.23	2.33	6.1	16.53	13.87
DW001911	Homeodomain_20	1.24	2.7	6.72	12.21	8.68	1.11	2.04	6.46	16.53	25.74
1500053	UDP-glucose:glucosyltransferase Lycium barbarum	2.47	1.99	2.22	3.43	3.94	3.97	8.15	8.6	16.51	11.64
TC39596	cytochrome P450 A	18.51	54.22	101.44	60.24	47.98	1.32	1.52	6.09	16.46	72.19
1988782	R2R3-MYB_198-like	4.81	4.25	4.47	8.79	6.77	2.55	3.95	6.97	16.41	15.36
EB440147	C3HC4-type RING finger	12.25	7.92	6.66	8.38	11.23	11.44	17.37	22.74	16.37	10.2
1389289	Unknown	1.31	1.67	11.14	44.89	35.52	1.15	4	8.57	16.34	16.7
BP528515	Allene oxide synthase	15.5	27.71	37.05	34.3	36.99	1.02	3.21	7.6	16.33	31.32
2106157	NAC_165	2.42	6.31	8.01	10.54	12.7	1.03	2.35	6.31	16.17	16.17
2167690	late embryogenesis abundant protein Solanum lycopersicum	1.02	3.29	17.57	107.46	113.11	1.02	0.92	2.34	16.16	27.37
FG637938		0.91	1.92	3.31	2.83	2.65	1.18	1.17	2.77	16.09	27.37
2137605	5-epi-aristolochene-1,3-hydroxylase	3.03	2.49	2.06	2.76	2.96	7.53	18.11	23.9	16.08	6.93
TC22382		1.21	0.65	2.24	13.2	14.49	1.21	0.76	1.48	16.06	82.06
2107001		1.09	0.85	1.87	7.68	8.04	1.17	0.73	1.49	15.98	95.48
AM791438	Unknown	5.76	5.96	4.85	4.99	4.04	6.78	17.43	15.83	15.93	9.72
TC13994	CYP71D51v3 Nicotiana tabacum	2.82	2.39	2.01	2.55	2.82	5.51	13.23	15.67	15.93	6.18
FG643974		3.21	2.89	4.27	7.19	4.17	1.97	4.2	9.86	15.84	17.16
2184090	Calcium-dependent protein kinase	3.78	2.59	1.91	4.67	6.55	6.37	13.42	12.59	15.75	14.65
FG634725	SAUR-like auxin-responsive protein Arabidopsis thaliana	4.69	5.12	4.08	3.88	3.61	3.04	8.21	11.87	15.63	12.36
EH623453	Methyl esterase	6.7	5.02	3.01	4.1	3.95	6.69	17.44	20.65	15.56	4.74
TC35508	AIM1 protein Arabidopsis thaliana	3.61	5.85	4.85	4.71	4.36	2.85	8.82	13.93	15.54	7.34
34043447		1.12	2	5.45	9.24	6.69	1.12	1.83	5.02	15.51	20.06
AM841071	No match in any database	8.57	8.21	5.46	7.28	7.25	4.48	11.95	13.24	15.39	6.86
TC17717		1.22	1.2	1.46	1.74	1.88	1.23	3.55	6.2	15.19	9.27
TC18706		5	5.16	5.08	6.04	6	2.44	7.76	11.08	15.19	11.95
5087	NAC107	4.66	6.41	6.65	8.59	8.26	2.82	10.22	16.33	15.09	12.81
2182513		4.55	5.16	7.49	8.58	7	2.99	5.65	8.31	15.03	13.97
EB447894		1.35	1.32	1.96	2.86	2.12	1.38	1.47	2.06	14.99	23.43
EB442706	Protein phosphatase 2C	8.59	5.36	4.48	7.03	6.28	5.67	20.22	20.3	14.96	20.74
2094186		0.72	1.33	2.06	1.59	1.46	1.01	1.48	3.81	14.83	34.06
2174730	Methyl esterase	5.99	4.36	2.63	4.01	3.94	5.86	14.49	16.02	14.77	4.63
TC39011	Lipoxygenase	17.77	18.73	12.82	11.34	10.36	2.89	12.32	16.8	14.69	26.52
AM789168		1.59	2.35	1.85	8.01	9.62	1.48	2.35	4.43	14.59	16.04
1106824		2.68	2.59	2.23	2.56	2.96	1.6	3.33	5.57	14.5	3.73
TC24155		2.29	3.33	4.76	9.55	9.49	2.17	4.61	8.26	14.43	20.02
1488084		1.35	2.33	4.16	8.14	7.03	1.45	2.04	5.12	14.36	20.77
1772925		1.14	1.43	4.41	12.52	7.68	1.14	1.12	2.98	14.35	17.14
FG643097	ERF43	76.07	87.13	78.87	98.59	91.92	5.87	16.92	18.84	14.29	10.7
AM818116		1.95	1.69	1.75	2	2.23	1.94	4.5	5.28	14.24	5.43
AM788815		1.24	1.72	3.49	9.06	6.44	0.69	1.14	2.77	14.19	18.76
2095122		3.03	4	4.95	4.97	5.3	1.84	3.36	5.08	14.19	7.89
TC16476	LEA protein Solanum lycopersicum	0.92	1.84	6.28	41.03	39.84	1.03	0.91	2.39	14.18	37.28
2110086		1.91	4.24	5.78	6.67	8.4	1.21	1.79	4.43	14.14	12.48
TC38594		2.28	4.27	5.12	6	4.09	0.89	2.16	2.74	14.13	25.4
AM813989		2.49	3.17	4.32	2.81	2.37	0.85	3.33	6.72	14.03	11.93
TC38324	Ascorbate oxidase	3.02	3.1	2.49	2.63	2.59	5.51	16.48	17.26	13.92	7.92
1634182	DC1 domain-containing protein	8.68	8.62	9.21	14.53	17.27	7.89	13.65	15.04	13.86	6.3
AM782974	Unknown	2.6	7.25	26.57	38.65	34.15	1.18	1.56	4.6	13.79	19.34
AM793205		5.56	6.86	7.67	13.52	9.28	1.63	3	7.68	13.77	22.09
1200230		0.98	2.2	8.68	14.19	16.14	1.11	0.9	0.8	13.75	70.93
FG643686	Expansin	11.41	9.1	5.46	4.96	5.45	2.79	23.07	20.9	13.71	3.76
AM848553		1.97	1.95	1.66	4.02	2.76	2.72	5.36	5.07	13.69	13.19
1298277		1.79	1.64	1.77	2.22	2.47	2.19	7.28	7.85	13.67	12.29
1195940		2.44	1.81	2.17	3.32	3.61	3.28	5.12	7.07	13.6	12.38
1113318	cytochrome P450	27.58	72.85	59.94	32.59	25.39	1.02	1.45	4.93	13.59	14.07
TC21812		9.16	12.2	8.82	11.51	10.27	1.11	4.29	8.49	13.51	5.76
AF211583		3.47	3.76	3.21	3.79	4.56	1.47	4.77	8.43	13.5	18.17
TC16705	KED wound responsive gene-like	8.54	6.9	4.11	6.77	5.96	7.48	22.62	18.67	13.48	5.9
TC17988		2.68	2.33	2.62	3.21	3.43	3.97	7.9	9.04	13.42	9.92
2147000		2.01	2.14	4.6	10.82	7.31	1.97	3.41	7.6	13.39	7.92
AM839421	AAA-type ATPase family protein Arabidopsis thaliana	4.92	4.91	4.62	5.17	5.04	4.96	11.67	12.38	13.33	10.41
2046455		1.18	1.22	1.49	1.84	2.08	1.16	2.62	5.44	13.31	8.41
2176597		0.97	1.84	5.06	8.29	6.21	1.3	2.13	6.45	13.26	23.18
1268780		1.91	4.25	5.76	6.87	8.66	1.07	1.61	4.56	13.25	10.01
TC15872		7.2	6.39	5.71	8.2	6.85	4.5	9.05	8.8	13.21	7.41
BP137192	No match in any database	1.26	2.12	9.7	21.27	14.65	1.29	7.42	14.26	13.21	13.98
1209103		4.36	6.7	9.61	8.3	6.58	1.91	2.57	6.82	13.09	18.25
FG633578		4.26	7.25	7.51	6.72	5.58	1.29	1.02	2.06	13.07	13.98
1099341		1.13	1.02	1.34	1.93	1.92	1.23	2.31	4.26	13.06	21.39
AM797428		0.85	0.68	1.48	2.86	3.21	1	1.33	1.57	13.05	26.3
TC14196		1.31	1.41	1.72	2.14	2.2	1.53	2.8	4.01	12.89	6.93
2220882		2.22	2.5	5.18	18.13	23.73	1.7	2.15	3.25	12.86	9.2
AM815514		5.32	6.07	6.87	9.64	9.05	2.31	3.87	5.17	12.81	25.68
4311	ERF204	1.21	2.77	11.02	17.35	21.25	1.11	1.09	1.37	12.8	93.89
BP137133		3.76	5.75	8.28	10.9	13	0.98	2.21	1.75	12.7	16.47
TC30262	ATPase	4.43	4.9	4.1	4.56	4.45	6.2	13.93	16.92	12.69	11.09
NtWRKY1pub	NtWRKY1	6.75	4.63	3.11	4.51	5	6.31	18.08	20.65	12.69	7.37
TC38794	Methyl esterase	5.6	3.74	2.52	4.12	4.64	3.26	13.88	14.38	12.65	4.05
TC21303		5.47	5.87	4.85	6.31	6.15	2.09	3.41	7.38	12.64	6.1
2167239		1.96	1.72	2.37	3.09	3	1.39	2.99	5.12	12.61	12.86
TC28001		1.03	2.07	4.76	14.77	11.58	1.32	1.51	3.91	12.55	19.81
1741006	DC1 domain-containing protein	13.19	12.26	13.18	19.03	24.43	9.18	23.44	26.52	12.51	8.31
WRKYnew70	WRKY70	2.83	3.08	3.27	4.26	5.07	1.1	4.22	5.14	12.5	31.34
2124436	mitochondrial dicarboxylate carrier protein, putative Ricinus communis	3	3.27	2.71	2.87	2.74	7.04	10.1	13.95	12.49	5.57
1095649		5.19	5.43	7.33	8.77	8.07	1.86	4.34	5.64	12.41	23.46
TC38136	SRC2-like protein Nicotiana benthamiana	5.82	5.91	3.25	6.28	5.91	7.29	10.99	8.87	12.36	16.38
2097209		2.05	2.44	3.73	11.58	11.4	1.74	3.45	8.02	12.33	18.67
AM821959		4.12	7.55	4.57	12.72	11.63	1.52	3.37	4.17	12.31	29.31
EH619699		8.31	14.02	10.28	12.99	11.5	0.96	2.28	6.36	12.27	17.82
4020		2.41	2.24	3.16	4.6	3.26	1.62	3.31	7.06	12.23	11.89
1202001	mitochondrial dicarboxylate carrier protein, putative Ricinus communis	4.55	4.65	4.42	4.55	3.8	6.19	11.74	14.45	12.22	5.35
2149569	BON1-associated protein 2	15.18	11.26	6.96	13.15	14.18	6.71	13.07	10.93	12.17	3.39
BP530241		4.31	5.34	4.78	5.99	5.07	1.21	4.38	4.59	12.17	23.66
TC24990		1.43	2.25	1.85	8.92	9.83	0.87	1.19	2.21	12.14	16.9
1112671		3.85	3.67	2.36	3.28	3.21	5.28	9.55	9.32	12.03	6.79
AM786221		0.86	1.32	2.92	5.27	4	1.23	1.8	5.27	11.99	7.98
TC21566		0.96	1.08	2.01	9.37	7.7	1.34	3.01	6.15	11.98	19.15
2185671		1.83	1.86	2.26	6.4	4.97	0.54	1.25	5.23	11.94	4.05
AM809113	DELLA protein Malus x domestica	5.98	3.89	2.83	5.06	5.3	6.48	9.25	8.39	11.9	5
TC23883		2.39	3.21	2.62	3.28	3.44	2.83	3.95	6.5	11.9	7.16
TC20672		4.72	5.3	3.92	6.25	6.18	3.51	8.17	9.32	11.89	5.12
1119636		3.42	4.6	5.63	5.77	5.62	1.64	3.87	5.98	11.82	16.76
5469	MYB 143	0.59	1.51	7.44	10.79	9.23	1.5	1.67	3.23	11.81	23.22
1616443	DELLA protein Malus x domestica	6.45	4.7	3.52	5.04	4.74	5.61	9.89	8.55	11.8	5.44
TC15431	Tonoplast intrinsic protein	0.87	0.89	0.9	0.95	0.82	1.13	0.91	1.14	11.73	67.85
1547779		2.35	2.17	2.19	2.84	2.97	3.68	6.12	9.12	11.71	10.42
EB683498		5.99	4.34	3.61	4.17	3.33	2.43	7.25	11.08	11.65	9.99
AM834990		2.39	2.72	2.74	2.94	2.76	1.59	3.51	5.13	11.65	16.19
1758033		2.73	3	2.6	3.06	4.15	1.49	5.35	8.83	11.61	26.78
2187761		2.93	3.05	3.42	3.6	3.12	2.22	2.36	3.03	11.56	30.71
TC19850		4.31	6.61	10.01	8.53	6.35	2.01	2.96	6.39	11.49	18.17
FG639287		6.28	5.64	4.87	6.55	5.77	4.51	8.5	8.32	11.48	8.11
EB643493	RD29B-like desiccation responsive gene	0.97	0.86	1.64	2.78	2.85	1.11	0.93	1.4	11.45	31.63
TC24695		2.08	2.68	2.79	3.18	2.88	1.63	3.68	4.48	11.39	13.01
TC16974		2.37	2.06	2.36	3.5	3.68	2.37	5.04	5.9	11.33	10.3
2151429		4.93	5.92	5.61	7.83	10.46	1.94	7.6	8.02	11.22	5.57
1961486		2.29	2.78	5.07	14.67	15.18	1.69	3.35	5.66	11.18	15.94
AM823925		0.99	1.22	2	3.61	2.46	0.97	1.26	3.34	11.07	13.24
1616523		1.34	2.44	7.9	8.82	7.25	1.12	0.88	0.65	11.05	40.04
2190908	harpin-induced protein-like Coffea arabica	3.56	3.16	2.28	3	2.7	6.34	11.89	16.42	11.01	11.26
TC16247		2.27	1.83	2.13	2.44	2.83	1.51	4.62	6.71	11	5.33
TC35855		8.09	13.88	11.13	10.1	8.83	1.48	2.13	3.48	10.92	13.39
TC26118	ABA 8'-hydroxylase CYP707A1	5.98	4.96	2.02	2.11	1.71	11.04	23.8	22.78	10.74	9.05
1616636		3.61	3.91	5.24	3.88	3.27	1.02	3.04	4.46	10.7	6.55
TC37394	No hit at NCBI	16.01	17.56	11.8	14.08	14.94	3.92	9.57	12.8	10.68	4.19
TC23310	dehydrin Nicotiana tabacum	1.02	2.79	11.21	33.08	27.7	1.14	1.02	2.11	10.66	24.69
1303251	protein phosphatase 2C Nicotiana benthamiana	6.41	4.05	3.64	4.59	4.6	4.56	12.45	12.58	10.65	13.5
FG644929		6.19	8.16	9.08	8.81	8.71	1.86	5.83	9.1	10.61	28.17
TC36227		0.97	1.98	5.18	7.16	9.32	1.03	0.71	1.05	10.6	42.5
1971388		1.34	1.28	1.87	2.94	2.46	0.94	1.22	1.39	10.59	18.53
1102295	AIM1 protein Arabidopsis thaliana	5.35	6.46	4.91	4.15	4.5	3	12.51	11.82	10.57	5.21
1224504		1.83	2.05	1.89	2.3	2.16	1.27	5.45	9.42	10.55	8.57
AM823004		2.9	2.46	3.62	10.8	10.43	2.76	7.47	7.65	10.55	14.06
TC15639	mitochondrial dicarboxylate carrier protein, putative Ricinus communis	2.79	2.74	2.71	2.75	2.83	6.39	11.17	13.86	10.54	5.47
TC18304		5.12	6.15	5.38	6.04	6.59	4.5	9.02	11.62	10.45	6.33
1428033		1.66	1.96	2.1	2.24	2.45	1.37	4.06	5.21	10.42	17.55
FG639749	KED wound responsive gene-like	9.46	8.11	5.36	8.67	6.66	7.52	15.23	12.66	10.42	5.1
WRKYnew80	WRKY80	2.36	2.74	2.7	2.71	2.59	1.37	3.97	5.65	10.39	16.24
AM785085	protein phosphatase 2C Nicotiana tabacum	5.24	6.13	10.58	23.76	19.56	1	2.22	3.42	10.39	17.11
AM821409		7.17	8.23	10	16.4	14.32	1.3	3.15	3.16	10.35	18.68
2125370		2.51	4.96	5.91	5.13	4.54	3.77	5.89	7.99	10.29	3.51
1509648		2.93	2.64	1.95	2.47	2.21	2.57	6.23	6.72	10.29	4.57
TC29126		2.21	2.38	2.69	3.77	3.56	2.5	3.77	6.57	10.28	11
1286658		4.71	4.47	3.4	4.85	4.86	1.82	5.68	8.52	10.22	14.81
AM828763		0.75	1.81	9.38	15.95	11.28	1.7	1.94	3.18	10.19	19.32
AM817459	No match in any database	1.81	3.86	4.91	35.58	35.84	1.97	2.26	3.56	10.18	26.48
2138698		1.95	2.05	2.94	11	12.94	0.83	2.75	4.2	10.14	28.3
1194874		4.86	5.04	4.21	4.65	3.86	4.08	5.18	6.24	10.14	8.4
TC27780	DC1 domain-containing protein	12.5	14.09	11.82	18.12	20.45	9.12	16.21	14.42	10.11	4.94
TC37522		7.11	6.29	5.19	7.61	6.38	1.88	6.21	8.38	10.1	8.27
AM840555	cytochrome c oxidase, cbb3 family protein Sphingobacterium spiritivorum	13.52	10.69	6.39	9.87	14.87	1.59	10.3	11.93	10.09	4.88
BP534002		3.29	3.08	2.59	3.08	2.42	3.02	4.66	5.61	10.07	8.66
FG643540		4.9	5.67	10.78	11.03	9.26	2.79	5.59	6.97	10.04	9.62
2162662		3.4	2.86	2.43	2.82	2.61	2.47	6.98	9.25	10.01	10.34
2209896		1.3	2.05	7.23	7.76	6.83	1.01	0.95	1.38	10	26.93
1094536		3.65	3.36	2.87	3.22	2.99	5.01	6.87	7.17	9.95	17.53
TC15132		2.53	4.81	9.56	8.32	8.75	1.41	1.75	2.47	9.89	16.23
TC16156	MYB36-like	1.94	2.22	2.78	5.98	6.22	1.58	1.89	2.49	9.89	20.6
AM828645	No match in any database	1.5	2.83	3.63	22.44	26.97	1.37	2.64	3.11	9.89	25.36
2154764		3.81	2.96	2.95	4.39	3.55	4.43	6.76	5.85	9.85	16.4
TC14126		6.27	7.03	6.56	6.58	5.27	3.57	7.95	8.03	9.84	7.09
EH623585	BON1-associated protein 2 A. thaliana	16.45	12.4	7.07	14.36	15.04	4.37	13.08	11.82	9.84	2.83
2119261		1.23	1.3	1.66	2.08	1.8	1.22	1.06	1.68	9.82	12.69
5845	WRKY103	7.37	7.27	5.86	8.02	7.66	1.81	4.5	6.74	9.79	4
TC17574	Fatty acid hydrolase	3	2.89	4.44	6.3	8.11	1.24	2.37	2.86	9.79	25.09
TC16113		3.42	2.39	2.21	3.46	2.5	1.23	2.71	6.1	9.77	4.86
1805765		0.99	1.54	3.72	5.18	3.76	1.18	2.69	4.98	9.74	8.09
TC18817		3.07	2.01	2.39	4.48	5.14	2.92	6.41	6.01	9.74	9.01
1098655		0.99	1.45	4.41	9.09	7.03	1.05	1.42	3.12	9.73	10.45
2052041		0.73	0.77	1.4	2.5	2.39	1.37	2.38	5.04	9.72	5.98
TC32019		1.92	2.67	2.86	3.25	3.52	1.5	4.01	4.29	9.72	5.45
1269453	WRKY86	5.76	6.8	5.81	5.04	4.26	2.83	8.64	13.93	9.7	13.16
1101113	WRKY transcription factor	2.35	2.29	2.41	3.05	3.56	1.02	3.72	3.64	9.65	15.35
CN824871		4.09	3.5	2.96	4.71	5.17	3.76	8.17	7.18	9.62	9.03
AM792680		2.03	2.12	4.07	11.99	10.87	1.91	3.14	3.94	9.6	10.38
EH617029	glycosyl phosphatidyl inositol 16 signal peptide and transmembrane domain or GPI anchor Cryptosporidium parvum	13.75	15.64	8.28	13.46	13.66	1.31	5.35	7.69	9.48	2.42
TC16099		4.68	4.39	6.98	8.87	8.32	1.34	3.34	2.97	9.48	18.08
4313		2.3	2.31	2.59	2.18	2.12	2.09	2.41	3.89	9.48	11.73
1197119		0.69	0.55	0.93	1.05	1.01	0.65	1.05	1.74	9.46	9.52
2188323		2.65	2.85	3.13	5.01	4.29	2.28	3.32	5.9	9.44	10.2
1200108		4.66	3.16	3.89	9.71	8.51	5.05	6.12	5.54	9.43	22.26
4261		5.58	5.78	4.72	5.42	4.41	3.81	5.91	7.47	9.39	11.13
TC28042		0.88	0.95	1.15	1.07	0.93	1.71	5.57	5.18	9.38	8.41
TC32222		2.55	3.96	8.9	22.93	20.77	1.06	1.6	2.86	9.37	14.15
2155387		3.03	2.81	5.43	6.68	10.02	1.45	2.28	2.97	9.37	21.87
TC28073	Unknown	6.34	5.32	1.94	2.08	1.58	15.11	29.32	24.57	9.36	5.99
EH663616		1.53	1.35	1.54	2.1	2.36	1.11	4.48	5.89	9.34	8.03
TC28352		5.18	4.6	3.71	4.94	4.64	1.47	5.29	6.9	9.34	11.35
2125604		0.77	0.98	2.85	4.53	2.95	1.16	0.99	2.94	9.34	4.8
1832963		0.9	0.62	0.67	1.63	1.5	1.23	1.46	2.24	9.32	23.32
2213522		0.95	0.85	0.84	1.02	0.86	1.1	0.99	1.32	9.31	51.84
2196092		2.17	2.14	2.07	2.28	2.33	2.08	4.49	7.49	9.3	4.99
TC38431		4.87	3.36	3.81	5.12	4.66	5.34	9.14	8.33	9.25	11.02
TC37982		1.91	2.46	2.67	3.11	2.95	1.12	3.05	2.41	9.24	20.01
2211611		2.78	4.52	4.09	7.69	8.34	1.21	2.51	4.06	9.23	19.83
2103071		1.76	1.42	1.72	1.98	2.28	1.74	3.21	4.01	9.22	7.98
AM781099		4.35	4.27	4.49	9.99	8.58	3.61	5.52	8.43	9.22	10.01
TC16408		2.45	2.46	2.9	4.21	3.59	2.41	3.63	5.91	9.21	10.67
4218	ERF111	3.16	3.3	3.02	3.04	2.69	2.65	5.43	9.13	9.19	10.64
1603667		0.79	0.72	1.42	1.76	1.79	1.02	0.99	1.06	9.19	30.37
AM792275	elicitor-inducible cytochrome P450 Nicotiana tabacum	2.63	2.77	2.11	2.74	2.72	5.63	11.66	11.91	9.19	4.13
4967		0.71	0.75	1.52	2.5	2.47	1.43	2.63	5.57	9.17	6.59
2098663		3.87	5.75	5.34	4.35	4.12	1.81	3.14	5.28	9.16	10.33
TC36999		2.99	2.28	2.4	3.23	3.64	1.77	4.96	7.34	9.14	6.85
TC23631		1.38	1.62	2.19	2.92	2.48	0.98	1.74	3.51	9.14	8.85
2244660		1.26	1.3	1.61	2	1.94	1.32	2.77	3.3	9.11	7.19
TC17042		3.43	3.52	3.1	3.33	2.9	2.54	5.66	6.94	9.11	9.41
TC29273		2.24	3.26	3.26	3.67	3.19	1.36	1.95	3.19	9.08	6.78
2177556		1.25	1.8	5.47	5.36	4.95	1.56	1.44	1.62	9.07	26.92
AM780557		1.01	1.63	2.91	3.58	2.78	1.31	1.32	2.08	9.04	23.45
AM800424		2.19	3.38	4.43	23.07	19.17	1.68	1.91	3.9	9.04	9.05
4314		2.02	2.49	3.78	13.1	12.46	1.64	2.48	4.79	9.03	8.29
DW002355		5.22	5.16	6.45	8.21	7.85	2.27	3.19	4.78	9	14.57
1281727	GMFP5 Glycine max	5.56	7.06	15.81	25.32	20.42	3.65	8.56	6.5	9	5.77
TC35669	putative alanine acetyl transferase Arabidopsis thaliana	4.11	3.91	2.63	2.7	2.74	7.19	10.49	11.36	8.97	2.75
AM827924		1.08	1.3	5.39	12.04	8.53	1.03	0.75	1.15	8.95	32.67
TC18468	ABA 8'-hydroxylase CYP707A1	6.05	4.28	1.93	2.28	1.87	8.79	28	17.6	8.94	6.66
ES659000		2.24	2.08	2.79	6.06	4.65	2.95	5.58	8.37	8.92	10.36
EH622376		3.38	2.8	3.02	4.33	5.49	1.23	3.9	4.29	8.92	12.83
TC29346	No hit at NCBI	15.01	14.67	8.77	19.86	30.03	3.25	9.18	10.55	8.92	7.29
2220585		5.39	3.56	3.81	6.36	6.16	4.19	8.56	7.77	8.9	12.22
1205353	cytochrome P450	31.7	76.58	72.52	45.09	29.31	0.83	1.45	3.93	8.89	8.14
AM801638		0.85	0.86	1.05	1.37	0.81	1.73	2.99	5.32	8.88	9.04
EB443094		1.92	1.79	1.65	2.01	1.98	1.41	2.92	4.11	8.88	7.46
TC22256		5.52	8.23	8.18	6.9	6.1	1.86	1.63	4.62	8.82	5.77
4194	ERF87	1.15	1.61	5.81	6.44	6.18	1.16	1	1.22	8.78	26.48
BP131256		4.05	2.32	4.16	7.44	6.31	2.17	6.82	5.31	8.77	25.38
AM836219		1.05	1.18	4.4	7.8	6.45	1.28	0.93	1.47	8.76	40.68
3413		5.62	7.6	7.9	6.95	5.85	1.51	1.86	5.1	8.76	6.2
TC21584	KED wound responsive gene-like	8.14	6.66	4.99	7.2	5.1	8.56	19.05	13.94	8.74	5.5
1111371		2.9	4.4	6.43	10.66	9.96	1.06	1.8	2.77	8.72	18.64
2187861	putative calcium-binding protein CML27 Arabidopsis thaliana	10.57	9.26	6.16	11.91	9.24	5.46	8.8	7.9	8.71	5.46
2094684		2.12	1.93	1.82	2.22	2.67	1.67	5.49	6.53	8.71	5.16
TC15956		3.67	3.03	2.64	3.28	2.9	2.62	5.84	9.28	8.7	10.84
2184970		1.92	1.66	2.17	2.15	2.34	1.37	3.59	4	8.69	8.74
AM829281		4.64	5.35	6.23	8.02	7.68	1.64	2.16	2.87	8.68	15.17
TC21949		1.33	1.71	1.92	2.51	2.26	1.46	2.13	3.65	8.67	10.05
1197703		3.54	3.19	2.62	3.68	3.78	3.91	6.83	6.28	8.64	6.61
TC30753	WRKY69	2.23	1.76	1.29	1.45	1.38	2.8	8.71	8.55	8.63	2.96
FG645427		3.31	2.84	1.97	2.93	3.24	4.5	8.32	8.8	8.61	6.39
FG634981		1.77	1.92	1.82	2.68	2.53	2.01	3.21	3.92	8.58	14.24
TC20197		3.59	3.46	3.04	3.37	2.88	3.12	4.88	6.61	8.58	8.64
1104291		1.87	2.83	3.46	3.94	4.38	1.03	2.38	5.52	8.57	5.93
1203323		1.11	1.75	1.97	2.48	2.26	1.81	2.39	3.72	8.55	8.32
AM848538	DC1 domain-containing protein	12.3	11.26	11.27	17.72	20.18	5.62	18.94	20.08	8.55	6.04
NP917548	TAF3 bZIP	1.09	0.96	1.57	2.46	2.41	1.01	1.26	1.59	8.55	17.61
EH617724	cysteine protease inhibitor Gossypium hirsutum	3.37	3.35	1.94	2.78	2.5	3.79	12.1	11.79	8.51	3.15
EH616548		1.76	2.17	3.1	11.55	11.98	1.7	2.5	4.75	8.51	9.41
5822	WRKY80	2.55	2.83	2.95	3.55	4.05	0.92	4.89	5.12	8.5	23
2146668	cytochrome P450 A	14.65	41.48	93.48	53.24	51.45	1.03	0.97	3.44	8.49	41.73
TC27050		5.9	5.3	5.01	5.93	5.33	3.53	10.55	11.15	8.48	8.24
FG635457		1.12	1.13	1.73	1.34	1.54	1.41	1.26	1.42	8.47	11.85
1461696		1.03	0.81	0.88	2.35	2.66	1.51	2.09	2.83	8.47	3.96
2231021		1.4	1.63	1.87	2.3	2.23	1.35	2.47	3.39	8.46	6.58
BP529350		0.64	0.82	0.81	8.65	12.06	0.96	1.88	3.66	8.45	4.84
TC16217		4.26	6.54	5.85	5.26	4.93	1.46	2.38	4.04	8.44	8.55
TC18351		2.75	2.67	1.99	2.43	2.59	4.51	8.14	8.17	8.42	6.27
TC15881		5.16	8.98	10.08	11.56	11.51	1.56	2.85	4.35	8.39	4.85
FG644233	WRKY80	2.35	2.38	2.42	2.8	3	1.21	3.69	4.53	8.36	16.37
TC29789		1.08	1.04	2.74	6.13	7.12	0.94	1.33	1.5	8.35	87.28
BP529901		1.11	1.47	6.08	16.04	7.55	0.91	2.46	5.84	8.35	16.77
TC14047		1.12	1.79	3.85	6.62	6.35	1.41	2.78	4.64	8.35	10.28
AM846034		2.7	2.88	1.91	2.75	2.4	0.96	3.09	2.37	8.34	3.98
AM832205		1.32	1.75	1.53	1.85	1.85	1.16	2.57	3.65	8.34	5.21
TC30432		5.42	3.51	3.8	4.15	3.17	3.43	8.53	4.54	8.32	12.1
TC16319		1.4	1.71	1.66	2.18	2.44	1.3	3.11	2.98	8.3	13.9
4180		1.77	1.73	2.64	3.06	2.91	1.5	2.33	3.3	8.28	5.49
TC18742		1.6	1.87	2.21	2.51	2.51	0.92	2.98	3.17	8.27	5.2
TC18438		1.04	1.41	2.8	4.67	4.97	1.01	1.35	2.94	8.26	19.86
2243404		1.31	1.45	1.68	1.97	1.94	1.19	2.2	3.13	8.24	5.94
EH623790		2.11	2.09	1.94	1.77	1.85	1.74	3.05	5.09	8.24	3.09
AM788339		1.36	1	1.13	0.96	0.78	1.21	1.48	2.8	8.23	4.54
TC30732		1.4	1.42	2.6	3.21	3.43	1.01	2.4	3.87	8.23	12.72
TC14521		1.2	1.13	1.69	2.34	2.44	1.01	1.5	2.51	8.23	7.89
TC18180		3.19	2.9	2.52	2.73	2.23	2.11	2.89	5.22	8.22	6.07
TC37571		1.51	2.18	4.98	9.43	9.37	1.19	3.97	7.75	8.21	10.45
TC32830		1.91	2.01	2.05	2.7	2.77	2.4	5.33	7.17	8.2	13.62
EH623576		2.89	3.34	3.65	4.21	3.94	2.38	3.87	3.84	8.19	6.78
FG634067		2.08	2.92	4.39	8.91	8.51	1.26	2.24	3.63	8.18	21.88
5494	MYB169	0.64	1.34	6.29	9.32	8.83	1.26	1.82	3.47	8.15	18.52
1233381		4.46	3.86	4.64	7.56	6.66	1.72	2.67	4.49	8.15	10.26
TC16529		3.04	3.12	2.52	2.91	2.66	2.72	7.1	7.3	8.12	4.96
TC36028	N-6 Adenine-specific DNA methylase Medicago truncatula	3.17	3.32	2.47	5.48	5.01	6.12	8.38	7.72	8.1	3.92
1211712		1.14	1.51	2.94	4.41	3.9	1.3	2.61	5.1	8.1	8.67
1287146		1.27	1.82	1.8	2.55	2.39	1.36	2.54	3.5	8.09	9.92
TC15622		1.4	1.53	1.73	2.2	2.09	1.01	2.11	3.2	8.09	5.75
TC20149		5.18	5.05	2.97	4	4.27	4.63	9.14	7.88	8.08	3.88
FG642319		3.14	2.94	2.16	3.26	2.64	1.55	3.7	4.52	8.02	4.28
1196847		5.19	5.22	4.17	4.85	3.88	3.66	5.67	6.67	8.01	8.93
CV016979		0.94	0.67	0.96	0.96	1.41	0.63	0.4	0.23	0.11	0.05
TC15513		1.63	1.53	0.69	0.59	0.35	0.78	0.53	0.24	0.1	0.08

## Sheet: 4 hours leaf
SEQ_ID	Gene ID	20 min root	40min root	1hr root	2hrs root	4hrs root	20 min leaf	40min leaf	1hr leaf	2hrs leaf	4hrs leaf
2145968	Ubiquitin-protein ligase-like	8.02004	8.06768	31.6304	94.3495	97.1312	4.20948	52.7408	144.024	130.306	291.851
2143696	Ubiquitin-protein ligase-like	8.81231	9.51218	27.1345	66.9269	60.6289	6.78948	44.2478	117.023	178.348	254.277
TC17159	Ubiquitin-protein ligase-like	8.00671	8.59947	25.4058	64.8148	60.4867	4.6937	33.1186	84.5446	150.201	204.534
2102223	Raffinose synthase	1.62819	1.22636	3.45278	14.1425	14.2441	1.14382	1.81331	3.1135	60.5958	201.094
FG643850	Raffinose synthase	1.64506	1.8703	5.50552	23.1709	21.7306	1.27552	1.49156	2.33227	29.1877	171.065
1139734	Raffinose synthase	1.44028	0.777658	3.05832	14.6766	16.3237	0.72829	1.50554	2.26176	32.7944	170.25
AM789630	Ubiquitin-protein ligase-like	8.18907	9.64793	30.5218	89.0027	72.5772	3.60652	25.916	75.6392	116.57	160.994
1551680	Galactinol synthase	2.08447	1.94772	3.11325	4.69796	3.94417	1.27865	1.60316	5.79435	52.5173	160.653
AM846562	Dehydrin	1.12178	1.13642	3.05949	7.21115	8.36209	1.08677	1.05714	1.07726	21.1554	154.667
2114251	Ubiquitin-protein ligase-like	7.36081	8.09178	25.2225	62.7238	54.3328	6.31566	31.1273	70.7356	127.995	145.653
2227221	galactinol synthase Solanum lycopersicum	1.96351	1.90909	3.02966	5.22605	4.49894	0.471877	1.27146	4.15766	39.2989	143.363
TC22827	raffinose synthase 2 Glycine max	1.45604	1.25136	3.36354	13.5557	13.4361	0.84391	1.52031	2.95515	40.3615	132.384
4182	ERF75	2.09328	1.81431	4.86887	11.1577	7.53912	2.79859	7.73639	16.4713	54.9288	130.87
2177292	Raffinose synthase	1.13897	1.007	2.82546	10.3665	11.4899	1.196	2.27152	3.00409	23.8866	124.11
CV020902	Unknown	1.58785	4.17255	21.4931	65.9921	50.9588	1.04404	1.1334	3.97823	38.6164	120.085
AM844231	Galactinol synthase	2.15639	2.21004	3.1355	4.91806	4.27296	1.16602	1.19614	4.59615	41.5391	113.663
FG645510	Galactinol synthase	2.3224	1.93154	3.60866	6.9201	6.60212	0.780536	1.05303	2.45126	24.6677	105.812
2107001		1.09024	0.846616	1.86961	7.68395	8.04343	1.1678	0.730029	1.49402	15.9825	95.4797
4311	ERF204	1.21424	2.76841	11.0152	17.3507	21.2501	1.10735	1.08885	1.37354	12.8006	93.8878
TC36051	Aquaporin	0.996021	1.03864	2.17968	3.01274	2.08808	1.11767	1.59304	2.00713	17.792	93.3412
1267650	cytochrome P450 A	11.5888	36.1017	71.57	44.7491	37.2426	1.39467	1.72754	8.4087	26.5459	91.7321
AM837417	ERF80-like	1.71326	1.78324	6.06975	11.4153	9.31068	3.72537	6.28313	15.2765	55.3944	90.2333
AM794002	Unknown	3.06313	6.7306	13.2947	24.9826	17.9499	2.17534	5.52887	13.1501	51.2633	87.5318
TC29789		1.07925	1.03869	2.74307	6.13458	7.11762	0.939824	1.3255	1.49559	8.35345	87.2828
1667544	ERF_75	1.42653	1.90838	5.4863	9.74347	8.81341	2.21007	5.73365	13.3871	34.7215	87.2636
TC15349	LEA protein	1.50051	4.10349	16.955	197.138	214.45	1.568	1.62801	3.23524	35.8526	82.072
TC22382		1.21323	0.647353	2.24386	13.2007	14.4878	1.20947	0.757786	1.48354	16.0622	82.0574
TC21439	aquaporin, MIP family, PIP subfamily Populus trichocarpa	0.802841	0.799231	1.51571	1.86204	1.89522	1.14345	0.866238	1.04214	22.6582	81.5653
1119371	aquaporin PIP1-3 Arabidopsis thaliana	1.0333	4.05216	6.63433	4.25164	3.40475	1.35857	3.36223	16.3253	45.2932	72.3577
TC39596	cytochrome P450 A	18.5149	54.2243	101.437	60.239	47.9837	1.31933	1.51679	6.09329	16.4648	72.1947
TC32910	ABA-inducible TAS14	1.08951	2.74236	10.5988	48.7269	43.6635	1.86838	1.36879	3.54717	23.2748	70.9911
1200230		0.984571	2.20323	8.68099	14.1913	16.1435	1.1139	0.902382	0.795548	13.7547	70.9269
TC15431	Tonoplast intrinsic protein	0.871218	0.887002	0.901885	0.948481	0.816971	1.13366	0.910873	1.14162	11.733	67.8468
1501681	Glutathione peroxidase	6.80293	7.36495	9.84163	23.7439	24.2683	16.3204	44.919	74.049	75.6897	67.0722
2179084	Allene oxide synthase	19.3905	37.9139	40.0803	34.4902	35.816	1.4449	6.03499	17.6854	38.8139	66.8208
4187	ERF80	1.46442	2.03392	5.88564	17.4808	13.1141	2.41341	4.41354	10.1037	37.336	65.9574
1518237	ZIM15 (JAZ)	12.7693	18.6612	14.7967	16.6059	15.6152	1.38914	9.10245	32.4712	37.6562	65.754
EB446671	Aquaporin	0.78175	0.831644	1.30704	1.46806	1.31818	0.648278	1.12435	2.16002	11.627	63.4051
TC19548	NtJAZ1	10.3039	16.566	12.3153	14.5945	13.9841	1.74722	10.4477	29.6653	43.9169	59.5062
BP135689		2.20603	2.38403	3.22083	5.06606	5.43082	0.949513	1.82879	1.5957	4.35351	56.8795
1368282	LEA protein	1.13292	1.66271	5.05298	54.7814	40.7347	1.10675	1.19932	2.80287	19.0265	54.1862
AM826757	ATP binding protein, putative Ricinus communis	1.12264	0.876928	3.76784	16.7068	30.3908	1.00332	0.584603	1.52705	3.4308	53.9779
2144994		0.969068	0.791923	3.61093	8.08437	6.71113	1.05828	0.902959	1.87585	12.2144	53.1121
2108833	9-cis-epoxycarotenoid dioxygenase Solanum ochranthum	2.53113	3.77644	7.22665	12.1766	11.9556	1.64362	4.68557	12.7968	30.9863	52.9861
FG636918	DBP1-interacting protein 2 N. tabacum	1.37574	8.41802	23.9409	30.5352	18.4788	1.13089	1.05578	2.1773	12.6493	52.929
2213522		0.949225	0.851017	0.837806	1.01606	0.864484	1.10153	0.992106	1.31821	9.31328	51.8404
2145897	Dehydrin	1.37398	2.24333	11.1276	40.2946	32.1074	1.15634	1.26604	2.83239	18.9377	51.446
FG634745	ERF_75	1.48634	1.4502	5.17531	13.6096	11.7541	2.22971	4.08316	6.86053	25.7605	51.3505
WRKYnew86	WRKY86	6.50005	7.63943	7.09834	6.37752	5.7192	5.78636	22.9454	33.5734	37.0239	50.923
EB433358		1.36698	1.38579	1.21558	1.95057	1.17002	0.931776	1.47599	1.09043	7.6469	49.4466
2221056	protein phosphatase 2C 37 A. thaliana	1.22781	1.33124	11.5464	45.4606	22.5222	1.27361	1.19454	4.9564	27.8663	47.9478
4281	ERF174	1.18689	1.21869	2.59692	3.07864	4.96454	1.03336	0.825825	0.769213	3.92937	46.0091
AM845435	raffinose synthase 3 Glycine max	2.04854	1.40472	2.14432	30.956	26.2199	0.852798	0.644891	0.999251	2.74833	45.8171
TC17859	Aquaporin	0.804828	0.866295	0.974971	1.0083	1.02567	1.39747	1.47653	1.51839	3.96256	45.788
TC15388	Dehydrin	1.37121	2.44774	10.049	41.4751	33.4051	1.4584	1.47597	2.63117	13.1576	44.3817
FG644330	ZIM15 (JAZ)-like	12.4542	17.9769	13.3113	16.922	16.9994	1.50788	5.8582	22.142	27.2158	43.7777
1276461		0.715678	0.843002	0.882171	1.0422	1.17753	1.36899	1.18352	1.47772	2.88234	43.1586
TC36227		0.969888	1.98499	5.18414	7.16068	9.31827	1.03228	0.710113	1.04697	10.5964	42.502
AM847774		1.12588	0.950112	1.30195	1.77587	1.45316	0.830383	1.54081	1.32851	10.6403	42.4764
AF211700	Unknown	7.38014	9.22911	6.56723	12.1756	11.994	1.71536	18.2328	29.5856	28.1925	42.4482
TC25247	Aquaporin	0.901987	0.961176	0.996486	1.01723	1.00937	1.11453	1.00253	1.08974	4.95949	42.303
TC21965	GTP binding protein, putative Ricinus communis	0.760282	1.47737	2.33384	1.95347	1.71527	1.01282	1.67656	3.58987	22.6558	42.2376
4120	ERF13	70.0549	103.612	123.963	158.493	112.858	4.46246	23.5639	41.837	42.553	42.1173
TC31973	hypothetical protein MHP168_217 [Mycoplasma hyopneumoniae 168	2.18633	2.82758	3.28572	5.86766	4.70292	2.04917	4.66277	9.29088	22.874	42.0964
1138117	WRKY86-like	6.64655	9.02914	8.22983	8.06535	7.53345	5.54509	13.3651	21.302	36.3935	41.8586
2146668	cytochrome P450 A	14.651	41.4802	93.4775	53.2418	51.4484	1.03405	0.971559	3.44065	8.49009	41.7286
EB681927	lipid transfer protein Nicotiana tabacum	1.03521	0.957777	1.14215	3.17424	1.78037	0.791311	1.79651	3.49164	17.1488	41.6533
TC36042	Allebe oxide synthase	22.1692	43.6353	41.8265	38.791	35.9715	1.97286	4.13241	11.0289	32.8321	41.1299
1748155		0.723068	0.821146	1.32743	1.58674	2.03214	0.714233	1.10822	0.793585	2.99704	40.7883
AM836219		1.04567	1.18124	4.39794	7.79829	6.45176	1.28052	0.926463	1.47114	8.76046	40.6767
1616523		1.34397	2.43632	7.90118	8.82247	7.25293	1.12277	0.87755	0.652345	11.0471	40.0386
2133220		0.785926	0.961615	2.08599	7.14683	7.06873	1.38923	0.700297	1.16338	7.54039	39.3941
1685873		0.762921	0.472075	0.632086	0.755209	0.690416	1.26206	0.85253	1.08211	2.51074	38.8044
1862275	protein phosphatase 2C 37 A. thaliana	1.76781	2.21425	13.8871	71.2529	45.7645	0.930229	1.05684	4.21591	20.7317	38.6787
34043592	ZIM_15	6.70044	11.0065	8.49571	10.4774	8.8433	1.3721	3.83054	12.2542	20.0331	38.6039
AM821010	Aquaporin	0.881308	1.10844	3.24523	3.90095	3.25476	1.44151	1.18634	1.48188	16.8681	38.1701
1217354		1.19971	1.04555	5.05846	13.2131	14.4075	1.3948	0.769011	1.52068	3.5618	38.1524
1285664	NAC_71-like	2.18435	4.62325	20.588	40.6296	48.5044	1.18986	2.64178	7.99476	29.4453	38.1332
EB426342	9-cis-epoxy-carotenoid dioxygenase 1 Solanum tuberosum	2.52184	4.47116	7.89231	12.5734	10.2622	2.55453	4.39419	11.3708	24.9782	37.7899
5828	WRKY86	4.87226	6.15898	6.0822	5.81234	5.99525	4.17787	12.4778	15.8793	29.4512	37.4723
TC16476	LEA protein Solanum lycopersicum	0.923122	1.84386	6.27586	41.0322	39.8422	1.02767	0.91389	2.39007	14.1844	37.2753
2097651	transcription factor-related protein [Arabidopsis thaliana (no match in TOBFAC)	0.895622	1.17762	2.2214	2.96971	2.31499	1.40538	5.58209	15.3274	32.7799	36.6322
2107360	9-cis-epoxy-carotenoid dioxygenase 1 Solanum tuberosum	2.37684	4.02014	7.5018	12.9078	12.8604	1.5138	3.76224	9.75449	23.3251	36.4999
FG637430		1.09432	1.38034	7.10709	20.2362	14.1569	0.576817	0.568343	0.940215	4.07666	35.532
TC20602		2.43066	3.54853	3.15213	6.00447	5.22416	0.914709	1.51244	2.74857	4.53503	34.5941
1405176	protein phosphatase 2C Nicotiana tabacum	1.64455	2.08562	5.20228	12.6562	16.0858	1.0209	1.78285	6.27724	22.7401	34.5404
1335769		1.17438	1.55916	2.83669	4.97052	4.08571	1.33534	0.980485	1.68936	9.5988	34.4912
1461395		0.914977	0.991074	1.00285	1.02078	1.01611	1.17556	1.18301	1.03958	4.86371	34.42
2183846	protein phosphatase 2C 3 Arabidopsis thaliana	1.49009	1.97332	4.67463	9.0954	9.60683	0.959393	0.905463	4.32945	17.839	34.3864
2094186		0.724628	1.329	2.05727	1.59367	1.45887	1.01215	1.47529	3.80646	14.8331	34.0641
2233516		0.557706	0.928343	7.10054	12.4664	12.5218	1.22154	1.58387	2.51805	6.68311	34.057
1301013	Allene oxide synthase	20.94	55.7558	57.1935	40.7168	29.9203	1.20946	3.10904	7.85881	19.2951	33.9793
1308331		2.25902	1.87656	3.54533	6.95321	6.45315	0.875521	0.802614	1.68025	4.12351	33.5807
2088245	WRKY70	2.66584	2.81607	3.04607	3.65049	4.0435	1.28939	5.5642	7.51978	19.0512	32.8455
1234937		0.790722	0.87895	1.88819	2.69812	1.89425	1.14547	0.788375	1.04946	2.12734	32.8192
AM827924		1.0794	1.29631	5.39272	12.0447	8.53202	1.03016	0.749218	1.15017	8.95224	32.6678
NP959745	Dehydrin	1.01523	1.958	9.52238	36.757	27.9175	1.27166	1.40266	3.64051	20.0857	32.6163
FG637328		0.800397	1.27973	2.60005	5.67395	3.57806	0.735241	0.920422	1.28154	4.88013	32.2776
EB684078	protein phosphatase 2C Nicotiana tabacum	1.93452	3.75041	9.51788	20.9352	16.6434	0.92268	5.31233	8.55586	24.1375	31.9726
1301816	GTP binding protein, putative Ricinus communis	0.77904	1.59736	2.91592	2.42969	2.2553	1.06722	1.13334	2.63644	18.2768	31.768
EB643493	RD29B-like desiccation responsive gene	0.968644	0.863837	1.64272	2.7798	2.85104	1.1085	0.928963	1.40384	11.455	31.6341
1286359	late embryogenesis abundant protein group 9 protein Arachis hypogaea	0.748035	1.01335	1.55782	3.4347	3.53611	1.1737	0.772918	1.65937	17.5895	31.624
WRKYnew70	WRKY70	2.83293	3.08323	3.2668	4.25769	5.06927	1.10022	4.2183	5.13545	12.5018	31.3356
BP528515	Allene oxide synthase	15.5015	27.7116	37.0527	34.3037	36.9895	1.02193	3.20587	7.59838	16.3325	31.3172
1272354	gibberellin 2-oxidase Solanum lycopersicum	5.48977	5.96283	5.01485	6.57414	5.50334	1.42621	4.9257	10.1852	17.9424	30.905
1199757	WRKY70	3.9368	4.56116	4.80697	5.1726	4.19119	1.80284	4.82887	6.93306	18.8735	30.7672
2187761		2.92939	3.05026	3.41594	3.60292	3.12099	2.2213	2.35822	3.03191	11.5597	30.7078
1213476	putative 9-cis-epoxycarotenoid dioxygenase[Solanum tuberosum	1.5644	2.16479	4.51189	6.84433	6.90844	1.93349	3.04919	7.82484	20.6035	30.5202
2079044	protein phosphatase 2C, putative Arabidopsis thaliana	1.45177	1.7427	4.44485	11.0062	12.0823	1.13112	1.13768	4.79655	22.3746	30.4078
1603667		0.785649	0.717901	1.41724	1.76429	1.78549	1.02467	0.986981	1.06404	9.1905	30.3696
TC15745		0.980816	1.96206	4.21704	3.81475	3.33517	1.22495	0.881913	1.36254	3.42532	30.336
TC19141	Tonoplast intrinsic protein	0.82265	0.890118	0.795237	0.895634	0.756828	1.08756	1.17497	1.10431	5.20039	30.312
FG645026	Glutathione peroxidase	4.71052	4.63171	7.13622	11.5497	13.3383	12.1894	35.4229	45.593	32.611	30.1671
4318		0.91895	1.77101	3.72818	10.363	11.1404	0.943295	0.902498	0.898449	4.46573	29.9428
1572979		1.07288	0.920745	1.29765	1.47471	1.21287	1.1534	1.15335	1.14516	7.65681	29.6541
FG645306		3.80853	4.50287	4.43312	8.0596	6.88784	0.992936	1.3161	2.37155	9.30063	29.5754
1409474		0.948699	1.09599	1.8617	1.67293	2.16615	1.40856	0.827387	2.57086	12.4998	29.4946
4191	ERF_84	1.57939	4.56875	16.544	14.8437	15.296	1.19468	0.842932	1.1031	5.62434	29.3564
AM821959		4.12236	7.54976	4.5682	12.7231	11.6284	1.52329	3.3736	4.17012	12.3073	29.3103
TC20343	Lipoxygenase	15.5354	15.8117	10.5167	11.0808	8.97829	4.39544	18.4954	25.147	28.7627	29.2719
FG642677	WRKY86	6.57596	7.19914	6.67959	6.15001	5.41093	3.93376	19.6644	24.6237	19.2166	29.2126
1148995	SYNC1 protein Arabidopsis thaliana	5.63816	5.37589	4.31424	12.1672	14.051	1.36567	12.9197	17.5695	24.3407	28.8074
EB427840		2.6921	7.10893	13.1154	11.2337	12.9996	1.18164	1.14004	1.2984	5.48768	28.7822
2163290	Lipoxygenase	14.4687	12.9272	10.3968	11.8614	12.352	2.05544	15.8863	21.8074	21.5359	28.495
2138698		1.95455	2.0509	2.94159	10.9971	12.9423	0.828757	2.75484	4.20408	10.1395	28.3046
1528610		0.945838	1.54223	2.84304	3.85503	2.93297	0.956085	0.959447	1.60735	9.4086	28.1777
FG644929		6.18969	8.16393	9.07742	8.80651	8.7091	1.86216	5.8298	9.09635	10.6073	28.1672
1410228	Lipoxygenase	19.9941	18.4846	12.3683	13.7798	13.6525	1.91579	12.1416	18.0236	18.4021	28.086
TC15278	biotic cell death-associated protein Nicotiana glutinosa	1.55456	1.61228	4.63028	10.2137	45.7131	1.09197	1.06227	0.660875	2.96052	27.8358
BP135672	Unknown	1.00147	1.28623	3.84905	8.44152	6.4839	1.59449	2.39465	7.56478	21.4489	27.5066
EB436374	Aquaporin	0.653413	0.820931	1.40426	1.62182	1.45986	0.858352	1.27818	1.6569	6.33128	27.4844
AM811207		2.36581	3.21159	4.42495	7.61706	6.77663	0.892497	1.19649	1.62078	5.50398	27.4801
1427051	Tonoplast intrinsic protein	0.865406	0.902327	0.852625	0.895243	0.768959	0.846682	1.01944	1.23633	7.7912	27.4141
1235920	Tonoplast intrinsic protein	0.884583	0.882813	0.869715	0.87694	0.825463	1.27217	1.04942	1.36149	7.92769	27.3887
2167690	late embryogenesis abundant protein Solanum lycopersicum	1.02253	3.28511	17.5664	107.459	113.115	1.0173	0.921922	2.33694	16.163	27.3707
FG637938		0.907768	1.92394	3.30908	2.82772	2.6492	1.17507	1.1709	2.76962	16.0895	27.3676
TC39587		1.37087	1.56342	2.62706	2.86089	2.08213	1.09048	0.689676	0.997194	4.4089	27.2634
1152129	ABA responsive protein Helianthus annuus	1.41602	2.47946	6.03205	31.4125	24.7503	1.07249	1.17242	4.54357	26.4918	27.05
EB682900		1.74245	2.15221	2.63664	4.17057	4.03405	1.37511	2.08842	3.46775	7.00708	26.9653
2209896		1.29685	2.04909	7.22538	7.75866	6.82554	1.01136	0.9513	1.378	9.99864	26.9258
2177556		1.24822	1.80243	5.4703	5.35608	4.94736	1.56237	1.44117	1.61919	9.07343	26.923
EB434774	Homeodomain_20	0.794794	1.50351	5.23674	7.90007	5.97051	1.30787	2.29889	6.4795	17.1156	26.8672
1758033		2.72577	2.99729	2.59761	3.05806	4.15081	1.48725	5.34895	8.83223	11.6082	26.7821
2157335		0.769626	0.987507	2.4309	2.41929	2.51337	1.52067	1.41551	1.77575	5.99596	26.534
1229881		2.15974	1.61222	1.29493	2.78714	3.99402	1.65855	4.71068	5.79108	7.27124	26.5181
TC39011	Lipoxygenase	17.7729	18.735	12.8171	11.3428	10.3638	2.88615	12.3211	16.7988	14.6873	26.5177
AM817459	No match in any database	1.80602	3.85769	4.90916	35.5795	35.8433	1.97054	2.25729	3.55565	10.1811	26.4805
4194	ERF87	1.15126	1.60856	5.81458	6.44252	6.17772	1.15741	1.00324	1.22381	8.776	26.4799
AM797428		0.84954	0.675222	1.47956	2.85713	3.21253	0.995462	1.33349	1.57138	13.0534	26.3041
1380253	gibberellin 2-oxidase 6 Arabidopsis thaliana	3.11242	3.42862	2.96901	3.62611	3.44142	1.93222	6.12595	11.0746	18.2692	26.0799
2180744		0.867664	1.48338	2.24655	4.15939	2.98924	0.916942	0.845466	1.56734	4.47115	25.9704
TC27213	ERF142-like	30.2653	40.3747	27.9303	29.5851	26.3104	8.23562	28.7091	33.1492	18.463	25.8843
DW001911	Homeodomain_20	1.2429	2.70078	6.71729	12.2114	8.68343	1.11082	2.04112	6.4579	16.5254	25.7409
3343	AUX-IAA_20	1.40758	2.73236	4.90184	10.2949	7.34676	1.85822	2.63998	5.97944	17.2506	25.7049
AM815514		5.31706	6.06629	6.86948	9.63738	9.04742	2.31131	3.87316	5.17082	12.8097	25.6755
2148286	Ninja-family protein AFP3 Arabidopsis thaliana	0.989337	0.967709	1.18203	2.2873	1.53698	1.00578	1.55956	5.49792	25.6096	25.4598
TC15284	Aux/IAA protein Glycine max	1.41713	2.69359	5.06802	10.1271	7.44131	1.28834	2.42361	4.32875	16.5681	25.4406
TC38594		2.27583	4.26783	5.12352	6.00321	4.08736	0.894158	2.16137	2.73988	14.1337	25.3963
BP131256		4.04516	2.32097	4.1589	7.44263	6.3106	2.16587	6.81506	5.31469	8.77481	25.3812
EH665576		0.991396	0.953913	1.16551	1.28627	1.45416	1.45407	1.83249	1.88149	6.46216	25.3565
AM828645	No match in any database	1.50333	2.82631	3.63455	22.4393	26.9721	1.37459	2.64108	3.1096	9.88823	25.3561
AM788760		1.68487	1.27173	2.35948	5.4135	4.02897	1.24386	0.773131	1.30932	2.08359	25.3545
TC17574	Fatty acid hydrolase	2.99952	2.89437	4.44239	6.29929	8.10827	1.23777	2.37371	2.859	9.78635	25.093
TC25379		7.54163	5.35156	1.82693	3.01146	2.55861	2.01561	4.27612	4.28911	7.31211	25.0514
EB683068		0.732034	1.10602	2.42387	2.55815	2.09151	0.774106	0.677955	0.953548	6.93499	25.0489
FG644858	lipoxygenase Nicotiana attenuata	14.6461	14.2051	10.1276	10.5499	10.2448	2.20512	12.8585	16.5177	16.8782	24.9909
TC23310	dehydrin Nicotiana tabacum	1.01616	2.78741	11.2114	33.0759	27.7036	1.14	1.01994	2.11281	10.6625	24.6878
1120451	WRKY84	1.34724	1.47795	2.15689	2.32901	2.79371	1.21671	1.33687	1.59027	3.92697	24.3289
TC38264	Ninja-family protein AFP2 Arabidopsis thaliana	1.08748	1.04274	1.2498	2.11266	1.49318	1.14332	1.75416	5.89898	20.7645	24.3253
2113794	circadian clock coupling factor ZGT Nicotiana tabacum	1.27636	3.2822	15.2008	32.5481	27.8413	2.26065	6.88458	19.9895	38.2903	23.9087
FG642600	ERF43-like	90.8045	131.761	93.9487	142.564	128.008	3.63545	20.1228	27.3172	22.3551	23.848
TC34326		0.976888	1.37498	1.82833	3.10453	3.53181	0.709341	0.835621	1.00766	2.29462	23.8094
TC21863	circadian clock coupling factor ZGT N. tabacum	1.9193	5.90608	18.0846	38.4429	30.9263	1.9849	7.30727	18.5088	26.3239	23.7148
BP530241		4.30849	5.3384	4.78254	5.98865	5.06693	1.20675	4.38412	4.59345	12.1696	23.6645
1263182	ERF142-like	35.723	46.1855	33.0364	31.2237	24.0958	8.66264	24.5976	38.3714	21.9529	23.5695
1095649		5.19489	5.43336	7.32989	8.76911	8.0654	1.85816	4.34098	5.63715	12.4069	23.4569
AM780557		1.0094	1.62515	2.9116	3.58482	2.7794	1.30846	1.31842	2.0775	9.03789	23.4468
EB447894		1.34673	1.31949	1.95796	2.86322	2.11702	1.38253	1.47197	2.06374	14.9916	23.4296
1832963		0.89551	0.619928	0.668203	1.63475	1.49551	1.22981	1.45611	2.24349	9.32079	23.3235
5469	MYB 143	0.586608	1.50818	7.44343	10.7893	9.23466	1.50385	1.67469	3.22704	11.8123	23.2248
2176597		0.968018	1.84395	5.05662	8.292	6.20956	1.29678	2.13483	6.4478	13.2606	23.1759
TC21898		1.15145	1.641	2.83357	17.5209	15.264	0.746287	2.64491	2.68858	4.79587	23.1257
5822	WRKY80	2.54629	2.8305	2.94588	3.5466	4.04799	0.916036	4.88839	5.12454	8.49503	22.9984
4339		1.4304	2.0554	6.53834	7.59792	6.04698	1.63423	1.26399	1.19246	4.21911	22.7493
2127918		1.93986	3.3013	7.94903	6.28035	6.0627	1.41113	1.62919	1.62139	6.95028	22.5955
1200108		4.65622	3.16312	3.89425	9.71187	8.51449	5.05423	6.11536	5.54128	9.42522	22.2623
1530188	Unknown	1.20804	1.502	7.67995	35.6907	32.0441	1.11034	3.43496	10.1442	24.3766	22.2419
BP135395	No match in any database	1.38833	1.59599	2.01461	10.167	7.53636	0.795917	1.45869	3.48864	16.6264	22.2285
BP527742		1.32075	1.56104	2.33548	3.22981	3.94144	1.175	0.764197	1.26474	3.41778	22.2166
AM793205		5.55896	6.86343	7.66626	13.5201	9.27764	1.6251	2.99713	7.68194	13.7731	22.0871
AM812069		2.55734	1.77077	1.49462	2.88415	3.58131	1.24833	3.99091	4.8484	7.91488	22.0826
1886035	Homeodomain_20	0.970269	1.88356	5.09183	9.54914	6.14479	1.21563	1.92339	5.49206	17.0669	21.9363
FG634067		2.07502	2.92329	4.39435	8.90606	8.51496	1.26057	2.23763	3.62718	8.18114	21.8807
2155387		3.02935	2.80701	5.42647	6.68431	10.0174	1.44862	2.28029	2.97086	9.3652	21.8677
NP917999	circadian clock coupling factor ZGT N. tabacum	1.53518	3.78525	17.9835	37.902	32.3885	2.33242	6.71579	17.9846	34.2198	21.8508
AM794096		1.46785	1.81986	2.14121	7.00857	8.64477	0.967656	1.90167	2.69788	5.66502	21.5398
2148148		1.87344	1.69231	1.63138	2.6152	2.42532	1.02517	1.12996	1.12169	3.01969	21.5257
1099341		1.12556	1.01951	1.34046	1.92649	1.91822	1.23076	2.30595	4.25892	13.0573	21.3935
DW003005	Patatin B2 precursor, putative Ricinus communis	1.0953	2.02032	2.92312	3.93495	3.10897	1.77777	3.10103	5.14247	19.6032	21.3518
BP527310	ZIM_15-like	9.53462	15.0106	11.5237	14.9723	15.8578	0.65777	2.80251	6.12978	8.71001	20.9788
AM791978	hypothetical protein SDM1_55t00010 Solanum demissum	1.05487	1.53949	1.43931	6.72719	7.63451	1.59625	3.91508	4.77256	20.2956	20.7958
1488084		1.34657	2.327	4.15843	8.13892	7.02689	1.44703	2.04152	5.12002	14.3584	20.7721
TC17294		2.69527	2.89373	2.4128	4.89718	4.71611	1.83217	3.89026	4.15772	7.60234	20.7708
EB442706	Protein phosphatase 2C	8.58741	5.35536	4.47617	7.03353	6.27858	5.67379	20.2245	20.3021	14.9589	20.7392
TC35182		0.903664	2.38787	7.20373	14.5888	12.0131	0.959105	0.673886	1.02838	2.16688	20.6987
TC18286		1.02395	0.958154	1.06551	1.36166	1.4133	0.986133	1.43933	1.35809	3.45637	20.6714
TC16156	MYB36-like	1.93503	2.21718	2.78368	5.98006	6.21584	1.58319	1.89131	2.49038	9.88835	20.5997
AM786327		0.72839	0.758715	1.12631	1.96993	1.25027	1.09634	1.46804	1.31394	2.20675	20.4952
2143681		1.0585	1.43561	4.60264	6.86555	6.33585	0.772514	1.79911	2.33929	3.02737	20.4934
EH614342		0.870727	1.68997	3.07635	2.37578	2.32938	0.983198	0.982879	1.79246	6.46453	20.4929
TC15254	esterase/lipase domain-containing protein Arabidopsis thaliana	3.33216	4.77019	6.21394	7.94162	7.72318	1.65302	4.56276	5.78132	17.3005	20.4729
34043447		1.12415	2.00093	5.45149	9.23777	6.68741	1.11696	1.83396	5.01522	15.5128	20.0607
2094431	NAC domain-containing protein 72 A. thaliana	2.33917	6.12652	20.1688	30.2267	30.9852	1.43999	2.14956	5.94186	16.8708	20.055
TC24155		2.28502	3.3256	4.75853	9.55041	9.49219	2.17153	4.6127	8.26071	14.4335	20.0236
TC37982		1.90826	2.46109	2.67499	3.10687	2.95004	1.11958	3.04827	2.40507	9.24187	20.0072
TC39844		1.0093	1.10316	4.16189	8.94338	7.78533	0.934937	0.588274	1.10414	2.99304	19.9205
TC18438		1.03855	1.40935	2.80332	4.6738	4.96796	1.01364	1.3473	2.9385	8.26107	19.8601
2211611		2.77654	4.51564	4.08736	7.69253	8.34149	1.2122	2.50587	4.05716	9.2315	19.835
TC28001		1.03464	2.07259	4.76114	14.7728	11.5784	1.32271	1.50928	3.91192	12.5549	19.8123
1201220	Unknown	1.26373	1.5373	8.26883	38.4245	34.1886	1.15638	2.81454	9.6346	22.9285	19.7651
AM836736	no match in any database	4.89561	5.80636	6.3316	8.32422	6.14129	1.77898	8.11173	9.30321	19.2912	19.6333
2240350		0.573623	0.820423	5.10281	10.6659	10.2648	0.79574	1.57255	2.18748	5.61629	19.5689
AM782974	Unknown	2.59897	7.24744	26.5744	38.6505	34.1534	1.17892	1.56082	4.59861	13.7865	19.3422
AM828763		0.747425	1.81048	9.37689	15.9505	11.2752	1.69634	1.9403	3.18193	10.1923	19.3171
TC25453	ERF142	41.6646	52.8696	35.0457	36.5703	30.1399	5.35409	18.5467	26.7088	22.8021	19.2392
NP8635007	ERF142	33.2394	46.2825	29.5214	31.3384	22.9638	6.6999	21.556	27.3059	26.7559	19.2296
TC21566		0.95739	1.08359	2.00709	9.37435	7.70263	1.34303	3.0072	6.14728	11.9816	19.1464
2162842	NAC_71	1.74979	3.61581	13.1653	29.8838	34.2599	0.952589	1.63558	3.26549	18.0066	19.1167
AM784778		0.926866	1.62407	3.42513	5.40988	5.20682	0.954508	0.878675	0.931001	5.29272	19.0547
EB430022		1.28741	2.22077	4.02928	9.40355	6.27561	1.22705	1.88272	2.49307	5.11493	19.0194
2208187		1.05324	1.17715	1.89391	1.72915	1.64022	0.955197	0.927894	0.83284	2.31575	18.8247
FG642681		1.18791	1.27409	2.38015	2.84728	4.26407	0.87709	0.678897	0.767253	2.85582	18.8004
FG641922		1.23788	2.68726	2.9182	4.66292	4.39327	0.716539	1.19338	1.5932	6.62686	18.7831
AM788815		1.2378	1.7192	3.49457	9.06055	6.43841	0.692168	1.13919	2.77014	14.1942	18.7628
FG644248	U-box protein E3 ubiquitin ligase	10.5224	10.0467	9.0612	8.59101	8.96713	8.42364	33.9594	31.107	23.0598	18.7018
3827		4.17696	3.1302	3.03917	4.71013	3.93139	3.76061	5.5661	6.56162	9.50068	18.679
AM821409		7.1736	8.22548	9.99748	16.3976	14.3219	1.29546	3.15464	3.15808	10.3455	18.6764
2097209		2.05223	2.44365	3.73386	11.578	11.4008	1.74035	3.44685	8.01567	12.3314	18.6742
1111371		2.89909	4.39832	6.43	10.665	9.95836	1.06319	1.80072	2.76622	8.71742	18.6381
1282098	MAPKKK20 Arabidopsis lyrata	54.3462	81.6983	57.8124	65.7515	55.0388	0.939373	2.78652	9.8807	4.96878	18.5879
1971388		1.3353	1.27978	1.86539	2.94172	2.46498	0.940623	1.21881	1.38849	10.5948	18.5299
5494	MYB169	0.635692	1.34422	6.28921	9.32184	8.83446	1.26181	1.82334	3.47424	8.1495	18.5178
1209103		4.36349	6.69583	9.61256	8.30125	6.58097	1.90633	2.57421	6.8157	13.0922	18.2513
AF211583		3.46562	3.756	3.20691	3.78661	4.563	1.47179	4.77485	8.427	13.5044	18.1712
TC19850		4.30761	6.60818	10.0066	8.52734	6.34551	2.01272	2.95954	6.39451	11.4865	18.1654
[truncated: 591 more rows]
