# Supplementary material for: Tobacco drought stress responses reveal new targets for Solanaceae crop improvement
Source: BMC Genomics. 2015 Jun 30;16(1):484. doi: 10.1186/s12864-015-1575-4 (PMC4485875; doi:10.1186/s12864-015-1575-4)
Supplement: Additional file 7: Table S5. — Early and late up-regulated transcription factor genes during drought. [file 12864_2015_1575_MOESM7_ESM.xlsx]

## Sheet: 40 mins root
SEQ_ID	Gene ID	20 min	40 min	1 hour	2 hours	4 hours
4249	ERF187	219.72	295.04	190.97	192.9	140.51
5475	MYB149	64.75	131.55	128.6	103.94	92.04
4120	ERF13	70.05	103.61	123.96	158.49	112.86
4335	ERF228	127.97	91.31	25.55	47.32	29
FG643097	ERF43	76.07	87.13	78.87	98.59	91.92
5433	MYB107	54.38	82.35	83.08	81.22	82.95
4317	ERF210	27.66	66.56	30.46	43.63	26.02
4328	ERF221	29.74	63.87	23.26	37.81	20.18
4136	ERF29	30.73	58.97	29.74	37.98	29.79
4259	ERF152	67.83	58.67	45.26	64.65	53.73
4198	ERF91	28.09	57.68	29.7	41.25	25.72
4279	ERF172	58.41	54.92	21.51	29.63	27.38
1279731	ERF218	96.11	53.83	20.19	29.8	19.65
TC25453	ERF142	41.66	52.87	35.05	36.57	30.14
1403018	bHLH229	20.59	48.67	26.54	28.16	22.61
1464044	MYB7	33.49	48.13	53.6	49.3	48.08
1201640	ERF240	7.96	32.43	24.76	18.19	10.01
4278	ERF171	15.04	31.75	21.23	17.61	13.96
1523648	MYB76	13.33	28.53	28.3	27.3	23.66
2214510	ERF161	22.13	27.57	12.44	34.95	22.97
TC39488	ERF197	17.37	27.19	23.69	13.57	7.15
AM843800	bZIP162-like	14.65	26.51	22.22	27.66	19.02
1614362	WRKY86	16.32	23.28	15.27	10.22	8.82
1113678	bHLH192-like	10.06	22.09	21.59	17.85	14.72
AM785220	ZIM/JAZ15	9.15	21.79	13.35	14.35	12.94
AM792182	ERF160	17.37	21.78	10.93	25.07	19.02
TC31179	WRKY13-like	18.98	21.65	15.21	17.86	18.35
CV021744	C2H2 129	26.01	18.3	14.22	25.21	28.08
4244	ERF137	15.03	17.78	17.34	17.69	11.36
3702	C2H2 4	27.8	17.57	6.92	27.81	22.01

## Sheet: 4 hours root
SEQ_ID	Gene ID	20 min	40 min	1 hour	2 hours	4 hours
4249	ERF187	219.72	295.04	190.97	192.9	140.51
4120	ERF13	70.05	103.61	123.96	158.49	112.86
5475	MYB149	64.75	131.55	128.6	103.94	92.04
FG643097	ERF43	76.07	87.13	78.87	98.59	91.92
5433	MYB107	54.38	82.35	83.08	81.22	82.95
FG641787	ERF13-like	43.01	67.26	79.63	104.82	73.28
NP917159	WRKY63	3.49	16.29	26.3	45.36	64.07
4259	ERF152	67.83	58.67	45.26	64.65	53.73
WRKYnew57	WRKY57	3.34	15.5	33.52	42.48	49.01
1285664	NAC71-like	2.18	4.62	20.59	40.63	48.5
1464044	MYB7	33.49	48.13	53.6	49.3	48.08
5125	NAC145	1.25	2.66	2.04	42.31	43.17
WRKYnew63	WRKY78	3.36	12.28	19.61	31.39	38.75
4266	ERF159	6.67	6.72	8.31	46.02	36.5
2162842	NAC71	1.75	3.62	13.17	29.88	34.26
4207	ERF100	6.77	7.94	9.93	36.3	32.94
2094431	NAC142-like	2.34	6.13	20.17	30.23	30.99
TC25453	ERF142	41.66	52.87	35.05	36.57	30.14
4136	ERF29	30.73	58.97	29.74	37.98	29.79
4335	ERF228	127.97	91.31	25.55	47.32	29
CV021744	C2H2 129	26.01	18.3	14.22	25.21	28.08
4279	ERF172	58.41	54.92	21.51	29.63	27.38
4317	ERF210	27.66	66.56	30.46	43.63	26.02
4198	ERF91	28.09	57.68	29.7	41.25	25.72
4153	ERF46	2.43	2.97	2.69	22.95	24.73
1263182	ERF142-like	35.72	46.19	33.04	31.22	24.1
2220882	ERF33	2.22	2.5	5.18	18.13	23.73
1523648	MYB76	13.33	28.53	28.3	27.3	23.66
5355	MYB28	4.1	4.84	8.35	22.92	23.58
2214510	ERF161	22.13	27.57	12.44	34.95	22.97

## Sheet: 40 mins leaf
SEQ_ID	Gene ID	20 min	40 min	1 hour	2 hours	4 hours
4309	ERF202	17.43	49.79	55.07	23.84	13.98
4221	ERF114	12.97	32.92	37.06	7.41	13.82
1279731	ERF218	6.92	32.77	24.33	4.01	4.56
4244	ERF137	6.49	32.57	42.44	41.44	18.04
1228022	ERF228	6.42	31.51	21.2	3.22	3.51
5752	NtWRKY1	12.81	27.44	28.23	18.03	9.01
1263182	ERF142-like	8.66	24.6	38.37	21.95	23.57
4120	ERF13	4.46	23.56	41.84	42.55	42.12
WRKYnew86	WRKY86	5.79	22.95	33.57	37.02	50.92
NP8635007	ERF142	6.7	21.56	27.31	26.76	19.23
2106634	ERF60	5.22	21.21	28.3	24.3	15.93
TC14514	ERF228-like	5.44	21.04	11.69	2.62	2.24
FG642600	ERF43-like	3.64	20.12	27.32	22.36	23.85
1100011	ERF43	5.81	20.12	25.25	21.78	17.35
2145759	ERF224-like	5.05	18.5	13.6	6.24	7.02
FG641863	WRKY103-like	5.17	16.16	22.58	25.91	10.21
4249	ERF187	4.11	15.68	23.14	18.86	15.01
4130	ERF23	5.66	14.53	16.4	5.04	5.96
4332	ERF225	3.59	14.01	9.11	2.68	1.77
4259	ERF152	5.82	14	16.16	22.69	14.45
1138117	WRKY86-like	5.55	13.37	21.3	36.39	41.86
4319	ERF212	12.91	12.78	10.09	5.67	2
WRKYnew95/21	WRKY95/21	3.35	12.37	9.11	5.53	4.03
AM827317	WRKY13-like	3.81	12.16	12.44	21.54	4.73
1100731	C2H2_129	3.65	11.83	10.04	4.69	5.33
EH664982	WRKY95-like	3.5	11.54	10.84	5.79	3.9
2227840	GRAS36	3.71	11.32	10.06	7.87	5.2
4279	ERF172	9.34	10.49	10.56	5.58	3.61
TC19548	JAZ1	1.75	10.45	29.67	43.92	59.51
5087	NAC107	2.82	10.22	16.33	15.09	12.81

## Sheet: 4 hours leaf
SEQ_ID	Gene ID	20 min	40 min	1 hour	2 hours	4 hours
4182	ERF75	2.8	7.74	16.47	54.93	130.87
4311	ERF204	1.11	1.09	1.37	12.8	93.89
AM837417	ERF80-like	3.73	6.28	15.28	55.39	90.23
1200230	ERF211	1.11	0.9	0.8	13.75	70.93
4187	ERF80	2.41	4.41	10.1	37.34	65.96
1518237	NtJAZ1	1.39	9.1	32.47	37.66	65.75
WRKYnew86	WRKY86	5.79	22.95	33.57	37.02	50.92
4281	ERF174	1.03	0.83	0.77	3.93	46.01
4120	ERF13	4.46	23.56	41.84	42.55	42.12
1138117	WRKY86-like	5.55	13.37	21.3	36.39	41.86
1616523	ERF87	1.12	0.88	0.65	11.05	40.04
1285664	NAC71	1.19	2.64	7.99	29.45	38.13
2097651	bZIP162-like	1.41	5.58	15.33	32.78	36.63
2233516	MYB169	1.22	1.58	2.52	6.68	34.06
2088245	WRKY70	1.29	5.56	7.52	19.05	32.85
4191	ERF84	1.19	0.84	1.1	5.62	29.36
FG644929	GRAS10-like	1.86	5.83	9.1	10.61	28.17
2177556	ERF232	1.56	1.44	1.62	9.07	26.92
EB434774	HB20 (HDZIP)	1.31	2.3	6.48	17.12	26.87
TC27213	ERF142-like	8.24	28.71	33.15	18.46	25.88
3343	AUX-IAA20	1.86	2.64	5.98	17.25	25.7
1120451	WRKY84	1.22	1.34	1.59	3.93	24.33
FG642600	ERF43-like	3.64	20.12	27.32	22.36	23.85
5469	MYB 143	1.5	1.67	3.23	11.81	23.22
2176597	HB1	1.3	2.13	6.45	13.26	23.18
5822	WRKY80	0.92	4.89	5.12	8.5	23
BP527742	WRKY19/53	1.17	0.76	1.26	3.42	22.22
TC16156	MYB36-like	1.58	1.89	2.49	9.89	20.6
2143681	MYB189	0.77	1.8	2.34	3.03	20.49
2094431	NAC153-like	1.44	2.15	5.94	16.87	20.05
