# Supplementary material for: Tobacco drought stress responses reveal new targets for Solanaceae crop improvement
Source: BMC Genomics. 2015 Jun 30;16(1):484. doi: 10.1186/s12864-015-1575-4 (PMC4485875; doi:10.1186/s12864-015-1575-4)
Supplement: Additional file 11: Table S7. — Drought inducibility of Subgroup 3 Group IX ERF transcription factor genes from tobacco and soybean. [file 12864_2015_1575_MOESM11_ESM.xlsx]

## Sheet: Supplementary Table 7
						AP2/ERF
						TOBACCO
				Leaf					Root
	Gene	20 min	40 min	1 hour	2 hours	4 hours	20 min	40 min	1 hour	2 hours	4 hours
	ERF122	1.355 up	1.032 down	1.114 up	1.365 up	1.051 down	1.085 down	1.013 up	1.111 up	1.100 down	1.101 up
	ERF65	1.218 down	1.839 down	1.046 down	1.148 down	1.399 down	1.047 up	1.070 up	1.153 up	1.027 down	1.085 down
	ERF99	1.053 down	1.224 down	1.108 down	1.180 down	1.244 down	1.287 down	1.372 down	1.319 down	1.390 down	1.216 down
	NtS25XP1	1.083 up	1.428 up	1.317 up	1.518 up	1.498 up	1.002 up	1.363 up	1.759 up	2.570 up	2.894 up	JA-induced
	ERF31	1.362 up	1.320 up	1.197 up	1.108 up	1.041 up	1.026 down	1.028 down	1.233 up	1.141 down	1.073 down
	ERF192	1.039 down	1.030 down	1.113 down	2.270 up	1.183 up	1.029 down	1.072 down	1.075 down	1.113 down	1.134 down
	ERF150	1.498 up	1.039 up	1.216 up	1.311 up	1.173 up	1.119 up	1.204 up	1.152 down	1.114 down	1.016 up
	ERF214	1.143 down	1.018 down	1.217 down	1.811 down	1.332 down	1.578 down	1.200 down	1.142 down	1.646 down	1.843 down
	ERF86	1.271 down	1.482 down	1.229 down	1.527 down	1.103 down	1.448 down	2.784 down	6.156 down	8.097 down	11.296 down
	NtERF5	1.127 up	1.126 down	1.774 down	1.791 down	1.313 down	1.880 down	2.288 down	3.192 down	1.810 down	1.952 down	JA-induced
	ERF165	1.115 up	1.780 down	1.117 up	1.402 up	1.024 up	1.880 up	2.268 up	1.872 up	2.318 up	2.394 up	JA-induced
	ERF22	1.364 up	1.150 down	1.034 down	1.117 down	1.044 up	1.081 up	none	1.671 up	1.017 up	1.246 up	JA-induced
						SOYBEAN
				Leaf					Root
	Gene	30 min	1 hour	2 hours	3 hours	5 hours	30 min	1 hour	2 hours	3 hours	5 hours
	GLYMA19g34650	1.081 up	1.232 up	1.493 up	5.284 up	3.121 up	1.388 down	1.049 up	3.120 up	1.721 up	2.090 up
	GLYMA02g00890	1.331 up	1.314 up	1.843 up	3.914 up	2.012 up	1.132 up	1.852 up	6.756 up	5.371 up	19.212 up
	GLYMA20g34550	1.117 up	1.013 up	none	1.674 up	1.066 down	1.052 up	1.852 up	8.748 up	7.414 up	15.090 up
	GLYMA10g33080	1.056 up	1.197 up	1.526 up	3.289 up	3.576 up	1.364 down	1.532 up	3.188 up	2.243 up	4.666 up
	GLYMA10g04160	2.001 up	1.060 up	2.860 up	2.750 up	2.205 up	1.432 down	1.250 down	1.832 up	1.165 up	2.564 up
	GLYMA13g18330	1.240 up	1.690 up	1.953 up	3.214 up	1.491 up	1.017 down	1.008 up	1.778 up	1.211 up	1.973 up
	GLYMA03g31940	1.181 up	1.374 up	1.973 up	11.610 up	4.400 up	1.761 up	2.113 up	4.522 up	1.665 up	3.514 up
	GLYMA19g34690	1.088 down	1.058 up	1.047 down	1.977 up	1.090 up	1.014 down	1.223 up	1.787 up	1.136 up	1.505 up
	GLYMA13g18410	1.346 down	1.156 down	1.535 up	5.575 up	2.933 up	2.164 up	2.325 up	4.102 up	1.958 up	3.344 up
	GLYMA10g04210	1.168 down	1.249 down	2.880 up	12.781 up	6.791 up	3.600 up	4.274 up	6.970 up	3.417 up	6.361 up
	GLYMA19g34660	1.471 up	1.621 up	1.836 up	2.428 up	1.540 up	10.040 up	15.054 up	29.053 up	8.455 up	31.120 up
	GLYMA03g31920	1.245 up	1.210 up	1.598 up	1.237 up	1.514 up	5.405 up	10.074 up	22.551 up	7.031 up	28.596 up
	GLYMA19g43820	1.023 down	1.644 up	1.911 up	2.426 up	1.025 down	1.127 up	1.084 up	1.344 up	2.127 up	2.691 up
	GLYMA13g18340	2.282 up	1.007 up	1.297 down	1.160 down	1.306 down	1.144 down	1.058 up	1.216 up	1.165 up	1.467 up
	GLYMA10g04170	1.633 up	1.469 up	1.522 up	3.885 up	1.675 up	1.072 down	1.159 up	4.040 up	2.223 up	6.372 up
	GLYMA13g18390	1.430 up	1.493 up	1.904 up	2.203 up	1.378 up	1.064 down	1.094 up	2.039 up	1.512 up	4.662 up
	GLYMA13g18350	1.345 down	1.784 down	1.750 down	1.073 down	1.092 down	1.011 down	1.171 up	2.579 up	1.434 up	4.980 up
	GLYMA13g18370	1.000 up	1.206 down	1.266 down	9.260 up	2.374 up	1.211 down	1.051 down	4.800 up	2.397 up	11.521 up
	GLYMA19g34670	1.170 down	1.169 up	1.270 up	1.909 up	1.179 down	1.192 down	1.322 down	2.325 up	1.179 down	1.036 down
	GLYMA10g00980	1.137 up	3.435 up	16.485 up	86.868 up	128.257 up	1.240 up	1.847 up	4.417 up	4.343 up	9.442 up
	GLYMA02g00870	1.494 down	1.016 up	1.272 up	9.524 up	12.968 up	1.313 up	1.712 up	5.214 up	2.710 up	7.833 up
	GLYMA10g33060	1.028 down	1.578 up	3.843 up	13.206 up	11.176 up	1.626 up	1.630 up	3.507 up	2.005 up	2.691 up
	GLYMA20g34570	1.408 up	2.398 up	9.073 up	35.980 up	21.629 up	1.269 up	1.720 up	4.337 up	2.265 up	2.322 up
