# Supplementary material for: Tobacco drought stress responses reveal new targets for Solanaceae crop improvement
Source: BMC Genomics. 2015 Jun 30;16(1):484. doi: 10.1186/s12864-015-1575-4 (PMC4485875; doi:10.1186/s12864-015-1575-4)
Supplement: Additional file 13: Table S9. — MUSCLE alignment used by MEGA6 to create the Neighbor-Joining phylogenetic tree of the AP2/ERF family. [file 12864_2015_1575_MOESM13_ESM.zip]

Archive with 1 entries (1 files):
- 6959388014626966_add13.mas
